# Supplementary material for: Metabolic control of histone acetylation for precise and timely regulation of minor ZGA in early mammalian embryos
Source: Cell Discov. 2022 Sep 27;8:96. doi: 10.1038/s41421-022-00440-z (PMC9515074; doi:10.1038/s41421-022-00440-z)
Supplement: Supplementary file 2 — Supplementary Table S1 [file 41421_2022_440_MOESM2_ESM.xlsx]

## Sheet: Sheet1
Table 1: Untargeted metabolomic analysis of mouse pre-implantation embryos
Name	zygote-1	zygote-2	zygote-3	zygote-4	zygote-5	zygote-6	2-cell-1	2-cell-2	2-cell-3	2-cell-4	2-cell-5	2-cell-6	4-cell-1	4-cell-2	4-cell-3	4-cell-4	4-cell-5	4-cell-6	8-cell-1	8-cell-2	8-cell-3	8-cell-4	8-cell-5	8-cell-6	morula-1	morula-2	morula-3	morula-4	morula-5	morula-6	bla-1	bla-2	bla-3	bla-4	bla-5	bla-6
2-Hydroxybutane-1,2,4-tricarboxylate	2.58997	2.69578	3.75259	1.98492	3.93414	4.09788	3.60477	5.97704	5.23372	2.46615	3.12969	3.08799	46.3741	50.1241	41.6846	62.1459	43.6368	54.4557	6.55319	4.05162	6.23311	9.43145	7.11405	6.06282	2.81399	7.10057	4.06673	4.83531	3.88328	3.56594	8.02715	4.77106	5.78567	6.39997	5.49965	5.58249
1,5-pentanediamine	7.54575	12.4317	2.6241	20.0592	1.58466	36.6963	4.35655	9.36481	3.30257	29.5579	582.977	24.8771	23.0051	6.06116	4.68945	28.0664	41.1728	37.6603	184.589	4.88649	6.86491	7.03818	1039.49	41.3723	271.472	18.6582	6.94572	491.116	806.155	42.5242	81.554	7.9092	69.3213	164.222	76.4061	79.503
Deoxycorticosterone	4.53675	5.17372	7.02637	4.91148	7.87569	7.61991	4.32811	8.46998	8.69951	5.91263	4.2706	4.51656	9.66506	10.6095	8.84565	9.12523	7.64001	7.34069	8.74976	6.08077	8.52321	12.8959	9.31795	7.00192	9.0746	9.73088	12.1821	9.15773	8.82748	8.7174	9.08938	14.7515	12.6579	12.3374	9.79191	13.9842
12-Hydroxydodecanoic acid	2.55257	4.10975	3.12239	2.81133	5.26178	5.38337	4.3767	8.79276	9.21632	5.74524	4.86934	5.51881	19.0939	22.1126	12.7251	14.159	15.5742	16.4855	180.727	133.616	168.616	255.723	222.861	244.581	10.2338	13.6008	9.8549	8.99127	8.80623	8.74455	18.0044	19.1756	17.4088	20.6805	12.9489	20.805
16-Hydroxypalmitic acid	3.6374	5.17372	4.91937	2.70186	5.83721	6.63123	3.92748	5.05917	4.65306	3.99642	3.98342	4.21309	5.05688	6.38421	9.22696	5.77884	3.22101	2.56256	5.98973	4.4923	5.98973	6.74111	8.01263	6.12805	6.53277	9.42226	9.79915	6.86808	6.14767	6.58255	9.5752	9.5752	9.5752	9.3355	7.91573	10.807
Hydroxyprogesterone	3.98694	8.01552	8.61726	6.52983	11.1324	11.0276	11.469	13.5657	10.6589	7.05034	7.69341	9.47027	11.0143	13.9483	7.13139	12.1951	9.83471	9.2958	16.342	16.1316	20.083	27.0076	19.2403	17.8266	17.5845	16.4111	19.8155	12.2944	13.6169	14.0577	22.9512	31.9677	28.6946	30.0308	18.2798	29.2082
1-Aminocyclopropanecarboxylic acid	0.035696	43.6968	28.0304	57.1404	104.154	118.917	0.165561	37.436	21.0113	63.4269	68.7328	42.4357	0.30782	39.5176	44.7018	81.524	105.838	83.2267	2.95754e-05	50.1032	66.8043	102.898	117.935	90.0992	2.95754e-05	101.952	106.03	90.1969	85.1888	107.36	4.43631e-05	151.914	151.914	241.698	181.155	157.585
2-amino-1-phenylethanol	35.6706	43.6968	16.6466	30.9902	36.6894	137.091	115.89	27.057	25.6702	30.299	231.599	31.6769	40.5028	34.1663	24.1581	53.6873	54.6161	46.1898	84.4807	17.9822	27.3271	60.1675	344.581	38.7693	129.427	98.17	34.1065	187.408	324.292	44.6344	64.4828	27.1946	43.8786	104.256	64.5417	75.1328
2-aminoadipic acid	0.630816	1.86245	15.7152	5.63645	10.2272	10.1128	1.77452e-05	16.6368	22.5469	6.19143	8.77561	8.87936	17.5785	48.3202	11.8773	14.964	11.7001	13.63	18.2206	13.6655	18.2206	24.7887	21.8271	17.4582	25.2671	36.443	37.9007	26.2612	23.3847	26.1554	26.0976	26.0976	26.0976	24.3826	16.063	38.6065
arachidonoylglycerol	1.3546e-05	5.91925	1.17188	13.9401	74.0965	5.15192	10.2098	6.18281	5.1811	22.9818	1.87832	13.3737	15.7662	3.88184	41.6846	11.97	12.7974	10.8558	13.3553	10.0165	13.3553	26.796	3.31983	16.6777	5.06255	7.30175	7.59382	3.85457	4.19371	7.13937	8.83757	8.83757	8.83757	7.87837	6.59723	11.8495
2-deoxy-glucose	4.11208	4.33891	3.3745	5.23564	8.29853	3.34561	5.71873	6.18281	5.6037	4.85359	2.1505	4.23578	6.71741	7.53445	5.29236	9.32506	6.71741	6.90145	7.45521	5.40173	5.62402	12.3887	8.98219	7.45521	9.05308	9.49257	9.73906	8.99127	14.1468	9.05308	8.72658	8.32802	6.85529	10.8876	6.98127	10.0306
2-deoxyinosine	4.49799	21.9646	17.4483	12.6037	10.7536	67.1057	10.8615	2.35602	7.99471	10.262	7.8918	15.777	13.5221	24.4537	9.18007	12.0664	12.4402	16.1781	18.0026	13.502	18.0026	21.6224	25.7935	15.95	25.4531	36.7113	38.1797	36.6038	12.1628	27.5929	35.393	35.393	35.393	34.1861	26.9921	43.5758
2-Deoxy-ribose-5-phosphate	6.18789	9.58863	11.2998	8.2501	18.4287	14.7144	9.99493	21.8856	19.398	10.4608	8.73333	9.84021	21.2141	27.5282	24.8479	21.7348	17.9904	17.2009	9.69126	8.99933	6.64766	13.3883	10.724	8.43153	15.3958	17.9083	21.805	14.4149	12.2665	11.5503	18.5177	16.2502	10.956	12.7326	11.7168	17.5187
2-deoxyuridine 5-monophosphate	0.81755	1.56541	1.10496	0.969478	0.61021	0.679737	0.782611	4.28177	1.19808	0.408635	0.776942	0.41297	2054.51	2.45925	10544.8	4.3376	1.99947	0.807137	0.662524	0.496893	0.662524	0.977966	0.641035	0.702479	0.510531	0.736343	0.765797	0.590724	0.429126	0.511744	0.779548	0.779548	0.779548	0.652385	0.696391	0.93017
2-Ethoxyethanol	0.740926	58.6547	28.0304	28.2824	91.2776	80.3528	0.692316	59.7186	53.9195	56.7807	91.8903	133.465	203.311	49.6943	372.616	204.88	209.468	207.625	153.793	115.345	153.793	173.535	200.165	161.62	85.3281	123.069	127.992	78.9584	88.8617	88.1643	229.757	229.757	229.757	239.042	184.038	250.335
2-ketobutyric acid	3.06217	3.42702	4.68181	21.3871	59.0222	10.1106	2.98259	2.35602	3.07938	26.9723	5.97214	46.9708	17.4831	3.63512	1.67147	48.0841	17.4831	17.9621	19.3253	2.32659	1.7359	69.0103	23.2835	19.3253	6.07656	1.62763	1.68822	14.1429	7.90937	6.07656	17.1536	3.06291	3.30186	44.6495	13.7229	19.7168
2-Oxoadipic acid	2.98575	26.2895	26.2832	945.709	246.439	227.862	42.3074	30.2559	38.3513	481.419	464.92	609.672	491.154	52.234	91.6959	780.759	734.566	834.088	301.03	28.8587	39.9425	353.85	557.178	691.806	431.463	84.8448	86.8514	774.495	777.045	489.048	672.272	68.1138	22.8451	1190.82	989.761	954.567
α−ketoglutarate	1.21748	1.97126	2.38872	1.68873	3.655	3.90379	1.61548	3.11403	2.62154	1.47319	1.50354	1.81548	2.70963	4.17759	3.12496	3.62398	3.808	3.97535	5.53156	3.49023	3.61418	6.42294	5.64609	4.59979	5.55571	5.25357	5.62902	2.88728	3.95954	4.31695	8.17382	5.41994	5.34013	5.60845	4.91968	7.25436
3-Butynoic acid	5.24229	24.2594	8.94124	95.7496	257.94	89.5547	6.38475	44.4372	16.598	78.4177	68.7328	46.9708	36.0543	7.48086	9.17884	93.5931	36.0543	37.042	29.0176	12.9994	16.7449	68.7991	34.961	29.0176	41.3853	35.9673	27.5283	88.2801	33.9715	41.3853	138.205	87.1342	217.234	109.155	110.564	158.856
3-hydroxy-4-methoxycinnamic acid	1.3546e-05	1.86245	1.63558	1.25463	3.73076	2.4445	1.61548	4.43947	1.07082	1.47175	1.81921	1.47811	2.82363	4.17759	3.12496	2.80687	2.84841	2.33643	4.08334	3.06251	4.08334	7.67178	3.76015	3.22183	2.82744	4.07804	4.24116	2.18076	3.82904	2.47253	3.67192	3.67192	3.67192	2.8018	3.45613	4.44344
3-Methoxy-4-hydroxyphenylethyleneglycol	9.91032	13.1168	13.9791	10.4804	24.9954	27.3615	58.3617	130.298	142.854	56.9613	60.2044	89.2691	40.8154	57.2463	26.1137	24.8654	32.1194	26.968	35.1846	33.2086	57.02	72.6474	48.9843	44.8862	37.0468	54.5985	52.7443	52.5414	42.496	39.1475	26.7236	40.8532	31.3533	30.7348	23.3221	32.7848
3-methylthiopropionate	14.5925	21.9646	10.0098	20.4382	34.9472	75.9914	33.0556	18.7566	13.4226	24.2952	42.037	22.1667	27.9341	21.9464	34.7067	33.4881	27.9341	28.6994	26.7685	25.2171	23.1808	30.5219	32.2512	26.7685	53.3871	26.7598	196.951	38.7159	24.9784	53.3871	79.9662	131.466	57.4669	50.4611	63.9729	91.9151
3-Ureidopropionate	13.362	15.1061	14.0196	18.6598	26.2265	23.941	14.845	28.9502	36.6365	15.0444	17.021	21.1573	48.5511	42.981	48.5813	35.4248	34.8413	35.596	46.3079	22.3398	33.4741	67.9088	45.2985	41.4154	17.0829	26.4892	33.1839	22.6902	21.5708	21.1977	75.52	60.5108	60.0818	115.666	66.0088	104.074
4-aminobenzoate	5.2914	7.5335	3.25774	5.64528	10.6783	27.8107	4.35655	2.29849	9.30247	20.3012	6.38114	14.9279	26.6785	15.1674	29.6901	20.7694	35.4643	37.8434	11.5122	8.63411	11.5122	18.6336	5.44632	15.6682	41.1957	59.4169	61.7936	42.7698	43.8311	36.9863	32.9236	32.9236	32.9236	53.6595	16.5467	27.4614
4-androsten-17-glucosiduronate	1.3546e-05	1.82429	1.17188	0.381499	0.636229	1.0068	1.86968	1.87051	1.73081	0.763963	60.7304	0.672502	1.50044	2.45925	1.93697	1.45303	1.20622	1.13526	41.7892	1.38219	1.69758	1.82237	244.49	1.07578	57.2346	16.7275	2.88329	40.8728	230.576	1.20445	2.30446	2.63924	2.83016	1.8421	1.71808	2.35032
4-hydroxyphenethyl alcohol	702.23	208.791	261.581	1292.54	3894.04	199.619	115.744	266.941	411.354	481.419	445.253	516.244	651.563	447.799	287.073	1337.93	651.563	669.414	327.638	274.562	278.258	439.707	394.745	327.638	559.955	619.507	594.597	774.495	639.401	559.955	869.76	596.399	505.449	1492.51	695.808	999.724
4-imidazoleacrylic acid	1.24125	7.5335	3.96206	70.6582	98.3592	118.434	3.15539	6.19127	4.87067	49.9981	116.225	50.1492	102.328	6.70591	10.7084	289.435	128.301	80.5808	56.4434	7.69539	8.02087	151.584	87.0872	74.9339	48.3892	9.84599	51.7862	86.0086	59.0426	55.5442	73.6767	35.0555	15.9584	103.047	74.1819	138.58
4-Methylpentanal	6.46466	6.01453	7.15441	5.52936	10.758	11.1426	8.37453	18.6733	22.5469	11.8741	10.4678	12.0404	14.3227	15.1674	11.9111	10.5542	11.9741	12.7885	13.8844	16.4583	19.3613	31.1449	20.2352	18.3967	14.1622	13.4389	15.1581	13.187	11.6931	11.1951	20.7868	19.2659	17.0178	18.9468	15.2414	21.8661
5,6-Dihydrouracil	702.23	582.827	944.849	548.377	1064.94	1102.37	459.434	1212.91	1357.58	660.39	584.887	673.901	856.249	1489.23	1531.04	1337.93	1170.22	1144.84	1647.09	778.314	955.95	1746.82	1501.76	1213.6	679.675	1227.94	1432.69	1218.85	909.936	806.966	2055.82	2117.31	1559.85	1492.51	1537.84	1790.93
5-Glutamyalanine	1.77022	4.33891	6.42441	3.43251	6.28287	12.1544	2.13217	0.992317	3.31665	4.08278	38.7206	4.60611	7.0322	9.86431	11.7703	1.32383	7.8324	7.31223	27.0434	20.2825	27.0434	3.42738	86.7124	6.51975	34.5634	49.8511	51.8451	30.6594	65.3278	7.70304	10.3125	10.3125	10.3125	9.33143	8.25948	12.8601
5-hydroxy-tryptophan	1.3546e-05	4.25654	3.75259	0.679488	1.03532	1.92343	1.77452e-05	1.87051	6.54016	0.681854	21.2064	0.675422	2.95754e-05	4.5977	1.63544	1.21146	1.00179	1.08394	2.95754e-05	16.9777	22.6369	1.46208	106.437	1.07898	0.83158	23.3884	24.3239	4.69724	58.2729	1.062	10.2019	3.67829	3.67829	1.4257	1.3543	1.58442
5-Methylcytosine	4.49862	5.91925	4.22422	5.12722	7.64483	7.17271	5.11697	9.42241	11.8567	5.10375	5.29909	6.43125	12.5758	30.6449	19.3935	12.3103	16.7121	18.6774	23.0778	14.0031	19.6913	18.0255	20.24	20.0856	8.82962	14.082	18.4067	10.6066	10.0892	13.2313	13.1931	12.0786	22.0438	15.0148	12.4961	18.1286
6-Phospho-gluconate	146.22	205.777	183.96	99.9505	228.084	246.989	114.79	223.339	334.526	137.287	140.113	169.183	775.996	751.759	638.577	592.802	697.555	752.541	396.958	199.451	252.176	328.218	351.746	305.023	521.486	967.247	943.216	392.824	474.835	502.172	687.103	475.177	870.568	502.938	508.163	778.869
7-hydroxyflavone	4.31444	3.4638	17.8825	26.3147	42.9258	34.145	0.116767	12.0491	3.07938	39.33	21.3586	23.217	41.8154	7.65225	5.12642	62.7516	94.9467	41.7374	19.5381	14.6536	19.5381	31.3748	16.7838	20.5252	28.6611	41.3381	42.9916	30.8007	17.9701	37.2124	113.009	113.009	113.009	126.263	84.2704	122.027
Acetyl phosphate	6.96842	10.9429	14.0131	9.80809	17.2475	17.2771	6.86727	15.655	9.78739	10.3184	7.70569	8.27915	16.104	24.4537	22.5288	23.9038	19.9408	19.13	15.8337	17.223	15.1449	27.1245	21.2574	16.5629	29.0016	32.5166	45.8077	30.1795	26.2598	24.9532	24.7769	26.508	28.76	40.4831	27.0105	36.0783
Acetylcarnitine	76.7601	26.2895	14.0196	35.8757	457.189	195.657	90.0602	40.7433	66.5424	146.384	137.175	460.854	43.4021	121.168	25.4533	12.8807	43.0842	44.2646	38.2447	116.516	155.355	353.85	187.174	155.355	73.0743	283.393	294.729	192.091	324.292	196.486	85.1817	138.674	138.674	190.263	110.939	159.395
Acetylcholine	5.74903	13.3285	13.6261	10.0598	17.4158	17.3487	5.10306	9.69668	13.1716	6.80812	5.97214	6.85695	9.26421	12.0457	9.18007	10.7257	11.816	12.5131	9.18491	6.17026	9.34036	19.2085	13.052	11.9791	17.7417	29.0143	39.068	25.982	22.4714	21.3012	8.67993	12.5706	12.2904	14.526	9.64243	12.8509
Aconitic acid	17.4892	16.117	19.9574	12.296	23.7811	20.6375	26.6023	44.4372	16.2808	50.5465	45.9997	17.2288	109.11	64.1123	22.5288	118.839	74.5437	76.586	27.2009	22.9794	30.6392	44.2565	36.9147	30.6392	329.014	225.283	234.294	83.4245	56.1491	156.196	211.413	131.189	131.189	50.4611	104.951	150.792
Adenine	26.8235	50.692	37.8341	34.6755	76.552	82.1947	68.334	93.1982	98.8814	56.1327	55.8331	66.8887	133.232	201.952	170.413	203.903	171.463	217.424	92.613	51.8241	73.9869	113.76	86.1264	66.1147	99.6689	174.837	190.654	152.996	128.356	158.391	79.8369	122.808	93.9268	153.793	87.1691	152.112
Adenosine	11.9069	2.05196	1.89635	3.52642	6.77812	11.7702	6.38475	2.35998	2.32629	6.74535	6.79246	6.17829	6.21712	2.89225	2.479	10.0029	7.85617	8.87133	8.18271	4.40205	3.56727	13.3431	13.6601	9.86478	7.47427	3.63788	3.85695	11.1213	10.9558	10.2006	25.6641	3.8605	4.68678	13.9803	12.7177	103.168
Adenosine 5'-phosphosulfate	20.9151	17.5259	17.4483	20.0395	35.5823	11.8311	45.8145	18.6733	23.7952	16.5354	14.9894	11.8408	10.0528	23.2573	9.17884	6.76668	5.4952	11.864	12.4628	9.34713	12.4628	23.6688	11.4704	9.64315	10.1306	14.6115	15.196	5.37945	13.525	11.4875	8.41946	8.41946	8.41946	2.76385	3.14608	21.3038
Adipic acid	1.75271	28.6289	30.7858	18.6598	20.8813	12.1544	14.8553	52.193	68.2264	10.7306	17.8019	22.9731	38.1825	54.2128	48.1642	26.8273	38.1825	39.2286	39.5928	39.619	49.0846	21.9072	47.7022	39.5928	30.3682	42.9497	63.5553	28.8315	20.4925	30.3682	48.4759	71.8624	61.3632	12.0813	38.7807	55.7194
ADP	20.9151	31.6154	30.7854	32.988	48.8469	45.6888	34.2038	48.2442	45.6531	27.4395	27.4618	32.9624	49.2702	60.6491	46.8809	45.6259	46.554	48.1473	45.6104	34.211	45.6151	73.0371	49.6866	45.6134	45.6112	65.7966	68.4388	38.7159	43.893	45.6187	52.391	68.4222	68.3951	43.4811	42.2333	72.4936
Alanine	328.301	65.0021	321.153	163.186	428.841	346.262	268.261	373.418	438.58	245.814	242.488	313.742	373.806	751.759	249.064	349.55	353.291	367.233	371.293	278.47	371.293	438.746	522.107	342.696	397.878	573.863	596.818	370.979	355.248	467.408	644.147	644.147	644.147	553.892	534.866	809.685
Allantoic acid	0.278554	48.6077	47.9422	94.6775	169.92	6.25645	0.790849	47357	37.3401	105.164	25.2036	117.983	2.95754e-05	7.19196	28.2818	174.499	1.40945	191.1	2.95754e-05	73.3283	97.7711	222.341	51.8919	176.812	0.699578	84.5719	87.9548	25.3291	33.9715	174.546	4.92046	138.878	138.878	261.449	2.97922	325.061
Alpha-Galactose	4.11208	5.13263	4.06463	3.05544	6.91868	7.47748	2.78148	5.0311	4.65306	2.93858	3.33751	4.15276	5.45846	6.86045	3.20519	5.95026	4.18038	4.70767	3.15758	3.70879	5.73403	7.68668	5.20569	3.78805	4.72956	6.92145	8.79751	5.7904	5.37866	5.24141	14.63	16.6005	17.5922	9.88117	10.2693	17.7611
Alpha-Glucose 1,6-bisphosphate	10.4403	23.2223	16.9524	17.2169	23.8221	21.5794	12.8121	33.0089	23.7952	12.6066	13.7842	16.9771	12.3122	18.1127	22.3493	11.5729	16.3673	14.4943	11.6493	10.762	13.7864	21.9072	17.3316	13.5575	24.2608	43.8739	36.6605	21.6554	25.194	26.3735	37.2023	20.6088	28.5767	29.2116	23.1783	33.0988
AMP	28.7768	47.4655	62.8557	49.9836	78.2053	74.9107	31.1665	58.2548	63.7986	27.5856	30.6887	37.9757	42.072	60.7888	46.7207	29.9932	40.8336	45.6648	22.8281	19.5379	35.2781	30.7987	32.4915	28.0522	17.7392	42.0884	42.0162	24.9823	24.9784	24.9771	7.97414	9.66853	7.86958	10.6611	7.25599	9.77481
Arachidonic acid	2.98575	775.152	303.23	1326.84	3139.21	3458.33	1.85025	197.333	211.043	1102.47	1346.13	1389.04	859.648	453.153	655.405	983.714	1122.68	1245.76	1390.41	1217.38	1066.51	2917.04	1432.67	827.138	929.557	760.21	769.54	1284.17	1311.08	1012.43	1261.12	1076.59	833.513	1741.71	1262.61	1216.24
Arginine	0.76348	63.0507	60.8497	99.0408	153.967	244.689	6.38475	59.7186	18.6922	133.486	124.165	136.181	182.774	82.6907	53.145	229.575	339.62	236.973	155.587	19.451	26.9958	336.119	284.817	229.794	150.805	125.852	40.4071	235.006	172.443	232.38	343.396	229.588	474.191	348.927	265.398	378.205
Argininosuccinic acid	1.21126	3.61744	3.45347	6.81432	3.45021	12.1544	1.86968	9.21773	8.92814	1.15135	6.11884	10.1674	3.98636	3.66733	3.83087	5.46764	3.98636	4.09557	6.48448	3.80993	6.27857	10.5129	7.81262	6.48448	12.0936	16.4296	11.1962	10.5179	19.001	12.0936	14.9214	9.06062	11.5991	23.866	11.9372	17.1511
Aspartate	0.926842	1.56541	1.66436	1.28316	2.74817	2.92688	1.58498	4.43947	2.42436	1.45145	1.69964	2.13149	2.34797	2.15011	2.54108	2.58546	2.11126	2.0067	1.53439	1.48592	1.4089	1.4485	1.93455	1.39734	1.32252	1.56772	1.34425	0.949933	1.04633	1.07846	3.18113	2.87925	3.96672	2.44695	2.3677	2.64202
Azelaic acid	6.60713	15.1061	13.7482	9.2061	16.3114	31.8162	10.8615	58.2548	18.2264	10.7295	10.7143	18.3538	23.5884	18.1127	44.7018	20.1341	19.989	21.2301	20.3919	15.294	20.3919	22.7603	27.9848	20.423	17.9109	25.8331	26.8664	8.43378	19.001	26.2981	17.9302	17.9302	17.9302	12.0813	25.7334	10.8296
Beta-Alanine	52.914	54.4331	47.1075	35.8757	84.4011	92.0877	24389.3	47357	37191	22203.5	23041.7	36168	57.7644	99.7165	72.9868	77.3642	70.3222	69.8372	57.7644	49.2498	70.2892	121.415	86.5088	64.5733	95944.7	172359	120825	128267	95984.8	127959	131716	154723	113671	112084	105447	201963
Estradiol	5.31384	18.2828	18.4746	17.2169	25.6599	21.5794	9.80787	37.436	26.9704	24.536	20.6056	12.0524	34.4049	31.6628	37.7475	42.6211	34.4049	35.3475	38.3126	20.2911	28.5755	77.023	46.1598	38.3126	36.0815	43.1302	41.6391	42.7698	43.893	36.0815	56.3931	40.67	39.2904	88.3357	45.1145	64.8197
Fructose 1,6-bisphosphate	4.22033	7.33437	6.64541	7.0821	10.3774	12.9655	5.57179	13.0224	9.30247	8.31122	6.11884	6.53062	8.68038	14.0358	8.11361	12.0842	10.4684	12.2711	9.78445	10.6869	11.8015	12.3887	12.6908	10.8648	11.8502	23.1662	15.3181	13.751	11.3453	13.9812	13.3877	18.7006	15.4463	14.5597	11.7849	19.7594
Betaine aldehyde	0.548536	8.01552	10.9163	13.5866	170.28	5.4136	0.541072	2.60746	16.5142	4.75511	9.49866	6.17829	1.13697	15.8243	3.87145	3.83463	4.43803	8.00836	1.33708	7.73078	11.9396	113.166	13.7907	7.48304	0.806513	6.64067	9.52419	76.2496	21.5374	19.6772	1.21953	10.818	21.5753	34.1861	6.40659	18.7882
Biocytin	3.9696	2.01377	1.37672	2.69075	4.82166	8.01142	4.81494	2.14086	3.41145	3.07385	11.4329	2.86084	4.84071	5.74883	3.37488	6.1061	5.46239	5.15692	91.6022	68.7017	91.6022	7.62883	317.398	5.49212	23.5256	33.9311	35.2883	20.1731	45.0335	5.37007	7.77575	7.77575	7.77575	7.23323	6.35608	9.28343
Biotin	6.74486	14.178	10.0098	16.5117	29.0892	46.852	22.7715	18.5597	25.6014	7.09586	7.09274	5.63871	2370.71	13.9483	12144.2	2.97872	7.8008	12.2305	16.6764	12.5073	16.6764	18.8006	20.9828	18.1369	50.5598	72.9227	75.8396	38.4859	37.9201	75.2733	119.718	119.718	119.718	106.648	98.7918	147.069
Butylated hydroxytoluene	7.79384	9.52862	13.6261	11.0627	14.6805	15.3666	14.8553	12.5587	23.8942	10.7749	10.1113	13.041	15.9493	24.4537	11.9111	15.7373	16.4504	18.024	15.5017	11.6263	15.5017	18.2651	19.9589	15.8751	13.1377	18.9486	19.7066	17.2008	6.32989	15.8824	24.3943	24.3943	24.3943	22.6454	21.8225	26.4746
Carnitine	133.364	635.149	726.304	1292.54	2300.74	1991.69	115.744	277.869	229.738	600.485	445.253	460.854	104.733	282.679	222.984	504.211	519.245	437.977	83.7643	383.777	378.579	1032.49	500.187	394.156	123.263	233.278	233.962	366.726	324.47	544.168	58.401	101.736	80.7984	221.798	208.524	280.428
Carnosine	3.06217	13.1168	12.8793	4.83103	14.0283	59.0475	1.64278	13.5657	7.99471	1.66849	185.559	7.29467	17.1212	57.2463	3.83087	14.6832	12.0934	12.3034	106.037	79.528	106.037	32.7389	336.671	13.4656	135.056	194.793	202.584	179.361	213.167	12.6414	13.6037	13.6037	13.6037	18.2602	15.4748	3.47676
Chenodeoxycholate	75.4911	2721.8	2401.97	1435.35	3894.04	2548.11	1.85025	2227.38	1674.73	1365.05	1813.73	2008.82	2684.52	2042.07	2500.75	3479.91	2695.4	3364.59	2435.49	1596.54	1672.2	3402.14	3858.38	2554.43	2611.63	3772.01	2044.78	3453.59	3196.16	2429.94	4110.6	3795.62	4232.37	3727.82	3529.18	4998.19
Cholesteryl sulfate	48.1729	64.1079	67.4441	169.491	254.177	199.619	21.5377	93.0934	51.4995	87.982	92.595	91.0987	185.743	82.4158	372.616	231.707	151.674	123.872	70.6149	44.2376	47.1558	139.483	85.4044	68.6474	71.9163	49.843	96.2331	87.959	99.1966	73.7128	205.921	461.117	100.494	116.403	145.407	193.869
Choline	5.58708	140.71	105.165	110.851	457.189	195.657	5.6331	84.3348	48.6157	29.6105	43.5375	73.4531	12.997	102.55	98.0332	72.4099	64.9423	61.8155	14.9132	68.5074	153.104	94.059	67.8243	41.8042	13.8463	82.5634	80.3096	22.3852	42.3257	49.2417	19.5801	127.225	188.84	103.296	81.1016	77.768
Citric acid	7.71844	7.21044	47.9422	164.669	254.177	199.619	14.3063	59.7186	68.2264	100.048	101.568	28.618	9.71294	14.8057	57.8645	229.575	76.6908	78.7919	236.233	146.311	195.081	199.908	235.038	195.081	14.9902	161.145	167.591	179.361	140.831	111.727	21.3281	21.4687	21.4687	21.3953	17.175	24.6767
Citrulline	3.06217	1521.79	7.02691	5.52936	23.7811	37.4513	1.85636	22.6237	3.31665	26.4336	19.7091	9.64606	10.6483	21.9464	9.18007	1492.75	382.218	392.689	12.4902	17.0521	22.7361	42.8337	27.3929	22.7361	7.94451	15.654	16.2802	4.83713	19.7787	10.8535	13.5248	32.2452	32.2452	50.4611	25.7962	37.0635
CMP	3.19657	5.29439	4.81449	3.73698	7.07104	7.25996	2.54649	5.05917	6.39293	2.51002	2.77497	3.42809	5.75499	11.9228	6.59316	8.10283	6.59488	6.25914	9.78859	4.21122	7.8929	6.71105	8.65578	6.13405	5.38893	8.41735	9.98842	5.97656	5.96512	5.9613	9.75074	10.5177	9.7044	6.80396	7.7683	9.61591
Creatine	35.6706	118.024	91.8548	1827.96	1782.47	3842.38	42.3074	39.1963	53.9265	278.708	430.694	516.244	54.2673	32.8817	23.7424	137.452	245.468	346.461	54.41	51.2472	57.9825	832.671	341.323	355.43	72.5773	45.6244	35.2277	283.756	267.403	488.147	189.818	37.4022	38.719	780.875	558.691	635.879
Creatinine	132.285	152.068	156.406	129.215	376.829	329.722	115.744	373.418	357.29	201.907	182.654	211.42	331.793	371.869	249.064	340.179	319.44	489.845	315.522	236.642	315.522	404.341	394.821	307.523	346.464	499.708	519.697	323.626	371.756	344.012	545.595	545.595	545.595	581.328	425.712	594.834
Cyclohexylamine	2.18412	24.2594	3.17424	39.9653	59.7681	67.4077	3.25237	38.8884	38.3513	42.1961	42.724	42.7063	5.83259	41.7402	31.9258	76.8651	71.3704	73.1963	6.61363	37.4298	49.9063	89.2984	75.446	61.6317	5.73675	78.1142	81.2387	69.8319	76.9159	64.152	8.66122	75.9057	75.9057	88.3357	79.1302	122.793
Cysteine	14.4058	96.9818	120.692	99.9505	78.3632	130.243	16.9337	111.345	47.3327	27.5856	43.5375	27.5403	30.6094	80.1597	98.0332	80.3321	66.6869	68.5139	30.1015	31.1538	41.5384	68.7991	50.0463	41.5384	29.4463	91.2436	94.8934	83.4245	76.9159	63.2622	44.0492	80.8081	80.8081	116.403	64.6465	92.8829
Cytarabine	7.79384	4.24642	5.63526	6.39189	12.2687	12.8902	4.32811	11.6025	7.99471	6.14541	6.60627	4.31814	9.7086	9.86431	11.5535	11.1554	9.57175	9.38977	9.9045	7.42838	9.9045	13.442	12.2272	9.2146	7.49078	10.804	11.2362	6.43989	5.47357	10.5589	17.5732	17.5732	17.5732	15.3822	14.2015	22.3353
Cytidine	2.38137	1.86245	0.886556	7.72878	364.197	6.90013	4.0624	2.29849	2.53512	7.03126	45.9997	6.91769	10.5679	3.62437	2.54739	12.8807	13.0476	22.2959	67.3341	1.6096	1.84406	220.15	80.2139	96.5873	90.3034	3.43653	3.30494	225.907	210.867	10.1575	40.9446	4.6282	3.75956	21.3953	15.413	178.689
Cytosine	4.16664	7.93247	4.28969	5.35401	8.29853	9.58343	9.72187	16.9444	14.1792	10.0793	8.09833	8.98432	10.0224	13.7741	10.9975	10.6973	9.19732	8.9356	27.4331	19.5437	20.9327	24.9217	29.2678	27.2134	5.66135	9.69179	8.98435	7.27736	7.90937	8.12004	14.2915	16.133	15.8547	17.3682	11.3351	14.9937
Dehydroepiandrosterone sulfate	2.11656	2.21358	3.07317	2.14693	4.24951	4.42458	2.77269	4.15502	3.24956	2.52842	1.93975	2.10968	4.62115	5.68389	4.23275	3.86108	3.64335	3.6686	97131.8	54810.8	144150	96682.5	117030	129512	4.62115	8.4329	8.59347	5.53618	4.85564	4.62879	6.93173	6.747	6.74653	6.14547	4.63326	6.49785
Deoxyadenosine	702.23	573.231	903.593	1292.54	1064.94	3458.33	3.34241	324.966	433.035	660.39	1813.73	313.742	2118.25	371.869	104.392	5973	2118.25	2176.28	1579.29	368.471	304.747	5119.25	1902.76	1579.29	378.685	217.974	209.863	1218.85	4.85564	378.685	987.13	114.013	106.842	2713.4	789.704	1134.63
Deoxycytidine	1.57505	1.23597	1.16109	2.42935	3.74816	4.72221	1.08214	1.76916	1.80138	1.72501	3.10048	1.95297	3.49017	3.8065	3.37488	4.80784	4.21439	2.33851	4.59984	2.88739	1.89798	10.6007	5.18615	4.78437	3.23352	3.06076	2.93933	4.53454	4.50102	3.05036	6.70559	5.16184	5.00237	10.0831	4.95188	8.03442
Deoxyguanosine	5.67471	1.72982	1.37672	25.942	6.36515	10.0291	0.761116	2.14086	1.68165	42.1961	60.2044	11.8408	4.23751	2.3164	1.68744	9.32506	4.23751	4.35361	48.3043	2.19575	1.5876	182.335	58.198	48.3043	115.074	2.92232	2.68183	225.907	230.576	115.074	35.221	2.70146	2.8189	99.1511	28.1768	40.4839
Deoxyribose	20.4876	25.1935	29.9984	22.3533	41.1643	41.8918	22.7715	30.6657	41.5225	23.9056	18.3073	19.8953	29.9864	35.2634	39.6718	33.4881	35.0564	36.5539	32.3291	28.9292	40.1339	77.023	55.6231	41.787	25.4458	52.193	53.5633	26.5318	34.4206	28.2063	66.489	81.3477	74.8079	54.2355	53.9734	61.4219
Diacetyl	2.18412	1.91364	8.94124	41.4098	78.3508	80.6457	21.6175	41.7116	6.54016	49.039	51.7697	41.5019	49.6422	3.62437	1.67147	91.5571	72.3299	82.1576	70.6216	52.9662	70.6216	83.9931	91.2158	71.481	81.0205	116.856	121.531	86.9433	79.3122	76.8059	118.835	118.835	118.835	109.155	91.2786	151.909
Dibutyl phthalate	1.24125	74.9693	28.0304	55.8799	157.302	85.3761	6.21339	46.8792	38.4886	56.4688	89.4454	97.3823	107.834	49.6943	41.6967	217.145	129.152	118	111.041	31.7837	39.4648	199.908	192.719	159.474	66.4577	63.4798	58.451	88.2801	85.3671	75.6612	122.029	63.7757	51.3728	138.955	105.809	255.622
Diethanolamine	5.74903	1.73993	0.789654	6.43815	9.65945	32.6584	23.8694	6.18281	7.2954	6.84063	71.3315	7.50454	8.61508	9.01353	2.54739	10.3666	11.7944	11.9638	34.7994	26.0996	34.7994	17.4134	95.2859	11.9026	76.2921	110.037	114.438	90.0482	126.958	11.8699	12.987	12.987	12.987	3.7281	14.9886	18.9194
Diethyl phthalate	2.42382	10.3139	5.36093	3.21337	19.8414	5.97163	3.92748	3.69203	4.65306	3.49804	5.01291	4.3203	5.50005	7.53445	3.71777	6.15227	5.8075	6.41701	10.4373	7.82795	10.4373	17.0264	9.79688	10.0701	9.9091	14.292	14.8636	11.4921	12.6532	5.58197	9.77916	9.77916	9.77916	10.4619	7.08952	11.3898
Dihydrofolic acid	1.77022	5.68198	3.87267	2.30894	4.10789	8.26798	4.35655	2.60746	4.31366	2.811	8.54601	3.54899	4.80635	4.98685	3.60037	5.75788	5.1413	6.0323	8.11624	6.08718	8.11624	7.16975	16.1938	5.38717	10.0594	14.5088	15.0891	10.5179	14.2568	5.40354	8.03537	8.03537	8.03537	8.37164	6.11345	9.20568
Dihydrolipoate	1.05828	6.26686	3.45347	4.20738	6.33823	7.34505	3.15539	2.60746	6.54016	3.83728	1.36913	4.31353	4.89763	3.35367	4.28108	8.71961	0.945587	8.35236	6.72472	5.04354	6.72472	6.55515	9.85102	6.95034	5.69982	8.22089	8.54973	5.67607	3.74556	7.67783	8.28133	8.28133	8.28133	9.98653	8.75918	4.37771
Dihydroxyacetone	92.9038	635.149	726.304	85.2646	673.308	85.5542	115.89	266.941	357.29	67.2678	237.351	82.2393	191.715	371.869	104.392	207.788	216.229	156.994	394.318	295.738	394.318	902.545	285.907	250.692	412.351	594.737	618.526	427.544	695.612	113.897	296.579	296.579	296.579	366.908	168.972	353.961
Dihydroxyacetone Phosphate Acyl Ester	8.85111	18.2828	13.6261	9.08953	28.7296	23.2611	11.3887	44.4372	38.6066	12.9235	15.387	22.1667	22.2109	15.1674	21.5073	36.8499	22.8552	23.4813	19.2255	16.5113	22.0151	32.2138	26.5242	22.0151	17.056	38.6097	40.1541	28.8315	34.4206	26.7694	31.304	56.9657	56.9657	81.8093	45.5726	65.4778
Dimethylallyl pyrophosphate	0.106466	10.3139	11.2998	10.1151	18.2921	9.05395	0.116767	15.655	48.6157	12.9235	9.4782	13.3563	0.17271	31.7446	165.006	23.3114	28.2038	20.8747	0.169654	10.6914	14.2552	23.9455	16.2692	24.9098	0.142659	16.7024	17.3705	11.1345	13.7283	21.3159	0.297471	19.775	19.775	15.1537	25.8605	35.8295
Dimethylglycine	60.6936	3.95668	1.74674	25.942	20.4073	18.3769	80.193	2.08767	2.06413	9.5899	12.2775	19.7906	135.961	1.84933	3.71777	20.4846	19.9251	19.2401	133.593	2.13534	2.0604	19.238	16.4964	15.3275	131.151	2.59137	3.08176	20.0415	14.663	18.7468	198.603	2.9923	2.53314	28.6498	24.3455	23.23
Dodecanedioic acid	4.30887	350.704	120.692	18.6136	30.6759	58.9257	4.88094	868.405	416.198	23.2017	19.7091	14.6983	4.91047	583.777	498.613	34.5241	39.0018	30.6884	7.19875	363.516	361.31	41.0984	56.2191	30.2409	4.5768	593.931	709.395	33.2472	26.5949	30.1136	6.03566	592.51	289.015	37.3347	39.1707	49.4895
Dodecanoic acid	16.7147	63.0507	13.1063	164.669	146.241	253.397	22.0848	228.353	98.8814	142.266	125.727	162.52	34.1953	4.57537	114.7	208.551	217.406	197.085	35.5784	99.3225	132.43	229.521	198.749	152.449	43.5859	237.921	247.438	192.091	248.759	175.398	55.6195	238.888	238.888	280.417	193.18	431.307
dTTP	3.05952	4.23487	2.93601	3.29039	6.3952	8.21338	3.46586	4.93548	5.7193	3.49804	7.69341	3.8901	5.14372	6.41762	4.61348	6.1061	5.14372	5.28464	3.69419	3.67561	4.14237	2.64856	4.45083	3.69419	7.65923	3.60466	7.25623	10.5179	12.7823	7.65923	8.73833	7.21252	8.43597	10.4619	6.99066	10.0441
Dulcitol	2.52791	75.5678	96.8645	192.562	170.49	195.657	3.09107	95.2544	154.186	245.814	29.7485	89.2691	4.89829	143.945	114.7	96.5734	80.3879	82.5903	5.77261	95.509	95.9651	94.059	90.8158	75.3771	3.83461	231.437	227.77	283.756	13.4021	122.66	6.37615	207.582	183.489	116.403	103.003	147.993
Eicosapentaenoic acid	10.1442	74.9693	1.89635	4.30035	45.2679	25.6859	7.69421	46.8792	41.3104	15.712	2.62874	16.499	22.0989	31.6628	57.8645	8.5211	11.7925	10.2808	15.8719	11.9039	15.8719	44.6308	9.06487	5.72611	13.5136	19.4908	20.2705	13.2413	17.0683	10.2313	17.5116	17.5116	17.5116	15.2838	12.3489	24.8988
Erythro-sphingosine-1-phosphate	6.46466	4.24642	6.03751	9.5368	7.85885	13.1407	5.10306	9.03782	7.2954	7.63093	6.11936	8.22244	10.1871	9.86431	6.77877	12.2457	13.2217	11.7523	9.1214	6.08376	6.54766	13.2844	12.9913	9.93593	10.5776	9.05117	10.3291	14.718	11.0931	13.9155	14.1858	10.4298	10.982	17.0512	13.0596	18.3573
Estriol	0.81755	1.28617	1.10496	0.937416	1.51033	1.46406	0.782611	1.47653	1.19808	0.778757	0.643296	0.721785	1.54915	1.41357	1.63544	1.32836	1.38356	1.44036	1.31341	1.05013	1.13728	1.6477	1.54205	1.28362	2.27344	3.02119	2.98008	2.51039	2.16697	2.0525	1.62313	2.15827	2.56835	2.33991	1.74261	2.43285
Estrone glucuronide	0.81755	0.880292	1.17188	0.777365	1.14439	2.3846	0.782611	2.66978	0.968264	0.930066	3.70371	0.979927	1.59609	2.51752	1.37155	1.43964	1.52097	1.83732	2.58983	1.94237	2.58983	1.68439	5.95944	1.52616	2.17068	3.13079	3.25602	2.54048	2.3746	1.59696	2.44016	2.44016	2.44016	2.35641	2.10482	2.65459
Ethanolamine phosphate	83.9927	138.452	148.901	135.047	210.648	201.516	192.377	373.418	357.29	217.569	174.583	193.579	354.141	318.403	378.552	307.289	273.17	268.969	343.539	289.135	515.251	614.949	465.676	357.511	373.895	445.906	657.734	432.077	341.669	311.533	554.757	578.781	457.47	469.847	452.544	503.306
Ethylenediaminetetraacetic acid	9.79364	66.3061	56.9875	8.19646	12.3619	14.3645	20.4314	116.64	70.3471	8.92912	8.28185	10.5628	41.7308	99.893	96.2169	14.6731	11.7744	13.6671	50.6102	104.989	71.4686	12.548	21.4396	14.1402	42.5127	124.549	124.596	13.4173	14.1984	15.53	58.9183	112.97	123.079	17.0188	15.6883	24.9914
Flavine mononucleotide	3.72994	10.0684	4.60904	9.89403	15.5862	15.2767	0.165561	3645.71	1357.58	9.31911	9.48784	10.5826	15.4641	10.6095	21.5073	14.3492	17.2747	17.2297	16.4145	12.3109	16.4145	20.1064	20.8125	16.4873	15.5772	22.4672	23.3658	15.2791	15.6441	15.8085	21.7317	21.7317	21.7317	21.8846	15.0234	27.9452
Flavone	1.4834	2.02182	1.16109	3.29039	30.2642	10.1106	3.25237	2.25579	2.32629	3.27763	11.7305	5.17144	4.17237	2.3164	3.37488	5.11744	5.87733	4.96967	26.7325	20.0494	26.7325	69.0103	6.25165	21.8706	22.3491	32.2342	33.5236	30.2508	29.4156	7.38076	10.7884	10.7884	10.7884	10.009	7.75744	14.436
Folate	2.44584	1.97126	4.91937	1.25878	2.40424	2.91269	1.77462	3.71044	2.54826	1.94778	2.5929	1.42652	9.82307	50.1241	3.60037	2.67814	2.69149	2.54917	3.77194	2.82896	3.77194	4.2204	6.88075	2.3551	4.52218	6.52237	6.78326	6.13361	4.76323	2.66969	3.88911	3.88911	3.88911	4.03024	3.40108	3.84535
Fructose	6.74486	5.88525	15.7234	17.8051	10.5344	8.21338	10.8615	12.0491	14.1584	2.46615	11.7861	9.84021	18.4145	13.9483	13.0297	12.1951	13.4499	13.8184	15.0694	67.9876	90.6501	215.884	109.217	90.6501	15.8576	29.7963	30.9881	30.2508	15.8679	20.6588	18.2684	17.8423	17.8423	17.2437	14.2738	20.5084
Fructose 2,6-bisphosphate	36.659	35.2528	19.0909	16.1892	26.639	41.8918	50.6718	48.2442	25.2443	20.6619	17.9246	7.62624	83.8772	39.5176	34.7067	129.533	69.2404	71.1374	89.5551	45.9514	61.2686	42.8337	73.8175	61.2686	87.4763	64.4709	67.0497	21.6448	24.9784	44.6998	129.666	74.9897	74.9897	20.1123	59.9918	86.195
Galactose 1-phosphate	27.981	47.4655	117.073	466.536	53.1225	72.8206	37.1383	24.4207	70.3471	27.5856	29.5553	14.6983	60.087	183801	167.31	49.0646	34683.9	35634.2	57.4926	33.4269	44.5692	41.0984	53.6978	44.5692	67.0882	164.665	171.251	76.0232	199.391	114.167	98.0368	309.791	309.791	516.382	247.833	356.082
Gamma-glutamyglutamic acid	3.9696	15.4822	17.8825	17.6543	30.3217	10.8598	11.3887	5.97704	5.23372	19.3669	12.5575	23.1738	27.3338	12.0457	27.5187	32.5337	34.2874	34.92	29.9851	22.4888	29.9851	42.4683	27.9288	34.0739	11.5961	16.7251	17.3941	12.3584	19.673	2.75679	47.8278	47.8278	47.8278	44.3988	40.1174	55.7401
Glucarate	4.75039	6.79747	7.02691	31.0369	19.4978	7.28122	5.11697	11.1567	7.99471	3.16982	12.0866	24.8771	7.61968	9.01353	10.9073	5.45239	7.61968	7.82844	20.3091	2.33393	4.67751	69.0103	24.4688	20.3091	7.58435	9.46843	2.69049	10.0636	11.9153	7.58435	19.9081	17.201	17.8969	24.3826	15.9265	22.8829
Gluconic acid	0.434103	97.1181	96.8645	103.834	169.92	199.619	0.791631	137.658	7.9843	27.3097	61.2172	60.6648	2.52923	64.5146	98.0332	59.7335	51.5707	52.9836	1.78357	70.7448	94.3263	242.687	113.646	94.3263	2.49044	32.3083	33.6007	22.3852	42.3257	22.4004	3.97862	310.882	310.882	611.669	248.706	357.336
Glucose	2.55257	4.40657	3.25774	6.62068	11.8269	12.1544	3.79796	8.55856	8.75631	3.27763	6.11936	6.43125	8.6757	9.48116	11.0772	8.10283	8.6757	8.91339	8.90269	5.19327	6.6734	17.0264	10.7261	8.90269	7.37347	9.75019	8.56012	8.22077	8.80623	7.37347	10.0955	10.5486	12.8658	6.80396	8.07638	11.604
Glucosylceramide	49.0192	81.8785	44.775	64.9688	86.6877	97.2975	150.328	284.179	306.553	263.254	169.942	254.684	88.1255	102.909	76.8417	118.839	96.997	112.523	48.4563	26.102	34.3774	54.6002	48.6568	51.6375	48.4563	60.2253	94.3465	63.83	52.5602	48.8036	72.6844	80.4295	107.279	68.6648	65.2824	71.9193
Glucuronic acid	0.357275	151.998	50.3812	16.3503	26.639	25.7439	0.503284	30.7842	68.2264	20.1626	51.6898	7.62624	0.961285	99.893	167.31	82.0102	80.2682	82.4673	0.680861	12.1225	16.1633	41.0984	19.4739	16.1633	1.16217	55.5764	57.7995	25.3291	89.1076	38.533	0.966375	50.319	50.319	98.6847	40.2552	57.8379
Glutamate	92.9038	582.827	726.304	43.0496	51.9003	47.9282	115.89	373.418	2.06413	56.5527	54.7308	47.7917	118.049	3764.08	222.984	91.1356	113.348	65.0635	207.838	87.6691	116.892	117.064	123.18	67.3517	168.403	108.611	112.955	37.5818	54.4586	40.7715	408.827	320.321	320.321	333.802	320.135	155.343
Glutamine	3.06217	5.03125	5.23958	4.15976	7.2544	7.24545	3.71271	7.89689	6.29082	4.85359	3.53063	3.74677	10.6483	11.4361	7.60428	7.60268	8.56692	9.13184	24.9803	10.9106	21.0295	20.2361	23.5531	20.8715	7.94451	12.9499	12.252	6.69326	7.10944	8.36371	13.5248	10.9382	10.3835	11.5025	9.29281	13.3512
Glutaric acid	0.794587	63.0507	13.1063	16.3503	204.514	57.5363	1.3029	284.179	53.9265	61.7257	22.5178	16.499	1.37402	39.5176	18.3577	208.551	64.3908	66.155	1.73871	66.9261	89.2348	229.521	107.512	89.2348	2.18221	93.8995	97.6555	104.267	88.8617	65.1037	3.21689	19.1991	19.1991	34.833	15.3593	22.0679
Glutathione	1.35367	2.9967	1.73492	1.54434	3.32825	3.5507	3.42331	7.14824	6.33218	2.85336	2.85521	3.42693	3.06183	4.5977	4.5569	2.68553	3.18967	3.44971	2.86027	2.11112	2.4417	3.405	4.09606	3.65902	3.00018	4.48608	4.11706	2.97263	3.70701	3.9518	4.15432	6.60858	3.99399	3.77806	3.88455	5.97966
Glutathione disulfide	49.8284	350.704	56.9875	2.84012	1.41595	4.34761	21.5377	211.438	5.23372	2.49934	1.19717	2.80375	19.023	50.1241	48.1642	5.56455	3.57888	1.36793	6.84648	5.13486	6.84648	9.75324	9.7572	4.93098	5.17772	7.46787	7.76658	4.5743	5.49471	5.46415	5.8089	5.8089	5.8089	5.97232	5.14475	5.70541
Glyceraldehyde 3-phosphate	3.55028	3.29449	3.34119	2.86475	5.97367	4.53262	3.92748	5.01794	5.55689	2.83104	3.26163	4.07343	7.9353	16.7171	11.9391	7.71164	10.9013	9.65133	6.63319	4.88707	4.36715	5.98869	7.05495	4.73328	7.53779	8.68664	9.82979	7.8118	6.03916	5.44827	12.9082	11.1823	12.3467	6.50221	7.50529	9.34558
Glyceric acid 1,3-biphosphate	1.27807	173.676	139.446	20.0592	157.302	50.9532	1.66465	3645.71	4256.6	263.254	91.8903	36168	2.52779	122.622	498.613	89.4082	167.407	171.994	2.17321	843.11	1124.15	2917.04	1354.39	1124.15	2.76327	1148.37	1194.31	122.756	2263.09	796.204	4.43829	85.1513	85.1513	164.222	68.121	97.875
Glycerol 3-phosphate	29.8349	9.52862	30.7858	13.5866	21.3326	28.8807	33.0556	65.427	40.9474	9.31303	6.93429	8.78024	8.85399	3.35367	25.4533	5.58854	5.05347	6.50033	7.11612	5.33709	7.11612	15.5496	6.90323	3.64549	7.77843	11.2189	11.6676	9.66292	5.76775	7.90462	7.96733	7.96733	7.96733	7.88906	7.10889	8.10106
Glycerophosphocholine	98.842	173.676	107.221	4596.43	5558.31	10529	55.9605	16.6368	13.845	2227.58	2987.31	2413.68	98.8254	45.5216	45.4776	1492.75	1765.77	1962.05	112.483	102.228	66.316	5119.25	2775.94	1579.81	194.26	105.886	103.643	2193.05	2263.09	2472.57	135.417	91.369	140.493	2713.4	2349.03	3393.98
Glycocholic acid	0.644705	33.7334	5.84213	64.9252	30.9274	118.237	14.3063	0.697022	2.28816	112.615	137.175	46.9708	18.7	8.73501	14.7481	25.5851	17.681	30.1014	40.287	20.9961	9.71237	89.3274	70.9414	36.0642	44.2843	22.7121	13.2439	76.4731	73.6537	46.7186	28.47	15.117	10.0635	34.833	12.6796	76.0217
GMP	29.7911	49.8921	50.3812	51.6735	75.8386	70.651	31.5285	65.427	54.8025	23.7417	29.5553	37.6195	43.6192	50.837	41.8369	30.0747	38.1781	41.9992	28.9846	28.1148	33.6086	52.1419	36.191	33.3599	24.9345	28.576	35.8051	25.1984	23.4539	22.8724	16.7919	20.6623	23.9511	14.0085	15.1108	23.5269
Guanidine	5.2914	33.9422	26.2035	8.55599	20.6784	20.6375	0.791631	27.7757	41.5225	12.7219	17.7953	16.0642	30.505	21.8703	41.131	27.4486	26.3366	43.387	24.2596	18.1947	24.2596	32.1435	29.8379	23.263	30.967	44.664	46.4505	44.6866	28.3432	19.8713	50.7031	50.7031	50.7031	57.9648	46.0626	41.3637
Guanidinopropionic acid	4.75168	17.6669	4.56035	4.1663	14.0567	6.7397	3.71271	24.848	3.30257	5.76034	12.0866	6.59195	22.0971	99.893	10.9975	7.91069	6.93207	9.95092	8.84231	6.63173	8.84231	9.38934	11.4364	9.80488	10.0288	14.4646	15.0432	10.0636	11.2527	8.76996	11.8177	11.8177	11.8177	9.95904	11.1864	13.1166
GDP	1.15362	17.4765	47.6691	27.162	15.3606	57.8525	1.77452e-05	44.4372	26.9704	16.9704	10.6083	41.5019	1.48843	46.3708	22.3493	34.5241	23.1746	23.8095	0.438826	52.8137	70.4183	182.335	84.8413	70.4183	0.403507	24.1915	25.1591	24.7023	25.2125	16.7728	0.909861	15.2068	15.2068	29.2116	12.1654	17.4791
Hexacosanoic acid	36.3441	6.29033	3.96123	11.8803	2.33123	17.8882	11.469	12.5587	7.2954	6.28768	9.9466	14.8952	12.9522	9.48116	4.51728	20.9305	18.2281	14.4481	12.4747	9.35599	12.4747	17.8873	13.6847	12.2925	27.7936	40.0869	41.6904	16.2021	50.6093	16.5695	17.7276	17.7276	17.7276	17.2437	4.44173	34.7294
Histidine	5.24229	43.6968	26.2832	39.134	196.992	89.5547	10.3614	24.4207	18.6922	28.4119	120.461	28.618	14.5374	39.5176	28.2818	93.5931	70.5474	45.3842	5.20669	95.5076	127.343	130.31	420.27	55.0045	21.7131	136.667	142.133	120.314	188.097	48.8979	94.1278	114.462	114.462	159.457	95.3561	95.9491
Histidine trimethylbetaine	1.71347	3.42702	12.8793	27.376	7.07104	40.0948	2.13217	8.46998	7.2954	0.725417	29.5553	11.8408	3.20949	1.98329	18.1107	7.59386	7.4813	7.68627	3.56771	16.0364	21.3818	50.9038	25.7612	21.3818	3.42642	14.2503	14.8203	14.2988	11.9153	9.88018	5.49291	11.4545	11.4545	17.2437	9.16363	13.1661
Homocysteic acid	3.19657	1.73993	1.16109	4.28185	6.36515	4.77235	3.92748	1.27679	6.33218	6.39249	4.12315	4.00625	7.34423	9.4986	3.26247	8.19629	9.55422	8.87626	8.6052	6.4539	8.6052	11.102	10.528	8.52875	5.85553	8.44548	8.7833	3.82528	4.93295	8.80837	10.9444	10.9444	10.9444	8.74697	11.0246	11.745
Homomethionine	1.35e-05	96.9818	117.073	20.0395	42.9258	118.917	1.77e-05	324.966	61.4079	9.17763	22.9152	3.29959	2.96e-05	257.809	90.948	12.8	37.5358	39.7103	17.1581	191.778	270.153	20.3845	544.326	23.7	2.96e-05	619.507	227.77	143.233	148.282	16.8065	4.44e-05	596.399	601.405	34.6782	25.8605	34.0722
Hypoxanthine	1.4834	7.21044	8.9685	230.344	257.94	101.138	1.64278	43.1916	16.5142	95.3166	12.9304	168.45	2.25544	14.8057	23.5974	116.228	175.234	228.249	3.97374	47.1405	39.0315	427.033	22.8912	199.765	3.67464	26.1162	40.2252	17.5632	13.4021	357.708	8.72785	47.8994	46.6575	516.382	488.316	439.274
Inosine	1.3546e-05	1.76338	4.31773	4.70379	4.35315	13.9648	1.77452e-05	1.65177	3.24956	1.15135	4.67388	2.04284	2.95754e-05	1.98329	3.26247	2.35511	1.56166	4.20846	75.6047	7.90024	4.39909	2.32186	10.3771	5.01454	2.95754e-05	8.4329	8.59347	14.1429	15.3568	15.8746	4.43631e-05	10.818	10.7639	13.3723	7.04902	17.9493
Isocitric acid	1.3546e-05	14.984	18.4746	12.296	30.3217	47.0283	1.77452e-05	868.405	25.2443	15.712	10.7143	26.8501	0.196314	96.9892	37.7475	8.5211	29.6309	30.4427	3.81227	7.7553	10.3404	21.9072	12.4583	10.3404	2.95754e-05	13.0478	13.5697	21.6448	5.49471	9.0465	4.43631e-05	93.0817	93.0817	184.32	74.4654	106.99
Isoleucine	0.630816	6.29033	2.45969	9.5368	10.5344	27.8107	0.503284	3.23351	2.91533	0.725417	42.037	8.22244	6.92597	3.88184	3.60037	14.3492	6.92597	7.11572	6.22604	1.87577	3.06677	17.0264	7.50125	6.22604	16.4382	25.7674	4.96631	10.4255	34.1511	16.4382	21.2592	15.3829	29.0196	19.1834	17.0074	24.4359
Lactate	13.0264	23.6899	29.1594	26.2064	26.69	50.8131	57.6431	34.9842	19.1352	118.675	26.5479	29.3095	5.94836	5.51023	20.9853	15.2093	14.6108	31.2428	46.2384	57.1609	11.6894	20.7383	19.6407	30.757	15.57	8.29372	3.81479	5.75667	38.842	18.3767	47.4796	25.7091	28.526	7.49463	10.8422	27.2195
Leucine	60.6936	1.91364	62.8557	111.629	111.107	11.8012	20.3837	10.4284	3.31665	19.7585	38.1038	22.0155	20.3333	52.234	1.2872	15.2565	21.2167	25.2642	29.7197	22.2898	29.7197	58.8813	26.6366	21.7122	18.4073	26.5489	27.6109	13.9146	18.2472	23.06	36.0768	36.0768	36.0768	33.4817	33.7056	37.1057
Lignoceric acid	0.630816	5.81446	4.56035	31.0369	33.1587	57.8525	1.77452e-05	9.795	6.54016	25.1642	26.4104	34.5424	31.195	9.69496	8.7412	59.7335	58.5058	22.5248	23.2085	6.97981	6.62872	50.5715	37.9715	29.6509	29.5258	17.3718	10.662	39.7919	57.9187	30.7662	36.8132	17.6089	12.0311	30.1637	40.5926	84.1609
Linatine	3.05952	5.92629	4.60904	4.84826	8.28448	8.21338	6.21339	12.0491	14.6981	8.98813	7.27931	8.10228	9.31029	18.4138	14.8405	14.7756	11.3549	10.4946	10.1205	9.47908	13.2927	14.8965	12.5865	12.0173	13.7173	19.9113	22.1791	14.3882	14.1742	14.1028	35.4151	21.1759	20.5646	23.866	20.2521	29.5616
Linoleic acid	2.98575	1772.7	983.916	2334.7	6203.52	5110.82	3.34241	613.662	593.994	2032.59	1683.92	2201.99	6.79688	923.799	994.863	2271.03	2204.45	2760.05	7.21745	1164.2	1074.54	4701.6	2240.95	1629.97	5.85841	1072.57	1462.09	2101.35	2098.51	2014.17	9.90143	2190.98	1168.36	3097.18	2524.15	2478.14
Linolenic acid	14.5925	23.7542	23.2241	11.4452	38.7474	40.4871	62.2094	31.0036	37.9091	39.33	54.7308	24.8771	31.6313	26.6471	21.7113	53.6873	31.6313	32.4979	41.9953	43.3612	34.0936	44.2565	50.5968	41.9953	9689.87	31.1868	38.3877	38499.1	213.167	9689.87	61.1143	71.4999	28.6054	82.4137	48.8915	70.2464
Lysine	12.3164	14.3176	19.1714	13.0772	20.8813	20.1689	17.1052	18.4334	22.8246	14.0296	13.0424	15.2852	14.3565	17.7675	11.8773	10.232	13.8533	11.969	20.2331	13.2283	18.8131	26.4281	23.2029	18.8947	32.2738	37.8157	35.2844	22.171	26.0467	27.3385	87.0799	58.1022	69.9726	99.1511	58.4568	102.394
Malic acid	28.5772	43.6558	31.7258	30.9748	56.6627	57.5363	24.5113	37.8079	66.5424	36.6419	28.9041	31.8191	12.9725	32.3487	15.9175	15.6158	17.9704	13.9213	25.3381	19.1051	36.0499	35.3405	41.9915	37.3999	37.7972	76.4369	44.5676	37.17	39.4188	40.1684	43.1693	79.7984	43.7196	51.0955	48.0857	72.3456
Mannitol	2.43596	58.6547	60.8497	27.376	44.1213	177.917	3.411	2.29849	31.2749	112.615	1.93975	92.4335	5.34217	39.5176	18.3577	23.9143	19.2236	19.7503	7.8681	211.976	282.634	723.897	340.523	282.634	4.1524	83.4561	86.7944	78.9584	90.478	57.8629	6.00542	172.522	172.522	335.681	138.017	198.301
Mesoxalate	6.74486	2.05196	3.97075	5.51429	10.5344	16.033	10.8615	9.03782	8.75631	7.16249	9.52968	9.40117	10.5405	2.89225	14.8405	12.502	10.9436	12.9796	12.1901	9.14259	12.1901	15.7346	16.4158	10.8296	13.0127	18.7683	19.519	12.7681	12.6224	13.6475	17.585	17.585	17.585	20.3438	13.2542	17.9772
Methionine	5.31384	5.68198	14.0131	4.51107	5.2468	15.9576	6.38475	8.79276	10.6589	3.76911	22.0385	5.21674	12.6007	18.4138	24.8479	8.20793	8.74646	8.2108	18.2338	13.6753	18.2338	2.78095	55.4699	6.51996	28.7839	41.5153	43.1759	36.204	42.1049	8.04287	11.5673	11.5673	11.5673	12.9052	9.15513	11.7515
Methionine S-oxide	132.285	243.274	225.981	192.562	328.38	325.321	173.293	353.637	344.2	203.893	185.041	215.066	288.822	442.53	387.259	349.588	337.179	342.167	288.822	269.86	446.006	439.707	431.691	364.88	1.08318e+06	2.01764e+06	2.03445e+06	852692	1.08345e+06	1.44446e+06	5.23224e+07	5.3712e+07	6.46317e+07	6.35969e+07	4.18582e+07	8.01879e+07
Methylmalonic acid	29.7911	96.9818	117.073	53.6867	53.1467	4.34761	45.8145	150.45	190.225	25.4855	29.5553	37.6195	144.771	253.717	167.31	80.3321	144.771	148.738	133.088	133.204	181.51	52.1419	160.348	133.088	99.5497	285.221	264.35	8.99127	15.2205	99.5497	162.082	261.014	187.525	37.3347	129.666	186.302
Mevalonic aci5P	1.3546e-05	48.6077	8.94124	56.0424	44.1213	80.9511	1.77452e-05	59.7186	7.9843	30.299	25.2036	46.9708	1.57441	18.4138	9.17884	208.551	58.2329	59.8283	2.95754e-05	5.14609	6.86145	17.8219	8.26681	6.86145	0.82815	151.508	157.568	140.477	173.831	105.045	0.370792	115.012	115.012	227.38	92.0097	132.198
Mycophenolate mofetil	13.1098	3.4638	2.91518	16.1638	52.8674	21.1827	0.935836	4.49067	2.02324	19.2687	42.037	25.4573	21.305	4.8309	4.51728	36.7174	32.8617	29.7016	17.8333	3.23698	4.20311	41.6796	12.7436	37.9771	19.2228	7.102	4.62279	23.3023	27.5213	37.2842	31.5078	5.47341	5.16363	47.5194	40.5787	55.3841
Myristic acid	16.6895	1.73993	26.2832	183.335	170.49	179.903	21.5377	21.7443	51.2694	100.048	102.189	113.317	36.0069	29.4784	23.7424	237.682	207.296	156.447	34.335	91.588	122.117	223.082	137.69	168.079	39.0976	260.407	270.823	173.226	332.901	176.969	53.3171	200.085	200.085	228.396	188.425	322.771
N-Methyhistidine	15.111	15.4822	18.6041	11.4452	25.6599	27.662	13.4673	24.848	29.243	13.4637	14.9257	18.4523	18.5805	25.9553	18.627	25.2304	25.0187	25.6316	35.7303	28.1236	36.5456	67.5612	48.7338	36.5914	15.3081	23.6728	25.5661	15.0415	19.7787	21.3578	45.7606	42.0046	33.2662	36.7139	31.6225	46.3722
N-Acetyornithine	2.50289	3.14516	2.27707	2.72054	4.75161	4.03933	2.93221	5.01794	1.80138	3.03844	7.34571	3.8901	5.9942	8.87262	1.68744	4.50096	5.43474	5.87069	5.51761	5.9556	7.94081	6.70875	18.8199	5.4594	4.16427	11.4883	11.9478	9.75855	12.7823	5.15573	8.44281	8.1997	8.1997	7.83068	5.85808	10.4878
N-acetyaspartic acid	0.238679	38.556	30.2137	20.0395	53.1467	57.5363	0.17294	87.4198	2.1734	56.9613	17.6121	14.6983	0.206453	39.5176	27.5187	91.5571	37.0796	38.0955	0.2377	1.71841	2.00692	173.535	41.6138	34.5394	0.241638	3.78368	3.99615	43.3725	42.496	18.2795	0.215797	130.987	290.896	184.32	121.652	174.788
N-Acetyglutamate	4.75168	5.01249	5.63526	5.97093	9.13048	8.66163	3.65534	5.67385	5.1811	3.16982	2.67191	3.02188	9.11154	16.5868	11.5535	13.0003	11.4632	11.2508	6.58758	4.26865	4.94922	6.91959	6.7941	5.74278	4.18888	7.68131	8.63938	4.94097	4.71535	4.64014	9.93741	11.3504	12.2426	15.5228	9.84169	12.8469
N-Acetyhistidine	29.8349	38.556	30.2137	26.945	53.1225	55.2447	21.6175	43.7099	34.7744	25.4793	23.1262	26.88	25.8066	39.5176	27.5187	28.2774	27.6597	28.206	7.42813	6.87365	8.02769	11.164	10.8915	11.3369	7.55119	15.1347	15.9846	10.5749	9.53399	11.8307	215.797	130.987	145.448	208.853	131.96	171.976
N-acetylactosamine	1.3546e-05	1.59839	1.24748	7.53243	21.0382	11.3175	1.66465	1.92175	1.34227	3.8545	3.97323	3.49616	3.42512	1.82029	1.41724	5.10597	4.43803	4.96319	3.55643	1.17226	1.32307	6.77201	6.57545	4.22398	3.87559	2.26791	2.63563	6.07655	5.01437	4.95753	30.3875	3.54076	4.41344	48.9705	36.2696	56.5356
N-Acetyleucine	7.74212	12.3155	12.8793	9.08953	21.5644	23.576	25.5223	31.5012	23.8942	20.0341	18.3457	21.3895	38.9577	37.945	40.5985	27.4867	33.6364	36.664	18.7483	13.746	21.5846	32.8419	30.8064	25.663	15.9192	31.9509	36.5827	19.0443	18.5383	18.3696	41.1047	36.5242	63.1108	34.9413	37.116	57.582
N-acetyl-methionine	2.59009	4.25654	0.750418	0.715724	1.33172	36.2307	5.29697	0.992317	0.968264	0.630094	32.5142	0.598811	0.998517	1.04627	0.9929	0.898081	0.857216	1.17099	3.01093	0.888752	0.994953	2.64856	26.2699	1.20836	2.05485	3.41534	1.80116	22.0539	27.0643	1.79964	6.46798	1.48707	1.49913	2.12119	1.89405	1.96481
N-acetylneuraminate	4.22033	6.79747	8.6607	3.4592	5.30434	9.18994	2.93221	5.05917	2.91533	4.16882	10.821	4.05908	5.30817	4.57374	3.20519	7.12936	6.79647	6.21551	5.41021	4.05766	5.41021	6.64561	7.3862	4.98296	6.50761	9.38598	9.76142	7.05589	5.6194	6.84755	9.4712	9.4712	9.4712	8.97102	7.70017	11.1812
N-acetymethionine	2.42382	4.25654	0.750418	0.715724	1.33172	36.2307	4.81494	0.992317	0.968264	0.630094	32.5142	0.598811	0.929935	1.04627	0.9929	0.898081	0.857216	1.17099	5.44634	0.888752	0.994953	2.64856	26.2699	1.20836	10.8973	3.41534	1.80116	22.0539	27.0643	1.79964	1.84111	1.48707	1.49913	2.12119	1.89405	1.96481
N-acetyphenylalanine	0.284239	1.71797	1.10496	0.861117	3.00547	1.98222	0.496952	1.87051	1.80138	0.973499	3.49766	0.949728	1.07498	1.41357	3.26247	1.49549	1.59954	1.5753	0.755805	2.8729	3.83053	2.95322	13.0281	1.479	1.66144	4.34287	4.51658	2.77252	6.14504	1.46521	10.9027	4.51083	4.51083	2.08126	1.8597	3.11943
NAD+	39.0089	45.0073	45.9652	53.6867	78.3632	72.8206	20.8708	22.6237	33.951	12.8426	16.3559	20.9283	32.7086	54.3347	42.4911	49.0646	34.8827	39.3831	28.4335	30.0375	32.8547	59.0723	45.9381	43.2573	43.2115	58.0199	49.5158	31.7825	37.0579	38.8164	10.812	19.0841	19.523	20.1123	11.1096	19.337
NADP+	35.5017	58.3341	54.5737	44.2878	80.0468	80.9511	19.5342	52.8843	41.3104	27.4123	24.0026	27.5403	27.298	46.3708	31.9678	33.024	31.5925	31.9678	39.5706	30.1207	29.8255	45.0624	37.402	29.8255	54.4253	50.6773	67.1712	49.603	45.9863	44.7808	9.45066	11.1725	12.2438	15.4184	10.4608	14.0733
N-Formylmethionine	6.74486	6.26686	0.789654	6.01041	3.21071	26.3236	11.469	2.29849	3.0322	7.60526	23.9322	8.11416	13.2563	30.6449	4.42079	12.1785	12.6721	14.4271	15.1192	11.3394	15.1192	19.8681	18.959	14.3232	18.5853	26.8058	27.878	23.941	19.6786	12.1364	19.0633	19.0633	19.0633	19.1834	14.6584	22.4044
Niacinamide	4.02385	1.86245	47.9422	181.32	337.941	327.249	11.0905	0.697022	16.598	120.706	43.3391	127.394	18.6942	45.5216	28.2818	572.452	240.975	132.302	10.9948	202.262	269.683	423.482	657.105	196.257	14.9036	204.568	212.751	140.477	107.903	304.052	16.7161	442.209	442.209	570.408	501.813	630.739
Nicotinamide ribotide	14.5807	2.50667	3.00047	6.39189	8.29853	13.1407	80.193	3.78071	3.41145	6.23494	5.72197	2.80375	5.04537	5.42948	3.53757	7.60268	5.04537	5.1836	5.19531	2.73033	4.71571	9.38934	6.25941	5.19531	5.61179	5.45905	4.80006	10.6066	4.85564	5.61179	7.94941	3.32284	10.4668	9.95904	6.35952	9.13725
Nicotinate ribonucleotide	1.09707	0.880292	1.63558	0.975358	5.19087	3.47569	1.61548	2.66978	1.07082	2.61962	1.84792	1.09025	5.42541	2.51752	1.81821	8.48308	12.2341	2.81881	2.86192	0.856887	1.23711	8.30219	3.12618	2.94254	2.49465	2.41452	1.30279	3.91462	3.7333	2.28275	7.06301	4.80288	11.1668	9.78755	4.54318	4.34597
Octadecanamide	1.21126	1.36024	2.32762	1.87561	2.6022	2.36038	1.25256	2.16297	2.54826	0.892183	1.01132	1.2577	2.30846	3.28116	2.77489	2.33059	2.74703	2.16676	4.55821	2.82254	2.60673	3.27685	4.15034	3.75199	3.05885	4.02576	7.38533	3.46141	3.68302	3.75689	2.94043	4.99425	4.63549	4.40574	3.10995	4.25286
Octadecanoic acid	146.22	1521.79	2389.07	22.7179	43.0385	52.9899	173.293	3645.71	4256.6	25.4855	26.0585	27.7203	1246.54	3764.08	3381.29	18.0752	43.1205	46.0111	1197.09	1890.95	3336.99	56.4172	53.577	39.2754	947.413	555.559	6324.73	44.1654	47.944	43.2795	2729.59	7135.74	6296.94	69.3126	25.7889	129.923
Oleic acid	4.31444	21.4585	40.8838	20.4382	44.1213	75.9914	6.24215	30.7842	31.2749	110.069	17.6121	79.563	5.70212	4.57537	31.9258	3.45363	36.7393	35.5602	8.50875	22.863	26.6165	38.6887	47.5257	30.1816	5.39695	40.5522	45.1417	34.0205	36.3452	35.4247	9.31621	47.2114	47.5613	51.8009	92.8323	101.803
O-phospho-homoserine	4.11208	3.29449	3.3745	1.00225	5.34419	1.66731	0.761116	6.91186	6.14664	2.70383	3.23173	4.2185	5.86895	3.63512	11.6096	4.99039	4.66124	5.80957	3.72939	2.79705	3.72939	1.98747	5.63895	4.9775	5.85301	8.44185	8.77952	5.74068	5.05374	6.76462	7.36361	7.36361	7.36361	7.09161	5.14953	9.76021
O-Phosphothreonine	13.1098	18.2828	17.7769	20.0592	13.8206	15.3666	20.4314	28.9502	22.8246	14.0296	17.9246	21.1573	35.0881	39.5176	22.3493	19.6529	26.566	27.2939	33.775	16.5184	22.0246	13.3431	26.5356	22.0246	33.7516	38.0474	39.5692	21.6366	23.7502	26.3795	44.0981	75.9062	75.9062	106.648	60.725	87.2485
O-propanoycarnitine	21.9268	50.692	50.3812	18.6598	80.0468	27.662	5.95946	48.2442	54.8025	27.5856	17.0656	44.8503	8.61036	104.643	80.3736	93.5931	64.8162	66.592	5.97909	21.8508	29.1344	67.9088	35.1017	29.1344	10.9403	81.358	84.6123	73.0955	85.1888	56.4082	9.38134	63.7494	63.7494	116.948	50.9995	73.2751
Ornithine	1.75271	55.6715	3.17424	32.038	0.551947	52.1086	4.35655	5.23868	4.53011	29.5579	13.9814	5.51881	7.9854	6.29269	5.12642	26.8273	11.1357	11.4408	7.25061	3.5059	4.46899	44.8591	15.3421	12.7339	10.3284	21.4682	7.5813	17.2008	806.155	170.725	14.0056	7.2333	7.40574	14.526	8.66319	12.4471
Orotidine 5'-phosphate	2.71559	14.178	148.901	29.4035	169.92	80.9511	3.15539	84.3348	18.6922	56.4688	41.5335	95.9642	5.33055	318.403	85.3484	160.67	122.234	125.583	5.91329	23.1944	30.9259	72.6474	37.2601	30.9259	5.7668	175531	182553	104.267	364995	121702	8.282	87.0731	87.0731	164.222	69.6585	100.084
Oxaloacetate	22.1042	41.3393	32.5354	32.038	53.1467	52.1086	17.5886	30.3412	29.3143	17.2338	16.4257	19.4115	28.2015	26.088	28.9742	19.6529	26.7033	23.119	49.8589	25.9061	49.8589	44.8591	50.8436	44.7531	30.8012	45.5084	46.2018	31.5525	31.1769	31.0517	55.6561	73.7173	55.6561	72.9875	51.7494	70.8926
Palmitic acid	1.5177	1397.34	2125.11	4487.66	6516.54	7828.53	1.85025	1948.42	2727.8	3393.61	3279.23	3762.64	2.64596	2838.34	2243.03	5973	5813.56	4544.88	3.90713	1420.77	2089.65	6347.19	4484.46	4799.95	2.78341	2933.52	4066.75	5160.89	5144.61	4873.8	3.57621	4094.4	2493.15	5491.45	4014.43	6472.57
Pantothenate	1.57505	2.01377	1.45829	1.18085	2.75516	2.26527	1.29588	3.25423	2.47644	1.75129	1.50505	1.71487	2.15859	4.71727	3.36624	2.60728	2.899	3.07833	2.9952	2.34645	4.25829	3.58124	3.95773	3.4607	2.52547	3.4476	3.58129	3.28737	3.24526	3.23122	4.65607	4.12232	3.86959	6.8761	4.04855	6.4254
Pantothenol	0.630816	3.95668	1.74674	27.376	15.3606	47.0283	0.736965	0.289965	2.11156	17.6721	11.7861	18.251	0.910071	1.84933	2.479	129.533	47.1453	20.2973	2.19569	16.2387	21.6516	39.3764	37.3173	23.1175	1.17447	23.86	24.8144	23.7192	29.505	11.7732	1.72921	38.8254	38.8254	24.1196	23.1874	115.204
Paraxanthine	2.44584	2.01377	3.45347	1.39711	5.92075	7.08172	3.35114	8.12069	2.42436	1.79681	5.46492	1.60616	5.67123	4.57374	1.81821	2.35511	3.31041	3.4011	6.08999	22.2105	29.614	69.0103	35.6795	29.614	5.61718	9.35773	9.73204	8.99127	4.85564	6.48803	7.51404	9.56578	9.56578	11.5025	7.65263	10.9952
Pentadecanal	18.5393	43.6558	26.95	12.6037	13.8206	25.6859	23.8694	30.7416	14.4446	8.5877	17.7953	10.5628	44.2616	33.2645	48.1642	5.58854	30.4473	31.2815	38.3353	22.318	29.7573	27.5056	35.8522	29.7573	51.1944	40.2119	41.8204	19.0443	13.4021	27.8803	77.8226	56.5567	56.5567	34.9413	45.2453	65.0077
Pentadecanoic acid	35.5017	40.9756	39.2872	89.8381	82.0954	93.7076	68.334	77.9178	47.3327	54.4229	56.1624	60.6648	93.3674	64.5146	59.7665	138.535	134.553	89.3574	73.2896	38.2848	89.2939	115.349	81.308	69.8037	96.4754	80.1629	70.9394	79.9389	199.391	100.175	109.153	138.623	69.2981	82.4137	106.136	140.158
Phenaceturic acid	35.5017	155.206	139.446	63.2796	115.6	3.69785	5.71873	251.886	5.03811	110.373	13.3921	7.62624	111.134	122.622	85.3484	195.551	169.392	15.6988	14.5739	4.89679	5.77987	54.2025	11.6964	9.11639	8.64888	3.12487	3.5558	6.36951	13.3553	18.9825	546.518	529.79	1305.37	611.669	198.593	36.0959
Phenyl salicylate	4.53675	6.2775	7.82069	8.09413	5.19275	6.94675	3.71271	11.6025	10.2857	4.47504	3.18873	4.42272	8.80167	13.3828	9.78704	12.0998	7.77593	4.64877	7.84315	8.96192	8.22505	8.95826	5.19902	7.82841	7.90729	16.2043	13.7431	5.47036	7.26744	6.40157	12.7447	17.1561	12.9528	11.5169	8.91272	12.4615
Phenylacetaldehyde	0.892519	5.88525	5.48515	4.46922	7.94898	6.53014	0.761116	0.963553	2.53512	5.55979	80.3296	6.31555	1.5262	3.8065	5.55313	9.73233	10.3321	9.75492	1.74929	23.6295	31.506	13.6398	125.184	9.86942	2.52018	66.2359	68.8853	68.3341	103.246	9.59389	1.80497	12.4048	12.4048	18.3523	11.7121	16.8259
Phenylacetic acid	3.05995	9.25412	11.1461	8.09413	17.4158	9.05395	4.0624	13.0224	19.398	6.80812	3.18873	21.1742	7.30062	30.6449	13.0297	10.7257	13.4486	13.8171	6.74367	10.3611	13.8148	27.1245	16.6443	13.8148	6.03848	18.9684	19.7271	14.3882	19.0276	13.1514	10.7928	6.44427	6.44427	2.075	5.15542	7.40721
Phenylacetyglutamine	7.79384	8.95911	8.45703	5.80029	23.4889	5.97163	4.81494	18.5597	14.8299	20.1626	13.2119	6.43125	18.2667	16.6509	15.8517	26.8273	18.2667	18.7671	14.84	12.0232	13.6984	19.2085	17.8795	14.84	20.629	19.1121	6.73923	30.8007	33.9715	20.629	15.0232	18.6108	16.3498	10.009	12.0186	17.2681
Phenylalanine	2.50289	3.19292	2.36533	3.03252	4.73434	4.53077	2.93221	8.39766	6.14664	4.29223	3.69865	4.21854	5.9942	8.87262	4.64457	7.12328	6.08056	5.89005	5.51761	3.94675	3.83052	4.53596	5.81401	5.26994	4.16427	9.45907	9.31068	4.24311	5.53419	4.55018	8.44281	7.64059	9.32578	8.73664	8.37476	12.6627
Phenylethylamine	0.76348	43.6968	47.9422	99.0408	146.241	179.903	1.503	111.345	18.6922	101.769	101.568	80.2436	2.30887	21.8703	59.7665	237.682	78.6597	80.8148	1.4027	97.5803	130.107	336.119	156.756	130.107	1.44122	455.952	474.19	774.495	172.443	316.126	3.48557	698289	698289	1.38275e+06	558631	802631
Phenylpyruvate	17.6837	23.3423	26.95	16.3503	35.1331	37.4513	30.2248	54.1394	51.2694	32.583	25.7566	28.3797	169.857	197.753	157.77	165.202	199.09	258.582	30.0251	31.5885	39.5427	42.8337	43.5746	37.2286	87.4041	129.452	119.049	73.0955	73.9789	86.456	206.972	121.768	217.446	137.586	119.734	202.755
Phosphocreatine	8.03405	10.0684	11.4988	8.47021	13.8206	13.4642	7.98148	19.4834	18.2264	11.0012	8.72508	9.62708	15.7292	23.4956	18.1107	17.6639	15.2141	14.7919	16.8838	12.5259	15.3235	20.7953	17.0117	13.4889	14.5906	18.0264	26.0338	14.9271	13.0191	12.3832	15.0349	13.2608	14.41	15.9085	12.6475	18.0728
Phosphohydroxypyruvic acid	0.740926	26.2895	983.916	1326.84	847.878	3842.38	0.692316	182.519	344.2	600.485	430.694	2008.82	1.07299	52.234	222.984	780.759	259.555	266.666	2.13623	241.235	321.647	832.671	387.526	321.647	2.30894	293.526	305.267	283.756	324.47	203.512	2.12991	78.7302	78.7302	153.793	62.9842	90.4945
Phosphorylcholine	36.659	40.4677	10.0098	14.7175	19.8125	40.0948	2.98259	18.4334	14.8299	8.5877	11.1171	10.7523	39.7216	31.6628	157.77	7.59386	5.91772	7.89176	8.80362	6.60271	8.80362	16.0479	8.14714	7.29184	10.7379	15.4873	16.1068	8.89087	11.9153	11.4075	11.1308	11.1308	11.1308	9.22987	8.61752	15.2855
Porphobilinogen	7.79384	4.24642	2.93601	6.81432	6.3952	6.27511	2.78148	6.91186	5.6037	3.49436	3.77413	4.59863	4.95107	2.3164	9.78704	5.94446	4.19612	3.4353	5.08461	3.81346	5.08461	4.30038	6.1662	6.82459	6.88216	9.92619	10.3232	6.87575	7.4978	6.27292	7.07076	7.07076	7.07076	8.0506	7.60709	4.10609
proline	55.7864	40.9756	45.9652	56.5589	69.9093	130.243	20.8708	61.3504	98.6389	60.0313	103.99	26.9553	83.9245	102.909	133.432	80.3321	102.523	30.1734	94.6663	70.9997	94.6663	66.6385	240.563	33.0202	89.0945	128.502	133.642	94.3006	140.831	32.1518	103.815	103.815	103.815	153.537	77.4151	68.5108
Propiolic acid	12.9674	445.533	672.361	18.6136	74.0965	58.9257	5.95946	211.438	440.866	68.125	8.28185	25.9002	458.42	1237.94	429.257	24.8654	458.42	470.979	867198	315.844	856.303	3.37703e+06	1.04482e+06	867198	456.214	2284.6	208.259	54.0837	47.944	456.214	1054.19	1826.13	1270.92	64.8916	843.355	1211.72
Propionic acid	2.52791	75.5678	62.4822	39.9796	203.325	177.917	5.71873	93.1982	51.2694	115.848	101.568	165.204	125.104	7.48086	53.145	160.67	188.731	224.749	290.642	217.982	290.642	723.897	181.152	164.169	220.114	317.471	330.17	190.533	277.371	192.436	379.338	379.338	379.338	281.407	412.419	388.813
Psychosine	43.71	65.0021	62.4822	48.5088	115.115	125.862	68.5218	70.8978	81.7547	45.8242	48.0351	58.4609	90.4625	101.298	133.432	76.0591	93.1766	101.592	116.052	54.739	95.8084	90.2115	106.719	94.9485	109.675	104.543	132.941	85.6445	89.1076	90.262	151.31	145.567	164.994	241.565	147.034	234.936
Purine	29.8854	23.7542	139.446	39.7251	82.0954	75.9914	36.2376	33.0089	63.7986	40.5406	41.5335	27.7113	60.7565	122.622	498.613	96.5734	183.756	188.79	58.0859	36.3847	48.513	50.5715	58.4494	48.513	60.7855	103.492	107.632	94.3006	60.1776	71.7546	96.8555	170.485	170.485	241.698	136.388	195.96
Pyridine	17.6837	31.6154	31.7258	29.8885	55.0726	50.9532	25.9035	37.8079	36.7558	22.4231	17.9246	25.9002	38.3938	35.2634	46.8809	48.1421	37.8041	34.7535	45.7493	34.312	45.7493	69.2292	54.2206	38.9384	39.254	56.6163	58.8809	34.2945	34.9593	48.5081	194.012	194.012	194.012	151.553	150.952	276.181
Pyridoxal phosphate	0.0849845	1.97126	4.06463	3.30937	3.45021	3.92107	3.60477	4.15502	2.42436	2.39156	1.81907	2.16081	2.81158	4.57374	4.42145	2.90567	2.0606	1.37933	4.64222	3.48166	4.64222	10.2213	3.56199	3.0998	3.71137	5.35293	5.56705	3.39938	3.01181	4.72292	4.82702	4.82702	4.82702	4.95738	5.10087	3.56093
Pyruvic acid	1.45807	63.0507	40.8838	181.32	210.648	221.348	1.93575	59.7798	2.1734	105.164	101.568	136.181	3.33538	4.57537	372.616	204.88	143.585	147.519	3.31591	28.403	37.8707	94.059	45.6273	37.8707	4.24941	83.2801	86.6113	132.628	36.3452	57.7408	7.43064	119.055	119.055	228.396	95.2443	136.845
Riboflavin	4.12799	1.72982	1.63558	1.28927	2.60875	7.83355	6.59608	9.87097	2.62154	1.77333	5.46492	1.60616	3.95911	6.86045	6.40019	3.09916	2.68876	2.68143	7.05737	5.29303	7.05737	3.91867	18.6084	2.7098	3.11705	4.49575	4.67558	1.54754	4.77438	3.02923	4.28535	4.28535	4.28535	3.80616	3.99209	4.62266
Ribose 1,5-bisphosphate	1.28458	1.99234	2.02812	1.68056	2.56476	2.43099	1.48432	3.71044	4.0295	2.68408	1.87535	1.95088	3.94422	5.74883	4.42145	2.84437	3.70403	3.12581	2.28065	1.95824	3.87782	3.50582	3.92413	2.54304	4.18414	6.04314	6.46676	3.66529	3.17235	3.00803	5.14751	4.0301	6.09293	6.74843	4.02697	6.40877
S-adenosylhomocysteine	0.926842	1.71797	1.31397	1.02497	78.3508	4.09788	1.58498	2.25579	2.11156	15.712	17.0656	2.49138	3.69613	2.07309	2.46297	7.12936	3.69613	3.79739	4.19419	1.45699	2.09135	11.102	5.05324	4.19419	64.3974	3.13288	1.6841	23.7192	230.576	64.3974	9.65691	2.04528	6.03818	20.6805	7.72553	11.0999
Sebacic acid	3.9696	4.27062	0.678653	0.715724	0.551947	11.3175	6.59608	0.963553	1.10017	2.49934	3.97323	1.08045	3.41756	1.50104	1.09154	8.05947	3.41756	3.51119	1.19937	0.772577	1.01331	2.01908	1.44502	1.19937	4.55564	6.43989	1.48083	9.75855	3.01181	4.55564	2.64268	1.614	1.59632	4.671	2.11414	3.03756
Sedoheptulose 7-phosphate	7.82913	14.178	15.9217	8.45521	20.2948	16.9887	10.2098	23.2194	25.6014	12.8143	10.6083	11.9129	33.3615	41.7402	29.2662	36.8499	28.3652	26.2366	34.9135	23.1021	27.456	32.4444	30.3307	25.2385	34.5205	41.5627	51.1512	31.6113	27.9473	26.7259	50.4148	39.5336	45.2144	42.6895	30.6144	42.1285
Serine	328.301	418.895	321.153	279.132	506.482	599.723	268.261	699.415	438.58	409.559	283.746	369.742	606.602	833.569	414.275	464.443	547.87	591.451	422.337	300.989	562.295	670.483	509.353	391.594	629.642	713.899	834.093	525.319	639.401	677.429	2263.01	1261.12	2031.58	1861.96	1320.95	2170.3
S-methy-thioadenosine	4.02385	61.4239	63.7108	121.147	346.163	364.633	5.6331	24.4207	21.0113	144.929	116.319	80.2436	51.8661	29.4784	28.2818	54.0779	73.9915	83.76	88.3639	28.5824	27.9577	242.687	120.949	88.495	89.6174	37.1342	35.8918	125.645	136.986	135.782	151.556	54.3624	54.9229	234.636	179.772	214.707
S-methycysteine	8.5328	38.2766	15.7234	35.1237	88.0539	88.4968	10.3614	41.7116	20.3114	51.2419	44.9032	44.8503	45.008	31.2267	25.1755	59.9791	58.5411	60.0942	53.962	12.6439	31.9927	106.024	96.0365	59.6099	50.4215	38.6085	24.8205	71.181	66.3196	71.2912	69.8451	17.6202	14.8346	88.7737	106.639	107.828
S-Methylmethionine	1.35e-05	4.08391	12.1325	27.376	31.5728	24.8831	1.77e-05	16.0767	14.8299	11.0549	82.2109	20.8676	0.143343	7.85965	3.83087	15.5961	26.905	30.6854	0.643574	6.3761	3.56426	83.3306	166.197	33.7697	0.290034	4.46256	20.0623	23.3023	17.356	46.7186	1.03052	13.4011	10.7639	18.9821	2.96258	28.3292
Sn-Glycerol 3-phosphoethanolamine	92.9038	49.8921	49.756	50.6114	68.5249	79.3727	16.9337	0.697022	54.8025	24.2952	22.9152	26.8296	13.6074	1.84933	1.2872	26.1808	12.9754	26.9537	30.7141	23.0356	30.7141	64.5768	22.1872	24.0028	20.0367	28.8991	30.0551	22.0357	15.8679	22.2065	32.9789	32.9789	32.9789	32.6317	21.0575	45.5825
Sorbitol	2.75264	6.79747	7.02691	6.01041	10.758	9.18994	2.98259	5.97704	14.6981	4.92234	23.9322	21.1742	4.88174	37.945	61.7036	27.4486	30.2434	31.072	7.98097	8.19772	10.9303	18.0255	13.169	10.9303	4.5624	19.39	20.1656	10.5749	25.194	13.4438	6.90667	4.17331	4.17331	1.4257	3.33865	4.79691
Spermine	4.49799	8.41874	5.48515	5.42089	8.65464	10.0453	5.07007	13.212	8.80517	8.61715	6.42364	8.49173	8.28563	18.3183	13.1472	11.2064	10.4864	10.5271	123.483	78.1719	188.831	168.328	161.134	172.921	15.1426	12.1268	20.518	14.6332	11.2829	10.1661	15.6911	16.6446	16.024	10.8411	10.2927	15.5227
Sphinganine	4.12799	6.26686	5.15186	4.47535	7.27091	7.07146	2.10964	3.69203	6.50108	2.99886	2.61939	3.00273	3.93731	6.38421	3.13117	5.45239	4.10467	3.75558	7.87181	6.02165	9.93703	13.6534	10.6853	8.32072	3.65221	6.73041	7.4061	4.80191	3.605	3.20603	4.92683	5.88746	3.9762	6.85141	4.21354	5.42061
Sphingomyelin	5.67471	9.25412	5.45817	5.80029	10.1284	11.925	6.59608	13.2946	9.49689	7.71364	5.72197	6.12871	5.67526	11.2985	10.0455	8.05947	8.00598	8.207	6.98177	4.74626	8.58617	12.9034	9.58792	7.29876	5.15438	11.634	11.5401	8.22077	7.2837	6.97134	10.1844	14.3084	14.3438	13.9658	9.56998	12.9289
Sphingosine	9.79364	9.52862	15.7152	8.05756	18.0785	19.4928	4.81494	9.07413	14.4473	7.79326	6.34703	7.0808	14.6044	21.8703	16.8865	19.1244	16.7254	21.2742	37.059	23.7114	24.2331	42.0089	32.146	24.7926	21.3949	20.1717	24.9504	24.0962	19.0276	17.3381	28.3431	27.4309	22.4803	21.611	24.3817	29.9825
Sphingosyphosphocholine	0.661598	1.11483	0.952937	0.811722	1.86856	2.02786	1.77462	4.28177	2.22528	1.77535	1.62202	2.2184	0.909551	1.79373	1.37155	1.48819	1.271	1.23144	1.50051	1.24889	1.55199	2.01908	2.39083	2.12763	2.74143	2.75343	2.83659	2.82291	2.59559	2.99031	1.76278	2.36645	1.96986	1.92543	1.99769	2.33681
Succinate	1.21126	1.28617	3.96123	3.31709	5.92075	7.08172	1.48432	4.43947	4.0295	1.68511	1.61094	1.89164	2.76662	1.98329	3.26247	2.15616	2.55244	4.57699	2.58881	1.94161	2.58881	2.3981	3.02844	3.40629	3.74596	5.40283	5.61895	4.12876	2.31296	4.79617	5.9527	5.9527	5.9527	4.46519	4.86062	8.3592
Succinylcholine	5.31384	10.9429	13.7482	8.46499	17.2475	16.9887	6.38475	25.4975	14.4446	12.7219	15.387	9.81107	12.9411	24.4537	8.7412	12.0664	12.9844	13.3401	11.0597	9.69386	12.9251	19.2085	15.5725	12.9251	10.6571	36.9511	38.4291	24.0962	42.1049	25.6194	15.9601	22.7319	22.7319	29.2116	18.1855	26.1286
Sulfate	1.24125	7.21044	0.750418	95.7496	170.49	167.645	4.01815	284.179	16.5142	101.769	116.319	24.8771	0.0993934	6.06116	29.6901	72.4099	26.4934	27.2193	2.95754e-05	64.4149	85.8866	223.082	103.478	85.8866	0.159335	144.055	149.817	125.645	173.831	99.8783	0.537001	67.7998	67.7998	133.725	54.2398	77.9308
Sulfinpyrazone	0.035696	0.231414	0.184417	53.6867	364.197	199.619	1.61548	0.289965	0.200474	56.4688	42.724	25.4573	8.74609	0.223242	0.498302	25.5851	8.74609	8.98571	24.4008	0.339188	0.324737	94.059	29.3986	24.4008	66.742	0.408028	0.314255	125.645	140.831	66.742	7.93097	0.388811	1.79481	21.3953	6.34478	9.11606
Tartronate	35.5017	35.9178	32.6822	19.5579	62.7007	62.8432	19.5342	59.7798	53.9195	29.4	38.3707	42.1656	58.0858	80.8522	64.9303	55.8237	58.013	53.9225	58.5374	41.0712	94.9846	62.6289	54.406	49.5595	59.8362	110.418	66.1974	54.8378	64.1137	59.5413	91.252	116.443	86.7297	98.6847	66.4836	80.8172
Taurine	59.7238	48.6077	47.9422	466.536	847.878	884.425	16.8137	10.4284	10.6103	91.8242	100.083	95.9642	41.2988	11.0294	11.1446	107.431	113.363	111.146	52.0422	9.92893	13.505	278.227	118.677	131.819	46.321	15.4296	11.8854	122.756	110.097	171.542	48.7598	17.9898	13.207	172.925	94.0696	153.712
Taurocholate	0.81755	3.42702	1.24748	1.02497	1.61183	10.0291	1.77452e-05	9.21773	0.968264	1.0824	22.4991	1.08045	1.50165	2.15011	0.9929	1.67144	1.73133	1.56095	4.66087	3.49565	4.66087	2.63745	12.317	1.72869	16.7429	24.1483	25.1143	14.2988	34.1511	1.7787	3.21622	3.21622	3.21622	4.671	2.00259	2.79049
Testosterone	0.278554	25.1935	30.7858	27.162	27.0593	61.1263	10.3614	30.6657	22.3341	24.536	17.8019	27.7113	38.5387	42.981	28.9742	26.8273	59.1862	47.3625	47.9036	35.9277	47.9036	39.2246	76.316	50.1657	47.1958	68.0709	70.7938	48.1896	30.7101	62.6878	77.1541	77.1541	77.1541	64.8916	68.0445	92.9497
Tetrahydro-biopterin	1.3546e-05	1.36024	1.10496	0.398158	0.551947	2.24704	0.761116	1.87051	2.54826	0.407117	8.91607	0.318289	1.10987	2.07309	1.93697	0.679832	0.67704	0.765842	1.20944	0.907079	1.20944	0.84619	2.71537	0.722996	5.75948	8.30694	8.63922	12.7166	3.95027	0.611567	0.905311	0.905311	0.905311	0.63112	0.723208	1.34999
Thiamine	0.141038	33.9422	26.2035	9.2061	35.5823	9.05395	14.8553	91.6094	37.3401	10.7306	28.9041	33.9446	49.508	96.9892	41.131	35.4248	49.508	50.8644	32.7481	28.5032	49.7374	13.6398	39.4556	32.7481	63.1123	49.5533	43.8193	99.702	89.1775	63.1123	56.0413	47.0629	39.0527	81.1963	44.833	64.4153
Trans-cinnamate	5.31384	3.50274	3.87267	2.39809	11.8269	14.71	12.3999	2.98985	3.0322	4.86552	9.18816	9.64606	11.0567	7.65225	6.40019	14.3686	16.2391	13.0291	8.71428	1.7811	7.61984	11.3075	18.6487	9.39151	8.93127	5.4656	4.46436	10.4255	13.8425	13.6227	11.3551	5.48611	4.02753	20.5161	10.9818	14.728
Triethanolamine	1.15362	1.91364	1.6107	95.7496	157.565	167.645	4.01815	21.7443	3.31665	101.769	121.668	123.455	140.018	4.54188	17.7537	316.668	185.645	181.926	105.433	1.20935	3.48902	243.839	203.575	165.339	101.61	2.88307	5.0412	161.34	173.831	167.518	152.176	5.55099	6.19421	227.38	203.78	304.317
Tris(hydroxymethyl)aminomethane	0.76348	7.21044	11.2998	50.8613	56.1292	79.6962	10.3614	18.6733	1.68165	55.4124	64.8322	48.6221	54.0222	39.5176	5.55313	88.9267	104.171	42.9844	83.7299	62.7974	83.7299	129.42	64.9676	97.6132	108.553	156.567	162.829	118.554	109.33	97.7735	129.168	129.168	129.168	133.725	95.0305	153.624
Tyramine	0.141038	33.7334	13.7482	25.2549	39.5864	112.543	0.236858	30.3412	16.598	26.4336	210.1	26.8501	0.287754	8.73501	28.2818	48.0841	50.3326	42.9713	0.107204	62.013	82.6839	63.7288	290.091	40.7822	0.261098	136.66	142.127	109.291	223.971	45.4819	0.519595	56.8792	56.8792	92.6419	55.7464	73.2712
Tyrosine	8.5328	58.6547	13.9791	20.1239	27.6543	44.2421	16.9337	1.27679	23.8942	20.6335	51.6898	22.1667	31.847	31.2267	26.1137	36.7953	38.6485	35.8048	79.7736	59.8302	79.7736	50.9038	197.358	36.3177	58.2488	84.0128	87.3733	83.4245	52.8356	38.4864	55.2784	55.2784	55.2784	51.8641	48.9596	60.0608
Ubiquinone	7.54575	6.30751	3.12239	3.4592	10.758	11.925	10.3544	16.9444	9.30247	7.22807	6.42364	8.51402	18.2902	3.88184	22.5288	3.86108	11.7509	12.0728	18.6263	55.5895	74.1193	168.328	89.3004	74.1193	16.0278	28.158	29.2843	30.2508	12.2901	19.5229	25.5374	50.6659	50.6659	75.044	40.5327	58.2367
UDP-4-dehydro-6-deoxy-glucose	12.9674	25.817	17.7769	23.3322	34.9472	40.114	16.5413	29.3317	40.9474	20.6619	17.0656	22.9731	28.3816	40.1848	38.7705	42.6211	31.8036	36.2685	28.7012	14.0409	17.7782	30.5219	24.9165	23.6573	28.5905	32.1451	44.5457	24.8679	29.7962	31.4389	43.5794	40.6594	33.2274	46.877	27.522	43.6542
UDP-N-acetyalpha-glucosamine	48.1729	58.6547	74.6684	62.1113	89.543	82.7335	41.4051	123.179	115.994	70.1761	51.9079	55.5234	66.0243	124.843	57.8645	109.393	79.5369	71.4914	87.4628	43.5979	79.471	148.909	100.078	72.5326	115.616	172.236	181.977	105.47	90.1642	85.0622	177.601	142.176	90.9069	166.967	102.965	132.64
UMP	3.72994	96.9818	139.446	41.4098	53.1467	118.237	5.71873	150.45	73.1075	29.6105	50.0078	14.6983	6.98038	80.8522	98.0332	96.5734	64.9704	66.7504	9.39435	28.5573	38.0764	86.6994	45.8752	38.0764	6.64934	78.1629	81.2894	78.9584	76.9711	54.1929	14.7436	51.9813	51.9813	88.3357	41.585	59.7486
Uracil	0.0849845	5.68198	3.96123	8.48876	6.87751	10.4201	0.0776487	8.12069	7.68044	0.725417	2.57058	10.1674	0.966383	3.35367	4.28108	3.84442	5.49565	5.71359	2.95754e-05	7.09826	8.77806	5.19328	6.36265	1.64873	2.95754e-05	11.565	11.7005	4.17702	5.20752	21.9947	0.826472	16.4319	9.53987	10.8876	6.78535	4.29604
Uridine	4.22033	2.02182	3.87267	6.62068	7.99403	25.7439	7.98148	24.848	11.8567	3.71927	6.37068	14.5464	17.1309	13.9483	3.53757	19.0774	22.7592	30.6854	62.8689	47.1517	62.8689	215.884	12.2311	12.2242	10.5151	15.166	15.7727	13.4298	6.36297	11.7526	16.2966	16.2966	16.2966	16.9926	10.4713	21.4232
Uridine 2'-phosphate	4.75039	5.16848	5.38638	5.23564	7.77463	7.28122	6.65219	8.77479	9.27662	4.57427	5.13597	6.3712	11.0915	12.6891	11.7703	9.73461	10.4604	10.9956	7.32174	6.44433	8.82846	10.5129	12.0962	10.6881	7.63725	15.7909	16.9956	7.41932	8.4583	8.80462	18.3624	11.7162	17.5689	13.3945	10.4783	14.8901
Uridine 5'-monophosphate	55.7864	3.56755	5.15186	2.99108	8.36023	3.8155	33.0556	3.25423	11.8567	1.85049	1.50747	1.86236	35.6441	2.07309	72.9868	2.09918	2.87227	2.40229	45.034	10.5421	14.0561	5.58177	3.78996	3.74694	85.887	33.9462	35.3041	2.54552	2.77347	2.93823	85.281	24.389	24.389	2.67558	4.40124	4.67953
Uridine diphosphate glucose	107.03	58.0716	44.775	62.1113	95.5179	79.6962	132.259	111.345	142.854	100.048	89.4454	66.8887	235.815	124.843	84.1268	118.839	132.647	136.281	248.129	128.107	170.809	121.415	205.794	170.809	225.614	246.893	256.768	172.093	115.83	171.179	378.513	215.448	215.448	51.8641	172.358	247.641
Vaccenic acid	3.9696	2.9967	7.15441	12.296	24.6054	18.5887	5.02229	52.193	3.31665	19.2687	17.021	89.2691	8.73349	9.69496	3.71777	12.1785	7.95854	8.17659	9.52935	6.77922	9.03896	11.102	10.8903	9.03896	8.42268	18.5312	19.2725	11.1213	19.001	12.8483	12.3585	19.7711	19.7711	26.9146	15.8169	22.7255
Valine	11.9167	16.117	13.1063	10.7492	18.647	18.5887	62.2094	125.212	66.5881	50.5465	49.3747	58.8157	104.863	121.168	165.006	111.099	116.843	122.011	26.2268	17.9856	24.7564	29.5732	32.3474	20.6169	104.486	168.865	183.454	104.267	89.1775	84.1477	76.9248	75.8045	61.2856	81.1963	68.7442	68.8523
Valtrate	0.644705	3.95668	3.96206	39.134	23.8221	1.0068	0.935836	91.6094	10.2857	29.5579	14.699	6.43125	1.89834	13.9483	6.40019	27.6216	11.5643	11.8811	1.63732	7.77174	10.3623	24.7887	12.4847	10.3623	1.52827	109.55	113.932	225.907	0.429126	75.9546	2.98388	9.14455	9.14455	15.1537	7.31564	10.511
