# Supplementary material for: Metabolic control of histone acetylation for precise and timely regulation of minor ZGA in early mammalian embryos
Source: Cell Discov. 2022 Sep 27;8:96. doi: 10.1038/s41421-022-00440-z (PMC9515074; doi:10.1038/s41421-022-00440-z)
Supplement: Supplementary file 3 — Supplementary Table S2 [file 41421_2022_440_MOESM3_ESM.xlsx]

## Sheet: 标准化
Table 2: Targeted metabolomic analysis of carbohydrate metabolism during mouse pre-implantation embryos
Metabolite Name	zygote-1	zygote-2	zygote-3	zygote-4	2-cell-1	2-cell-2	2-cell-3	2-cell-4	4-cell-1	4-cell-2	4-cell-3	4-cell-4	8-cell-1	8-cell-2	8-cell-3	8-cell-4	morula-1	morula-2	morula-3	morula-4	bla-1	bla-2	bla-3	bla-4
AMP	0.00047572	0.000492467	0.00113002	0.000755056	0.000393301	0.000557877	0.000446838	0.000529584	0.000424737	0.000613067	0.000650949	0.000655896	0.000403942	0.000396895	0.000449276	0.000439259	0.000332247	0.000237482	0.000216694	0.000363346	0.000296067	0.000105696	0.00011072	0.000112628
ADP	2.67193e-05	0.00136585	0.00251213	0.00255047	3.45396e-05	0.00152998	0.00144301	0.00170283	3.98031e-05	0.00255095	0.00254807	0.0026181	3.08472e-05	0.00330722	0.00306889	0.00254768	2.96729e-05	0.00254661	0.00254742	0.00254828	4.23242e-05	0.00378239	0.00305607	0.00439079
Aconitic acid	5.02009e-06	2.81965e-06	7.57012e-06	5.78949e-07	4.46501e-06	3.53185e-08	1.95608e-06	2.26325e-06	6.11728e-06	4.48405e-06	2.71575e-06	3.40115e-06	4.61922e-06	7.96604e-06	8.04156e-06	7.12637e-06	7.06133e-06	3.59139e-06	4.60614e-06	4.37589e-06	9.93148e-06	6.23642e-06	4.65646e-06	8.03995e-06
Citric acid	0.0212102	0.00419849	0.0138361	0.010686	0.0149737	0.00761522	0.00405244	0.00787738	0.0220362	0.00342303	0.00171144	0.0128565	0.0178377	0.00774597	0.0175477	0.0241412	0.0166733	0.00381605	0.00208789	0.00633791	0.0207237	0.00488728	0.003839	0.00252399
GMP	0.000111651	6.8113e-05	0.000169497	0.000147612	9.02005e-05	9.13952e-05	8.37027e-05	7.21644e-05	0.000101781	8.99271e-05	9.14339e-05	8.26368e-05	8.61316e-05	7.76051e-05	0.000107829	6.63841e-05	6.42019e-05	3.9631e-05	4.73024e-05	5.82295e-05	6.78829e-05	3.42762e-05	3.94646e-05	5.43776e-05
Lactate	1.30264	2.36899	2.91594	2.62064	5.76431	3.49842	1.91352	11.8675	0.594836	0.551023	2.09853	1.52093	4.62384	5.71609	1.16894	2.07383	1.557	0.829372	0.381479	0.575667	4.74796	2.57091	2.8526	0.749463
Malic acid	4.41675e-05	8.15393e-05	0.000130385	8.48858e-05	1.18106e-05	5.76091e-05	4.25226e-05	0.000123545	1.01894e-05	3.04895e-05	2.55746e-05	4.43296e-05	3.5873e-05	7.7754e-05	0.000159391	0.000175304	7.82949e-05	8.88351e-05	3.50569e-05	0.000147593	2.03726e-05	0.00023131	0.000133992	5.51997e-05
NAD+	2.93782e-05	3.08212e-05	3.95653e-05	5.92965e-05	5.99927e-06	2.85806e-05	1.74277e-05	1.96844e-05	1.50432e-05	3.61683e-05	3.88614e-05	3.69538e-05	1.96156e-05	4.59596e-05	2.84527e-05	5.01594e-05	1.30065e-05	3.81824e-05	3.94621e-05	3.36803e-05	1.95489e-06	1.89181e-05	1.96133e-05	1.90772e-05
NADP+	6.96961e-05	3.73372e-05	6.85536e-05	6.96961e-05	3.51997e-05	2.11198e-05	1.99244e-05	2.34665e-05	3.55444e-05	2.66583e-05	2.66583e-05	2.73887e-05	2.62566e-05	3.40994e-05	3.16344e-05	2.62566e-05	5.87409e-05	3.91606e-05	3.91606e-05	3.91606e-05	1.45574e-05	1.081e-05	8.73446e-06	1.25495e-05
Oxaloacetate	0.000973258	0.0016192	0.000827682	0.00438156	0.000458595	0.000536765	0.00106995	0.00140293	0.00113463	0.000883111	0.000634351	0.00295864	0.000779995	0.00238227	0.0021056	0.00545233	0.000722783	0.00100442	0.00425187	0.0023117	0.00116092	0.00865215	0.00298382	0.000560561
Succinate	7.29659e-05	2.24098e-05	0.00013948	0.000187449	7.85112e-06	0.000113157	2.6686e-05	0.000116239	2.00144e-05	3.93516e-05	1.94379e-05	5.31783e-05	3.98066e-05	9.0235e-05	5.21163e-05	0.000174279	2.75845e-05	4.00485e-06	1.80328e-05	9.17649e-05	1.0364e-05	6.67272e-05	2.01339e-05	0.000102688
