# Supplementary material for: Metabolic control of histone acetylation for precise and timely regulation of minor ZGA in early mammalian embryos
Source: Cell Discov. 2022 Sep 27;8:96. doi: 10.1038/s41421-022-00440-z (PMC9515074; doi:10.1038/s41421-022-00440-z)
Supplement: Supplementary file 4 — Supplementary Table S3 [file 41421_2022_440_MOESM4_ESM.xlsx]

## Sheet: late 2-cell con VS. FK866
Table 3: RNA-seq analysis of control and FK866-treated late 2-cell embryos
geneID	geneName	log2FoldChange	pvalue	FDR	isDE
ENSMUSG00000035561	Aldh1b1	-23.507	1.4e-15	3.41275e-12	down
ENSMUSG00000024366	Gfra3	-23.4991	1.64e-15	3.41275e-12	down
ENSMUSG00000069835	Sat2	-10.7559	4.56273e-08	4.06279e-05	down
ENSMUSG00000032263	Bckdhb	-10.6069	1.26506e-07	8.30013e-05	down
ENSMUSG00000006464	Bbs1	-10.3626	5.30186e-06	0.00140623	down
ENSMUSG00000020015	Cdk17	-10.1998	3.06485e-06	0.000931864	down
ENSMUSG00000025651	Uqcrc1	-10.1927	2.45474e-06	0.000784635	down
ENSMUSG00000070709	Zfp974	-10.1051	8.14287e-05	0.00873293	down
ENSMUSG00000056069	Otulinl	-10.0884	5.17084e-06	0.00140623	down
ENSMUSG00000083916	Gm15476	-10.0218	1.21822e-05	0.00253106	down
ENSMUSG00000041949	Tango6	-9.97687	1.63032e-05	0.0031267	down
ENSMUSG00000020273	Papolg	-9.93799	2.06878e-05	0.00373759	down
ENSMUSG00000091764	Zfp964	-9.93141	1.62706e-05	0.0031267	down
ENSMUSG00000018500	Adora2b	-9.91366	2.17206e-05	0.00386813	down
ENSMUSG00000111326	Gm3953	-9.84983	4.74262e-07	0.000218969	down
ENSMUSG00000032849	Abcc4	-9.81568	2.72808e-05	0.00441666	down
ENSMUSG00000033762	Recql4	-9.79592	3.46859e-05	0.00508699	down
ENSMUSG00000025878	Uimc1	-9.78164	5.77701e-05	0.00719728	down
ENSMUSG00000039155	Cdh26	-9.76418	4.55985e-05	0.00632898	down
ENSMUSG00000023224	Serping1	-9.73935	6.1548e-05	0.00730721	down
ENSMUSG00000005958	Ephb3	-9.70999	0.000124964	0.0111272	down
ENSMUSG00000036480	Prss56	-9.70051	7.87171e-05	0.00873293	down
ENSMUSG00000021567	Nkd2	-9.67843	0.000130289	0.011358	down
ENSMUSG00000037649	H2-DMa	-9.67271	0.00197172	0.0666109	down
ENSMUSG00000027430	Dtd1	-9.64199	9.59736e-05	0.00965968	down
ENSMUSG00000026694	Eef1aknmt	-9.64154	0.000243544	0.0177545	down
ENSMUSG00000035365	Parpbp	-9.63702	7.89472e-05	0.00873293	down
ENSMUSG00000043644	0610009L18Rik	-9.6353	7.76912e-05	0.00873293	down
ENSMUSG00000020439	Smtn	-9.60719	0.000100385	0.00977983	down
ENSMUSG00000109199	Gm44996	-9.60285	9.27013e-05	0.00955053	down
ENSMUSG00000075224	Lrrc55	-9.60108	9.57544e-05	0.00965968	down
ENSMUSG00000073910	Mob3b	-9.58955	0.000128652	0.0113114	down
ENSMUSG00000022652	Morc1	-9.58795	0.000108259	0.010147	down
ENSMUSG00000078773	Rad54b	-9.58422	9.60854e-05	0.00965968	down
ENSMUSG00000021464	Ror2	-9.56468	0.000277069	0.0195138	down
ENSMUSG00000037686	Aspg	-9.54777	0.000117608	0.0106743	down
ENSMUSG00000031342	Gpm6b	-9.53051	0.00295718	0.0839733	down
ENSMUSG00000072791	Abcb5	-9.52383	0.000149852	0.0125373	down
ENSMUSG00000028051	Hcn3	-9.52011	0.00336791	0.0911168	down
ENSMUSG00000090843	Heatr4	-9.52011	0.00336791	0.0911168	down
ENSMUSG00000022768	Ccdc116	-9.51794	0.000166907	0.0136886	down
ENSMUSG00000038260	Trpm4	-9.51012	0.00345972	0.0925512	down
ENSMUSG00000073758	Sh3d21	-9.49523	0.000159187	0.0132295	down
ENSMUSG00000046006	Gapt	-9.4898	0.000192751	0.0153047	down
ENSMUSG00000022558	Mroh1	-9.4809	0.000360866	0.0237433	down
ENSMUSG00000006850	Tmco6	-9.46302	0.000178639	0.0144605	down
ENSMUSG00000061802	Odad2	-9.46052	0.000199255	0.0155402	down
ENSMUSG00000024846	Cst6	-9.4475	0.000257133	0.0185355	down
ENSMUSG00000025578	Cbx8	-9.40027	0.000497951	0.0284746	down
ENSMUSG00000034926	Dhcr24	-9.3697	0.00040837	0.02532	down
ENSMUSG00000072754	Lrcol1	-9.36918	0.000428037	0.0258883	down
ENSMUSG00000049314	Fbxw13	-9.36548	0.00462482	0.111299	down
ENSMUSG00000085546	Gm14252	-9.36253	0.00509679	0.117443	down
ENSMUSG00000025377	Tepsin	-9.35139	0.00524404	0.118931	down
ENSMUSG00000036918	Ttc7	-9.34064	0.000328928	0.0226542	down
ENSMUSG00000040794	C1qtnf4	-9.33015	0.000341055	0.0231065	down
ENSMUSG00000053574	4930563E22Rik	-9.32879	0.000354668	0.0236433	down
ENSMUSG00000027204	Fbn1	-9.32859	0.00509459	0.117443	down
ENSMUSG00000032495	Lrrc2	-9.31903	0.000358703	0.0237433	down
ENSMUSG00000024570	Rbfa	-9.29772	0.000422171	0.0257704	down
ENSMUSG00000014873	Surf2	-9.25429	0.000485483	0.0279854	down
ENSMUSG00000025102	3110040N11Rik	-9.23495	0.00701361	0.138209	down
ENSMUSG00000029923	Rab19	-9.2334	0.000612015	0.0329959	down
ENSMUSG00000028020	Glrb	-9.21996	0.00672095	0.135353	down
ENSMUSG00000028453	Fancg	-9.20381	0.000647254	0.033902	down
ENSMUSG00000020100	Slc29a3	-9.1981	0.00767202	0.144048	down
ENSMUSG00000034614	Pik3ip1	-9.18561	0.00790688	0.146164	down
ENSMUSG00000043602	Zfp3	-9.18561	0.00790688	0.146164	down
ENSMUSG00000027524	Edn3	-9.1791	0.00744085	0.141615	down
ENSMUSG00000048355	Arxes1	-9.16431	0.00090297	0.0428129	down
ENSMUSG00000022510	Trp63	-9.16252	0.000935821	0.043857	down
ENSMUSG00000035776	Cd99l2	-9.16029	0.00840154	0.150696	down
ENSMUSG00000033342	Plppr5	-9.15942	0.00085459	0.0412674	down
ENSMUSG00000047751	Utf1	-9.15848	0.000934169	0.043857	down
ENSMUSG00000091614	Gm17657	-9.15505	0.000880098	0.0421973	down
ENSMUSG00000029027	Dffb	-9.15401	0.00791437	0.146164	down
ENSMUSG00000025269	Apex2	-9.1538	0.00131929	0.0528817	down
ENSMUSG00000117698	BC037704	-9.145	0.00107879	0.0475203	down
ENSMUSG00000058420	Syt17	-9.13736	0.00090324	0.0428129	down
ENSMUSG00000100000	1700023F02Rik	-9.12146	0.00921089	0.159476	down
ENSMUSG00000051323	Pcdh19	-9.11862	0.00130443	0.0524547	down
ENSMUSG00000068732	Tmem167b	-9.11731	0.00112543	0.0485453	down
ENSMUSG00000024169	Ift140	-9.1129	0.000990718	0.045573	down
ENSMUSG00000029669	Tspan12	-9.1112	0.00878106	0.154393	down
ENSMUSG00000006731	B4galnt1	-9.10927	0.00152166	0.0572464	down
ENSMUSG00000042500	Ago4	-9.09498	0.0097942	0.165751	down
ENSMUSG00000048217	Nags	-9.09498	0.0097942	0.165751	down
ENSMUSG00000116348	Gm18722	-9.09372	0.00915733	0.159432	down
ENSMUSG00000031027	Stk33	-9.08659	7.74223e-06	0.00182103	down
ENSMUSG00000075558	Gm17151	-9.08652	0.00128869	0.0521585	down
ENSMUSG00000042616	Oscp1	-9.06573	0.00114799	0.0490095	down
ENSMUSG00000024529	Lox	-9.05433	0.0107603	0.173753	down
ENSMUSG00000064147	Rab44	-9.05433	0.0107603	0.173753	down
ENSMUSG00000039850	Endov	-9.05207	0.00168657	0.0605903	down
ENSMUSG00000108709	4933431G14Rik	-9.03995	0.0104	0.170162	down
ENSMUSG00000057606	Colq	-9.03488	0.00124291	0.05122	down
ENSMUSG00000021539	Lect2	-9.03151	0.00143592	0.0554722	down
ENSMUSG00000030469	Zfp719	-9.02158	0.010861	0.174762	down
ENSMUSG00000044098	Rsbn1	-9.02022	0.00133596	0.0533656	down
ENSMUSG00000000197	Nalcn	-9.01644	0.00167702	0.0604213	down
ENSMUSG00000025498	Irf7	-9.01336	0.00150136	0.056715	down
ENSMUSG00000008090	Fgfrl1	-9.0125	0.0118357	0.183344	down
ENSMUSG00000025538	Sumf2	-9.01228	0.00135471	0.0536119	down
ENSMUSG00000042613	Pbxip1	-9.01017	0.00142106	0.0554722	down
ENSMUSG00000021044	Adck1	-8.98411	0.0118396	0.183344	down
ENSMUSG00000029404	Arl6ip4	-8.96816	0.00223522	0.0720005	down
ENSMUSG00000074274	D930028M14Rik	-8.965	0.0123617	0.189313	down
ENSMUSG00000039620	Trmt9b	-8.96071	0.00187508	0.0645711	down
ENSMUSG00000066224	Arid3c	-8.96065	0.00166414	0.0603056	down
ENSMUSG00000041000	Trim62	-8.9521	0.00182716	0.0639813	down
ENSMUSG00000031539	Ap3m2	-8.94628	0.00176393	0.0628261	down
ENSMUSG00000021611	Tert	-8.93997	0.0139103	0.202756	down
ENSMUSG00000054931	Zkscan4	-8.93586	0.0132033	0.196646	down
ENSMUSG00000022820	Ndufb4	-8.93464	0.00205337	0.0674448	down
ENSMUSG00000020087	Tysnd1	-8.92601	0.0134981	0.198889	down
ENSMUSG00000113543	Gm36264	-8.92376	0.00195659	0.0664602	down
ENSMUSG00000057894	Zfp329	-8.9234	0.00197771	0.0666328	down
ENSMUSG00000052221	Ppp1r36	-8.92296	0.00198721	0.0666614	down
ENSMUSG00000045275	Lca5l	-8.90644	0.00229279	0.0732432	down
ENSMUSG00000072770	Acrbp	-8.90612	0.0141102	0.204058	down
ENSMUSG00000040220	Gas8	-8.90612	0.0141102	0.204058	down
ENSMUSG00000069184	Zfp72	-8.90612	0.0141102	0.204058	down
ENSMUSG00000034449	Dhrs11	-8.90528	0.00205338	0.0674448	down
ENSMUSG00000071265	1700086L19Rik	-8.89606	0.014428	0.206025	down
ENSMUSG00000034361	Cpne2	-8.89606	0.014428	0.206025	down
ENSMUSG00000042747	Krtcap2	-8.89152	0.00238865	0.0744384	down
ENSMUSG00000029055	Plch2	-8.88277	0.0023308	0.0735893	down
ENSMUSG00000083200	Gm15066	-8.88247	0.00358613	0.0951164	down
ENSMUSG00000061911	Myt1l	-8.87575	0.0150882	0.210317	down
ENSMUSG00000025058	Tasl	-8.87575	0.0150882	0.210317	down
ENSMUSG00000040703	Cyp2s1	-8.87525	0.0022973	0.0732432	down
ENSMUSG00000007783	Cpt1c	-8.86918	0.00235438	0.0738556	down
ENSMUSG00000031778	Cx3cl1	-8.86548	0.015431	0.212252	down
ENSMUSG00000052372	Il1rapl1	-8.86548	0.015431	0.212252	down
ENSMUSG00000037349	Nudt22	-8.85424	0.00248158	0.0755924	down
ENSMUSG00000040387	Klhl32	-8.85328	2.98523e-05	0.00471062	down
ENSMUSG00000025726	Slc28a1	-8.84376	0.00309715	0.0862072	down
ENSMUSG00000110277	Gm45871	-8.8364	0.00403018	0.101809	down
ENSMUSG00000032291	Crabp1	-8.83189	0.0175498	0.224852	down
ENSMUSG00000031952	Chst5	-8.82367	0.0168858	0.219956	down
ENSMUSG00000054226	Tprkb	-8.82007	0.00535548	0.120074	down
ENSMUSG00000025328	Padi3	-8.81283	0.00383312	0.0989309	down
ENSMUSG00000079610	Ankrd39	-8.80376	0.00309809	0.0862072	down
ENSMUSG00000031896	Ctrl	-8.80229	0.0176754	0.224894	down
ENSMUSG00000032925	Itgbl1	-8.80229	0.0176754	0.224894	down
ENSMUSG00000042284	Itga1	-8.79946	0.0187711	0.232144	down
ENSMUSG00000042787	Exog	-8.79282	0.0055387	0.122931	down
ENSMUSG00000029603	Dtx1	-8.76963	0.0189393	0.232907	down
ENSMUSG00000050217	Lgsn	-8.76628	0.0200981	0.238386	down
ENSMUSG00000020937	Plcd3	-8.76628	0.0200981	0.238386	down
ENSMUSG00000040174	Alkbh3	-8.76126	0.00472558	0.112637	down
ENSMUSG00000074052	BC048644	-8.75858	0.0193829	0.2349	down
ENSMUSG00000032226	Gcnt3	-8.75858	0.0193829	0.2349	down
ENSMUSG00000068457	Uty	-8.75858	0.0193829	0.2349	down
ENSMUSG00000091733	Gm8094	-8.75633	0.00353028	0.0942366	down
ENSMUSG00000097000	Gm17435	-8.75349	0.00379334	0.0985127	down
ENSMUSG00000017765	Slc12a4	-8.75308	0.00386403	0.0992148	down
ENSMUSG00000062960	Kdr	-8.74744	0.0198384	0.237337	down
ENSMUSG00000054892	Txk	-8.74476	0.00483469	0.114363	down
ENSMUSG00000114943	Gm8947	-8.74106	0.00418753	0.103988	down
ENSMUSG00000048065	Cyb5r2	-8.73233	0.0215328	0.24649	down
ENSMUSG00000027200	Sema6d	-8.73233	0.0215328	0.24649	down
ENSMUSG00000039531	Zup1	-8.73233	0.0215328	0.24649	down
ENSMUSG00000015812	Gnrh1	-8.71406	0.0042088	0.104308	down
ENSMUSG00000043986	Spata31d1d	-8.7135	0.0212788	0.245152	down
ENSMUSG00000037636	Slc25a43	-8.70905	0.00426589	0.105304	down
ENSMUSG00000055730	Ces2a	-8.702	0.0217849	0.247524	down
ENSMUSG00000030303	Far2	-8.702	0.0217849	0.247524	down
ENSMUSG00000005510	Ndufs3	-8.70087	0.00570991	0.123964	down
ENSMUSG00000069844	Sco1	-8.68883	0.00571499	0.123964	down
ENSMUSG00000034430	Zxdc	-8.68883	0.00571499	0.123964	down
ENSMUSG00000027550	Lrrcc1	-8.68439	1.73718e-08	1.80464e-05	down
ENSMUSG00000112833	Gm36595	-8.68322	0.00600378	0.127345	down
ENSMUSG00000045327	6330549D23Rik	-8.67985	0.0238983	0.259802	down
ENSMUSG00000025432	Avil	-8.67985	0.0238983	0.259802	down
ENSMUSG00000023938	Aars2	-8.67873	0.0228384	0.253239	down
ENSMUSG00000007030	Vwa7	-8.67873	0.0228384	0.253239	down
ENSMUSG00000102404	5530400K19Rik	-8.67723	0.00529317	0.119754	down
ENSMUSG00000059406	Tmprss9	-8.67502	0.00468825	0.112392	down
ENSMUSG00000021391	Cenpp	-8.65439	0.00767054	0.144048	down
ENSMUSG00000032666	1700025G04Rik	-8.64813	0.00512935	0.117861	down
ENSMUSG00000055045	Gm11190	-8.64377	0.0256482	0.270729	down
ENSMUSG00000023909	Paqr4	-8.64377	0.0256482	0.270729	down
ENSMUSG00000022912	Pros1	-8.64312	0.024528	0.262912	down
ENSMUSG00000047793	Sned1	-8.64312	0.024528	0.262912	down
ENSMUSG00000050373	Snx21	-8.64242	0.000118166	0.0106743	down
ENSMUSG00000082406	Gm5401	-8.64016	0.00521117	0.118545	down
ENSMUSG00000028048	Gba	-8.63925	0.00730435	0.141248	down
ENSMUSG00000043388	Tmem130	-8.63615	0.00804569	0.147364	down
ENSMUSG00000109160	4930598N05Rik	-8.63248	0.00846587	0.151413	down
ENSMUSG00000024039	Cbs	-8.63195	0.00991667	0.16683	down
ENSMUSG00000074764	Sel1l2	-8.62628	0.00555058	0.122931	down
ENSMUSG00000101214	Gm28403	-8.62539	0.0265774	0.275406	down
ENSMUSG00000031442	Mcf2l	-8.62539	0.0265774	0.275406	down
ENSMUSG00000009734	Pou6f2	-8.62539	0.0265774	0.275406	down
ENSMUSG00000049892	Rasd1	-8.62307	0.00552091	0.122899	down
ENSMUSG00000059423	Zfp933	-8.6213	0.00555631	0.122931	down
ENSMUSG00000031145	Prickle3	-8.61887	0.0257328	0.270933	down
ENSMUSG00000033209	Ttc28	-8.61887	0.0257328	0.270933	down
ENSMUSG00000028423	Nfx1	-8.61574	5.37249e-05	0.00690448	down
ENSMUSG00000046034	Otulin	-8.61406	0.00576563	0.124326	down
ENSMUSG00000087390	Gm7598	-8.61261	0.00587866	0.126161	down
ENSMUSG00000085338	2410004I01Rik	-8.60677	0.0275449	0.280994	down
ENSMUSG00000034913	Cby2	-8.60677	0.0275449	0.280994	down
ENSMUSG00000003581	Rnf215	-8.60677	0.0275449	0.280994	down
ENSMUSG00000097534	Gm16675	-8.60659	0.0263601	0.274983	down
ENSMUSG00000034127	Tspan8	-8.60578	0.00592716	0.126304	down
ENSMUSG00000110616	Gm36879	-8.59421	0.0270047	0.277976	down
ENSMUSG00000081480	Gm13608	-8.58172	0.0276671	0.28155	down
ENSMUSG00000118413	Gm29708	-8.58172	0.0276671	0.28155	down
ENSMUSG00000052087	Rgs14	-8.56912	0.028348	0.283162	down
ENSMUSG00000054737	Zfp182	-8.56912	0.028348	0.283162	down
ENSMUSG00000030108	Slc6a13	-8.56879	0.0296023	0.289552	down
ENSMUSG00000034729	Mrps10	-8.56837	0.00699418	0.138209	down
ENSMUSG00000039205	Ciz1	-8.56448	0.00743312	0.141615	down
ENSMUSG00000078365	Mos	-8.56075	0.00674636	0.135427	down
ENSMUSG00000003378	Grik5	-8.54948	0.00733093	0.141248	down
ENSMUSG00000026274	Pask	-8.54609	0.00702201	0.138209	down
ENSMUSG00000107365	Gm43479	-8.54176	0.0071833	0.140576	down
ENSMUSG00000028360	Slc44a5	-8.53069	0.00776683	0.144725	down
ENSMUSG00000034126	Pomt2	-8.52979	0.0318358	0.300106	down
ENSMUSG00000025938	Slco5a1	-8.52595	0.00749659	0.142025	down
ENSMUSG00000048040	Arxes2	-8.52586	0.00850302	0.151643	down
ENSMUSG00000073012	Fnd3c2	-8.5176	0.031259	0.297505	down
ENSMUSG00000107008	Gm2762	-8.5176	0.031259	0.297505	down
ENSMUSG00000063931	Pepd	-8.5176	0.031259	0.297505	down
ENSMUSG00000015478	Rnf5	-8.51384	0.00964707	0.16509	down
ENSMUSG00000036466	Megf11	-8.51045	0.00819564	0.148714	down
ENSMUSG00000108621	Gm33989	-8.50988	0.0330239	0.306991	down
ENSMUSG00000073094	Smim9	-8.50988	0.0330239	0.306991	down
ENSMUSG00000092278	Gm8752	-8.50591	0.00897974	0.156927	down
ENSMUSG00000022449	Adamts20	-8.50442	0.0320412	0.300379	down
ENSMUSG00000075408	Smim41	-8.50408	0.00829063	0.149784	down
ENSMUSG00000027263	Tubgcp4	-8.50107	0.00805028	0.147364	down
ENSMUSG00000114212	Gm47985	-8.50063	0.0099863	0.167324	down
ENSMUSG00000106019	Gm43672	-8.4897	0.0342625	0.312221	down
ENSMUSG00000042178	Armc5	-8.48772	0.0111476	0.177757	down
ENSMUSG00000053852	Adgrg4	-8.47771	0.0336727	0.308196	down
ENSMUSG00000086506	Gm15911	-8.47771	0.0336727	0.308196	down
ENSMUSG00000034810	Scn7a	-8.47771	0.0336727	0.308196	down
ENSMUSG00000024098	Twsg1	-8.47771	0.0336727	0.308196	down
ENSMUSG00000039648	Kyat1	-8.47378	0.00872505	0.153842	down
ENSMUSG00000031883	Car7	-8.46923	0.0355541	0.318404	down
ENSMUSG00000102697	Pcdhac2	-8.46923	0.0355541	0.318404	down
ENSMUSG00000086159	Gm13025	-8.46725	0.00889995	0.155824	down
ENSMUSG00000031841	Cdh13	-8.46417	0.0345233	0.313501	down
ENSMUSG00000025737	Wdr24	-8.45314	0.0115505	0.181804	down
ENSMUSG00000082047	Gm12948	-8.45049	0.0353983	0.317693	down
ENSMUSG00000049217	Olfr788	-8.45049	0.0353983	0.317693	down
ENSMUSG00000115970	8430426J06Rik	-8.4501	0.00965415	0.16509	down
ENSMUSG00000109390	Gm45718	-8.44756	0.0151167	0.210317	down
ENSMUSG00000040520	Manea	-8.44426	0.017534	0.224852	down
ENSMUSG00000061469	Msantd5	-8.44037	0.0145808	0.207731	down
ENSMUSG00000117440	Gm50087	-8.43874	0.0117461	0.183344	down
ENSMUSG00000087113	Gm11714	-8.43669	0.0362983	0.322519	down
ENSMUSG00000062007	Hsh2d	-8.43669	0.0362983	0.322519	down
ENSMUSG00000000957	Mmp14	-8.4274	0.0383067	0.332312	down
ENSMUSG00000032392	Parp16	-8.4274	0.0383067	0.332312	down
ENSMUSG00000025165	Sectm1a	-8.4274	0.0383067	0.332312	down
ENSMUSG00000021590	Spata9	-8.40868	0.0381768	0.331877	down
ENSMUSG00000028403	Zdhhc21	-8.40868	0.0381768	0.331877	down
ENSMUSG00000050592	Fam78a	-8.40602	0.0397732	0.335235	down
ENSMUSG00000097710	2310026I22Rik	-8.39446	0.0391569	0.334098	down
ENSMUSG00000034152	Exoc3	-8.39446	0.0391569	0.334098	down
ENSMUSG00000038637	Lrrc56	-8.39446	0.0391569	0.334098	down
ENSMUSG00000048827	Pkd1l3	-8.39446	0.0391569	0.334098	down
ENSMUSG00000037972	Snn	-8.38432	0.0412923	0.342801	down
ENSMUSG00000028538	St3gal3	-8.38011	0.0401654	0.33705	down
ENSMUSG00000010663	Fads1	-8.36831	0.0118102	0.183344	down
ENSMUSG00000047854	Stx19	-8.36229	0.0428911	0.349693	down
ENSMUSG00000003354	Ccdc65	-8.352	0.0145636	0.207723	down
ENSMUSG00000073926	Olfr653	-8.35097	0.0422716	0.346683	down
ENSMUSG00000049676	Catsperg1	-8.34553	0.0163298	0.217513	down
ENSMUSG00000036368	Rmdn2	-8.3449	0.0152436	0.211527	down
ENSMUSG00000074577	Ripor3	-8.34427	0.0216157	0.247207	down
ENSMUSG00000017724	Etv4	-8.33992	0.0445605	0.358381	down
ENSMUSG00000109117	Gm18393	-8.33992	0.0445605	0.358381	down
ENSMUSG00000097523	1700022N22Rik	-8.33617	0.0433712	0.351538	down
ENSMUSG00000111232	A730043L09Rik	-8.33617	0.0433712	0.351538	down
ENSMUSG00000033676	Gabrb3	-8.33617	0.0433712	0.351538	down
ENSMUSG00000058793	Cds2	-8.31837	0.0138547	0.202477	down
ENSMUSG00000097643	A130051J06Rik	-8.31719	0.0463038	0.363254	down
ENSMUSG00000040663	Clcf1	-8.31719	0.0463038	0.363254	down
ENSMUSG00000042104	Uggt2	-8.31719	0.0463038	0.363254	down
ENSMUSG00000000247	Lhx2	-8.30612	0.0456685	0.361463	down
ENSMUSG00000030935	Acsm3	-8.29411	0.0481249	0.369412	down
ENSMUSG00000109155	Gm18757	-8.29411	0.0481249	0.369412	down
ENSMUSG00000111275	Gm29824	-8.29411	0.0481249	0.369412	down
ENSMUSG00000103677	Pcdhga4	-8.29411	0.0481249	0.369412	down
ENSMUSG00000031129	Slc9a9	-8.29411	0.0481249	0.369412	down
ENSMUSG00000082308	Gm15770	-8.29087	0.0146827	0.207994	down
ENSMUSG00000024399	Ltb	-8.29085	0.0468684	0.365392	down
ENSMUSG00000116138	C030006K11Rik	-8.28848	0.0152507	0.211527	down
ENSMUSG00000034023	Fancd2	-8.28692	0.0164507	0.217587	down
ENSMUSG00000022996	Wnt10b	-8.2868	0.0148712	0.208779	down
ENSMUSG00000114093	Gm47979	-8.28334	0.0171609	0.221893	down
ENSMUSG00000029557	Mrm2	-8.28162	0.0159328	0.214723	down
ENSMUSG00000111740	Gm49783	-8.27542	0.0481137	0.369412	down
ENSMUSG00000028228	Cpne3	-8.27302	0.0159286	0.214723	down
ENSMUSG00000032514	Ttc21a	-8.27259	0.0162783	0.217264	down
ENSMUSG00000101365	Gm19325	-8.27188	0.0156041	0.212359	down
ENSMUSG00000103144	Pcdhga1	-8.25983	0.0493838	0.373782	down
ENSMUSG00000061633	Ndufb11b	-8.25739	0.0166338	0.218869	down
ENSMUSG00000001034	Mapk7	-8.24692	0.0164085	0.217513	down
ENSMUSG00000062184	Hs6st2	-8.24506	0.00517166	0.117861	down
ENSMUSG00000086154	Gm16196	-8.23823	0.0280024	0.282502	down
ENSMUSG00000073380	Arrdc5	-8.22921	0.0244204	0.262786	down
ENSMUSG00000024402	Lta	-8.22153	0.024576	0.263199	down
ENSMUSG00000106791	4930553P18Rik	-8.21549	0.0179138	0.226587	down
ENSMUSG00000086837	Gm16618	-8.20767	0.0183522	0.228985	down
ENSMUSG00000001555	Fkbp10	-8.18412	0.0202872	0.239715	down
ENSMUSG00000113402	Zfp996	-8.16871	0.0204453	0.240201	down
ENSMUSG00000073600	Prob1	-8.1649	0.0201552	0.238609	down
ENSMUSG00000054874	Pcnx3	-8.15627	0.0248374	0.264862	down
ENSMUSG00000003528	Slc25a1	-8.05333	0.00730763	0.141248	down
ENSMUSG00000041608	Entpd3	-8.03101	0.00885617	0.155276	down
ENSMUSG00000105593	Gm42952	-8.02303	0.000822265	0.0398847	down
ENSMUSG00000026509	Capn2	-7.94387	0.00126148	0.0515594	down
ENSMUSG00000023952	Gtpbp2	-7.78587	0.0140333	0.203892	down
ENSMUSG00000018395	Kif3a	-7.76098	5.15031e-05	0.00690448	down
ENSMUSG00000036501	Fam13b	-7.75951	8.82875e-08	6.1144e-05	down
ENSMUSG00000057116	AF366264	-7.75345	0.00230955	0.073446	down
ENSMUSG00000098557	Kctd12	-7.6914	5.306e-05	0.00690448	down
ENSMUSG00000029925	Tbxas1	-7.67519	0.0172748	0.222874	down
ENSMUSG00000038280	Ostm1	-7.66741	0.0187092	0.231838	down
ENSMUSG00000115987	Vps28	-7.47915	0.0251812	0.26784	down
ENSMUSG00000070708	Gtsf1l	-7.47352	0.00782661	0.145622	down
ENSMUSG00000046008	Pnlip	-7.45951	0.00561522	0.12323	down
ENSMUSG00000020227	Irak3	-7.4119	0.00607591	0.127426	down
ENSMUSG00000028246	Faxc	-7.39684	0.0292618	0.288189	down
ENSMUSG00000029551	Psmg3	-7.39236	0.00681447	0.136574	down
ENSMUSG00000001750	Tcirg1	-7.3886	0.0312386	0.297505	down
ENSMUSG00000020910	Adprm	-7.36275	0.0102427	0.168822	down
ENSMUSG00000109116	Sycp1-ps1	-7.22855	0.0391952	0.334098	down
ENSMUSG00000055912	Tmem150a	-7.2152	0.00148313	0.0564403	down
ENSMUSG00000062991	Nrg1	-7.21456	0.0104692	0.170823	down
ENSMUSG00000020459	Mtif2	-7.19377	0.00103806	0.0466452	down
ENSMUSG00000040618	Pck2	-7.18465	0.0419175	0.344913	down
ENSMUSG00000057101	Zfp180	-7.16649	0.0413663	0.342879	down
ENSMUSG00000028221	Pip4p2	-7.10619	0.0172885	0.222874	down
ENSMUSG00000052949	Rnf157	-7.09329	0.014906	0.208779	down
ENSMUSG00000074418	Gm15930	-7.01009	0.0188282	0.232388	down
ENSMUSG00000049382	Krt8	-6.99524	0.0196678	0.235976	down
ENSMUSG00000110120	Gm45251	-6.91453	0.00384253	0.098969	down
ENSMUSG00000026192	Atic	-6.83321	0.0438592	0.354341	down
ENSMUSG00000023911	Flywch2	-6.81655	0.0287536	0.285484	down
ENSMUSG00000044708	Kcnj10	-6.80813	0.0299304	0.292179	down
ENSMUSG00000057093	Zfp607b	-6.80712	0.0226687	0.252818	down
ENSMUSG00000061561	Olfr373	-6.78752	0.000404047	0.0253108	down
ENSMUSG00000005447	Pafah1b3	-6.71995	0.00481587	0.11427	down
ENSMUSG00000028249	Sdcbp	-6.61778	0.000107489	0.010147	down
ENSMUSG00000032754	Slc8b1	-6.59529	0.00722135	0.141099	down
ENSMUSG00000029071	Dvl1	-6.47023	0.00974343	0.165705	down
ENSMUSG00000028329	Xpa	-6.45163	0.000212484	0.0161037	down
ENSMUSG00000006310	Zbtb32	-6.36041	0.00355749	0.0947599	down
ENSMUSG00000031303	Map3k15	-6.34119	0.000771122	0.038146	down
ENSMUSG00000034686	Prr7	-6.25977	0.00655567	0.133099	down
ENSMUSG00000040466	Blvrb	-6.19434	0.022935	0.253239	down
ENSMUSG00000039483	Asb6	-6.18225	0.000141628	0.0120105	down
ENSMUSG00000041078	Grid1	-6.05901	0.0187279	0.231839	down
ENSMUSG00000042414	Prdm14	-5.89567	0.00730263	0.141248	down
ENSMUSG00000026970	Rbms1	-5.8045	0.0325375	0.304286	down
ENSMUSG00000039763	Dnajc28	-5.79642	0.0388593	0.333623	down
ENSMUSG00000039958	Etfbkmt	-5.79474	0.0401192	0.337012	down
ENSMUSG00000038481	Cdk19	-5.6065	0.000334061	0.0228814	down
ENSMUSG00000026956	Uap1l1	-5.59091	0.00460008	0.110918	down
ENSMUSG00000021822	Plau	-5.43587	0.0383697	0.332442	down
ENSMUSG00000015027	Galns	-5.38152	0.00298006	0.0842695	down
ENSMUSG00000035620	Ric8b	-5.25565	0.0425067	0.347924	down
ENSMUSG00000024357	Sil1	-5.05461	0.0232538	0.255956	down
ENSMUSG00000024219	Anks1	-4.93184	0.00109501	0.0480647	down
ENSMUSG00000110151	Gm38416	-4.87315	0.0277944	0.282502	down
ENSMUSG00000113187	Gm5955	-4.77285	0.02848	0.283798	down
ENSMUSG00000073608	Gal3st2c	-4.75824	0.0375228	0.32965	down
ENSMUSG00000055612	Cdca7	-4.75767	0.0061749	0.12848	down
ENSMUSG00000047123	Ticam1	-4.70575	0.00344111	0.0924501	down
ENSMUSG00000015354	Pcolce2	-4.67198	0.0242178	0.261612	down
ENSMUSG00000000402	Egfl6	-4.65485	0.0350173	0.316323	down
ENSMUSG00000015846	Rxra	-4.64446	0.00534165	0.11998	down
ENSMUSG00000029715	Pop7	-4.58296	8.72266e-08	6.1144e-05	down
ENSMUSG00000024960	Plcb3	-4.55463	0.0296149	0.289552	down
ENSMUSG00000029816	Gpnmb	-4.55415	0.00311199	0.0862074	down
ENSMUSG00000037470	Uggt1	-4.51381	0.00476163	0.11328	down
ENSMUSG00000033938	Ndufb7	-4.46147	0.0386042	0.332929	down
ENSMUSG00000101678	Gm29609	-4.41894	0.0356207	0.318678	down
ENSMUSG00000036281	Snapc4	-4.40362	0.00506633	0.11729	down
ENSMUSG00000098234	Snhg6	-4.38675	0.0194086	0.2349	down
ENSMUSG00000045975	C2cd2	-4.26294	0.0490759	0.371903	down
ENSMUSG00000028885	Smpdl3b	-4.25596	0.0465099	0.363734	down
ENSMUSG00000060519	Tor3a	-4.25078	2.59793e-05	0.00435687	down
ENSMUSG00000004945	Tmem242	-4.23786	1.98562e-05	0.00364011	down
ENSMUSG00000010342	Tex14	-4.12109	0.0218959	0.248366	down
ENSMUSG00000004929	Thop1	-4.11882	0.00747108	0.141757	down
ENSMUSG00000101892	9130401M01Rik	-4.08303	0.0388294	0.333596	down
ENSMUSG00000035382	Pcsk7	-4.04452	0.00705292	0.138242	down
ENSMUSG00000028222	Calb1	-4.02628	0.00298114	0.0842695	down
ENSMUSG00000020673	Tpo	-4.00852	0.000655886	0.0342103	down
ENSMUSG00000087051	Gm12730	-3.91847	0.0449922	0.359204	down
ENSMUSG00000074817	Papolb	-3.9139	0.0206291	0.241014	down
ENSMUSG00000045004	Spata21	-3.81612	0.0119328	0.184102	down
ENSMUSG00000117775	Gm50462	-3.80097	0.00405385	0.101886	down
ENSMUSG00000021418	Rpp40	-3.79517	1.82078e-05	0.00338774	down
ENSMUSG00000094248	H2ac23	-3.79398	0	1.157e-14	down
ENSMUSG00000094777	H2ac24	-3.78034	0	1.057e-14	down
ENSMUSG00000115121	Gm49236	-3.74383	0.0486426	0.370749	down
ENSMUSG00000104096	Gm20356	-3.73694	0.00598821	0.127345	down
ENSMUSG00000028955	Vamp3	-3.7023	0.0043068	0.105686	down
ENSMUSG00000068882	Ssb	-3.69949	0.0416103	0.343519	down
ENSMUSG00000037486	Asxl2	-3.6927	1.66009e-07	0.000103473	down
ENSMUSG00000061048	Cdh3	-3.59414	0.000914351	0.0431754	down
ENSMUSG00000043155	Hpdl	-3.57906	0.00507073	0.11729	down
ENSMUSG00000046753	Ccdc66	-3.57297	0.000257231	0.0185355	down
ENSMUSG00000061615	H2ac4	-3.5154	0.00618583	0.12848	down
ENSMUSG00000069270	H2ac6	-3.51467	0.000128848	0.0113114	down
ENSMUSG00000036057	Ptpn23	-3.50894	0.0452466	0.359446	down
ENSMUSG00000021870	Slmap	-3.47508	0.00247322	0.0755924	down
ENSMUSG00000069301	H2ac11	-3.45583	1.80683e-06	0.000626638	down
ENSMUSG00000039069	Mtg2	-3.43535	0.0131954	0.196646	down
ENSMUSG00000073226	Gm10482	-3.425	0.0418329	0.344672	down
ENSMUSG00000080076	H2ac14	-3.42177	0.00215161	0.069849	down
ENSMUSG00000004788	Eif2b2	-3.41805	0.0324163	0.303379	down
ENSMUSG00000085521	4930526A20Rik	-3.4132	0.0300481	0.292572	down
ENSMUSG00000080999	H2ac5-ps	-3.39495	0.0168035	0.219956	down
ENSMUSG00000028636	Ppcs	-3.38752	0.00260946	0.0781961	down
ENSMUSG00000069302	H2ac12	-3.36594	0.00214598	0.0698479	down
ENSMUSG00000071478	H2ac7	-3.32293	0.00836788	0.150525	down
ENSMUSG00000061979	Rcc1l	-3.31734	0.0133324	0.197214	down
ENSMUSG00000069272	H2ac8	-3.30874	0.00544525	0.12165	down
ENSMUSG00000103653	Gstp-ps	-3.28519	0.0342627	0.312221	down
ENSMUSG00000041777	Cir1	-3.27517	0.0255856	0.270729	down
ENSMUSG00000030321	Efcab12	-3.26867	0.00918277	0.159432	down
ENSMUSG00000055762	Eef1d	-3.22208	0.0065507	0.133099	down
ENSMUSG00000057948	Unc13d	-3.19123	0.0284395	0.283673	down
ENSMUSG00000038155	Gstp2	-3.18767	0.0390593	0.334098	down
ENSMUSG00000071516	H2ac13	-3.17891	0.0202411	0.239398	down
ENSMUSG00000000148	Brat1	-3.15348	7.57088e-05	0.00873293	down
ENSMUSG00000075415	Fnbp1	-3.1153	0.045023	0.359204	down
ENSMUSG00000085748	Gm12280	-3.08484	0.0278647	0.282502	down
ENSMUSG00000030603	Psmc4	-3.07895	0.00566555	0.123702	down
ENSMUSG00000032262	Elovl4	-3.05694	0.0484492	0.369852	down
ENSMUSG00000074063	Osgin1	-3.05614	0.00504828	0.11729	down
ENSMUSG00000005968	Tuft1	-3.02865	0.00391095	0.0999055	down
ENSMUSG00000070319	Eif3g	-3.01783	1.81164e-05	0.00338774	down
ENSMUSG00000059554	Ccdc28a	-2.96467	0.0498902	0.376244	down
ENSMUSG00000094651	Gal3st2	-2.96252	0.000447881	0.0267143	down
ENSMUSG00000049339	Retreg2	-2.95821	0.0216626	0.247295	down
ENSMUSG00000021266	Wars	-2.90178	0.0310227	0.296799	down
ENSMUSG00000022300	Dcaf13	-2.88681	0.00127903	0.0521057	down
ENSMUSG00000021550	2210016F16Rik	-2.86273	0.0489612	0.371437	down
ENSMUSG00000022023	Wbp4	-2.84779	0.000628681	0.0336358	down
ENSMUSG00000097776	Gm26795	-2.82269	0.00454212	0.110375	down
ENSMUSG00000086321	Gm11413	-2.80897	0.0313527	0.297966	down
ENSMUSG00000027076	Timm10	-2.78735	0.00538304	0.120476	down
ENSMUSG00000009207	Lnpk	-2.77772	0.00498724	0.116643	down
ENSMUSG00000006587	Snai3	-2.7776	0.017146	0.221893	down
ENSMUSG00000032221	Mns1	-2.76125	0.0072506	0.141228	down
ENSMUSG00000008167	Fbxw9	-2.71246	0.00316806	0.0870225	down
ENSMUSG00000026675	Hsd17b7	-2.70916	0.0447006	0.359045	down
ENSMUSG00000063354	Slc39a4	-2.70348	0.0391817	0.334098	down
ENSMUSG00000054499	Dedd2	-2.69282	0.0465477	0.363802	down
ENSMUSG00000004626	Stxbp2	-2.67532	0.00965605	0.16509	down
ENSMUSG00000052137	Rbm12b2	-2.64208	0.0319442	0.300106	down
ENSMUSG00000031897	Psmb10	-2.6181	0.00562472	0.12323	down
ENSMUSG00000021831	Ero1a	-2.61712	0.0194032	0.2349	down
ENSMUSG00000060550	H2-Q7	-2.61294	0.0219784	0.248961	down
ENSMUSG00000026988	Wdsub1	-2.59328	0.0309676	0.2965	down
ENSMUSG00000028070	Naxe	-2.56956	0.0159992	0.21492	down
ENSMUSG00000022814	Umps	-2.56063	0.0333756	0.308196	down
ENSMUSG00000098176	Ccdc166	-2.53667	0.0111561	0.177757	down
ENSMUSG00000028986	Klhl7	-2.53396	0.00103686	0.0466452	down
ENSMUSG00000018848	Rars	-2.50349	0.00227652	0.0729539	down
ENSMUSG00000037262	Kin	-2.44084	0.00375689	0.0979778	down
ENSMUSG00000093805	Gal3st2b	-2.43807	0.0294993	0.289329	down
ENSMUSG00000026209	Dnpep	-2.41151	0.0458669	0.362113	down
ENSMUSG00000017550	Atad5	-2.40607	0.00299944	0.084404	down
ENSMUSG00000050087	Cby3	-2.37982	0.00986504	0.166287	down
ENSMUSG00000117988	Gm8663	-2.32847	0.0290274	0.286959	down
ENSMUSG00000026374	Tsn	-2.3106	0.013324	0.197214	down
ENSMUSG00000028759	Hp1bp3	-2.30584	0.0336681	0.308196	down
ENSMUSG00000025816	Sec61a2	-2.20621	0.0401778	0.33705	down
ENSMUSG00000031709	Tbc1d9	-2.20434	0.0284447	0.283673	down
ENSMUSG00000009907	Vps4b	-2.19441	0.0142361	0.204927	down
ENSMUSG00000068129	Cst7	-2.19214	0.0180756	0.227377	down
ENSMUSG00000066149	Cdc26	-2.18313	0.0228558	0.253239	down
ENSMUSG00000025591	Tma16	-2.17884	0.0334446	0.308196	down
ENSMUSG00000024974	Smc3	-2.17225	0.0148105	0.208586	down
ENSMUSG00000053950	Adnp2	-2.17187	0.0239044	0.259802	down
ENSMUSG00000003037	Rab8a	-2.16196	0.00180492	0.0633805	down
ENSMUSG00000032583	Mon1a	-2.15924	0.00645883	0.132161	down
ENSMUSG00000028865	Cd164l2	-2.15144	0.000392821	0.0249842	down
ENSMUSG00000026925	Inpp5e	-2.13678	0.0220755	0.24927	down
ENSMUSG00000029330	Cds1	-2.13247	0.0350715	0.316354	down
ENSMUSG00000041837	Pdcd7	-2.13194	0.000636793	0.0337798	down
ENSMUSG00000017307	Acot8	-2.12483	0.031142	0.297484	down
ENSMUSG00000037754	Ppp1r16b	-2.11148	0.0393541	0.334098	down
ENSMUSG00000027782	Kpna4	-2.11113	0.0125077	0.190379	down
ENSMUSG00000031935	Med17	-2.10051	0.0346071	0.313983	down
ENSMUSG00000027610	Gss	-2.09407	0.015558	0.212359	down
ENSMUSG00000057863	Rpl36	-2.09246	0.0480844	0.369412	down
ENSMUSG00000027835	Pdcd10	-2.07075	0.00816225	0.148714	down
ENSMUSG00000086583	Gm15500	-2.06611	0.0210054	0.243754	down
ENSMUSG00000024528	Srfbp1	-2.05327	0.0137671	0.201432	down
ENSMUSG00000085307	Gm11525	-2.04057	0.00275235	0.0806246	down
ENSMUSG00000025747	Tyms	-2.02904	0.0178811	0.226587	down
ENSMUSG00000057788	Ddx49	-2.02807	0.0474309	0.367905	down
ENSMUSG00000001767	Crnkl1	-2.0164	5.99385e-05	0.0072543	down
ENSMUSG00000024953	Prdx5	-2.01447	0.000487152	0.0279854	down
ENSMUSG00000028907	Utp11	-2.01403	0.0132891	0.197214	down
ENSMUSG00000100967	Gm29666	-2.01063	0.0306038	0.2946	down
ENSMUSG00000020232	Hmg20b	-1.99333	0.0193459	0.2349	down
ENSMUSG00000041939	Mvk	-1.97714	0.0328169	0.30598	down
ENSMUSG00000027395	Polr1b	-1.97203	0.0397632	0.335235	down
ENSMUSG00000081445	Rpl23a-ps4	-1.94585	0.048419	0.369847	down
ENSMUSG00000035597	Prpf39	-1.914	0.0295963	0.289552	down
ENSMUSG00000039737	Prkrip1	-1.9111	0.018906	0.232888	down
ENSMUSG00000060950	Trmt61a	-1.87898	0.0125508	0.190663	down
ENSMUSG00000056076	Eif3b	-1.86434	0.0264702	0.275284	down
ENSMUSG00000026020	Nop58	-1.8334	0.00486072	0.114761	down
ENSMUSG00000073794	I0C0044D17Rik	-1.77876	0.048114	0.369412	down
ENSMUSG00000022428	Cby1	-1.7767	0.0452696	0.359446	down
ENSMUSG00000060739	Nsa2	-1.77137	0.0101506	0.168716	down
ENSMUSG00000020720	Psmd12	-1.77101	0.0279911	0.282502	down
ENSMUSG00000019494	Cops6	-1.7667	0.0201241	0.238467	down
ENSMUSG00000058558	Rpl5	-1.76063	0.00143218	0.0554722	down
ENSMUSG00000036104	Rab3gap1	-1.75432	0.00659525	0.133468	down
ENSMUSG00000095677	Dynlt1f	-1.73884	0.0366224	0.324705	down
ENSMUSG00000055839	Elob	-1.72361	0.0235108	0.258031	down
ENSMUSG00000067722	BC003965	-1.72053	0.0146748	0.207994	down
ENSMUSG00000030846	Tial1	-1.72037	0.0154994	0.212359	down
ENSMUSG00000063457	Rps15	-1.72017	0.000401219	0.0253108	down
ENSMUSG00000035278	Plekhj1	-1.69498	0.0392925	0.334098	down
ENSMUSG00000028277	Ube2j1	-1.69496	0.0402315	0.337274	down
ENSMUSG00000006599	Gtf2h1	-1.68825	0.000363466	0.0237433	down
ENSMUSG00000014769	Psmb1	-1.64593	0.0018688	0.064533	down
ENSMUSG00000085156	Snhg15	-1.63882	0.0116382	0.182809	down
ENSMUSG00000019782	Rwdd1	-1.63656	0.00686326	0.137111	down
ENSMUSG00000033102	Cdc14b	-1.63056	0.00673928	0.135427	down
ENSMUSG00000004100	Ppan	-1.62195	0.0228939	0.253239	down
ENSMUSG00000041278	Ttc1	-1.61414	0.00136589	0.0538837	down
ENSMUSG00000022109	Med4	-1.61403	0.00402609	0.101809	down
ENSMUSG00000030493	Faap24	-1.61113	0.00968698	0.16509	down
ENSMUSG00000031753	Cog4	-1.6079	0.000474725	0.0278308	down
ENSMUSG00000032449	Slc25a36	-1.60753	0.0176798	0.224894	down
ENSMUSG00000017615	Tnfaip1	-1.60474	0.00159523	0.0590095	down
ENSMUSG00000034931	Dhx8	-1.59559	0.00321206	0.0878105	down
ENSMUSG00000052833	Sae1	-1.59298	0.0482146	0.369645	down
ENSMUSG00000022635	Zcrb1	-1.59114	0.0289404	0.286326	down
ENSMUSG00000037013	Ss18	-1.58021	0.0183448	0.228985	down
ENSMUSG00000033099	Nol12	-1.57858	0.0457615	0.36186	down
ENSMUSG00000093674	Rpl41	-1.57835	5.2301e-06	0.00140623	down
ENSMUSG00000019814	Ltv1	-1.54013	0.0159785	0.214874	down
ENSMUSG00000021036	Sptlc2	-1.53904	0.0114956	0.181168	down
ENSMUSG00000024007	Ppil1	-1.5352	0.00997564	0.167324	down
ENSMUSG00000020694	Tlk2	-1.53092	0.0130753	0.196145	down
ENSMUSG00000030432	Rpl28	-1.5257	0.00263021	0.0784406	down
ENSMUSG00000027014	Cwc22	-1.51421	0.0488002	0.370998	down
ENSMUSG00000039640	Mrpl12	-1.51288	0.00760819	0.143485	down
ENSMUSG00000051518	Rps19bp1	-1.5003	0.0307561	0.295381	down
ENSMUSG00000061544	Zfp229	-1.49712	0.0292276	0.288189	down
ENSMUSG00000015176	Nolc1	-1.48392	0.000643609	0.033902	down
ENSMUSG00000063887	Nlgn1	-1.47772	0.0334029	0.308196	down
ENSMUSG00000025144	Cenpx	-1.47593	0.00233177	0.0735893	down
ENSMUSG00000042279	H1f8	-1.46448	3.87705e-06	0.00112398	down
ENSMUSG00000026819	Slc25a25	-1.46415	0.000403668	0.0253108	down
ENSMUSG00000026857	Ntmt1	-1.46091	0.0236462	0.258472	down
ENSMUSG00000014294	Ndufa2	-1.45473	0.0300858	0.292572	down
ENSMUSG00000079225	Gm9531	-1.44862	0.0207776	0.242069	down
ENSMUSG00000106632	Gm33466	-1.44372	0.00653886	0.133099	down
ENSMUSG00000068039	Tcp1	-1.44371	0.0102636	0.168822	down
ENSMUSG00000038762	Abcf1	-1.43241	0.0204808	0.240201	down
ENSMUSG00000019303	Psmc3ip	-1.4282	0.00364	0.0962037	down
ENSMUSG00000039200	Atf7ip2	-1.42724	0.00800988	0.147364	down
ENSMUSG00000038274	Fau	-1.42681	0.000949898	0.0441844	down
ENSMUSG00000023020	Cox14	-1.41721	0.0300538	0.292572	down
ENSMUSG00000034274	Thoc5	-1.4143	0.0223511	0.250791	down
ENSMUSG00000095824	Gm13697	-1.41365	0.00996808	0.167324	down
ENSMUSG00000061136	Prpf40a	-1.39817	0.00148503	0.0564403	down
ENSMUSG00000026246	Alppl2	-1.37211	0.00566612	0.123702	down
ENSMUSG00000096337	Gm13694	-1.36335	0.0016396	0.0597639	down
ENSMUSG00000024732	Ccdc86	-1.35971	0.00609506	0.127485	down
ENSMUSG00000029521	Chek2	-1.35483	0.0102944	0.169078	down
ENSMUSG00000010277	2610507B11Rik	-1.34772	0.0483212	0.36978	down
ENSMUSG00000024966	Stip1	-1.33994	0.00501592	0.117095	down
ENSMUSG00000002679	Med6	-1.31685	0.0293368	0.288189	down
ENSMUSG00000001785	Pwp1	-1.31271	0.0222433	0.25063	down
ENSMUSG00000043522	A430060F13Rik	-1.30903	0.0155718	0.212359	down
ENSMUSG00000027613	Eif6	-1.30243	0.000793291	0.0387548	down
ENSMUSG00000027510	Rbm38	-1.30086	1.8206e-07	0.000108074	down
ENSMUSG00000028580	Pum1	-1.2991	0.0424423	0.347854	down
ENSMUSG00000029363	Rfc5	-1.29809	0.00925224	0.15997	down
ENSMUSG00000046818	Ddit4l	-1.29692	0.03464	0.314052	down
ENSMUSG00000071655	Ubxn1	-1.28425	0.018114	0.227579	down
ENSMUSG00000032396	Dis3l	-1.27801	0.0282566	0.283157	down
ENSMUSG00000042133	Ppig	-1.27171	0.000204558	0.0157408	down
ENSMUSG00000028410	Dnaja1	-1.27014	0.0109501	0.175681	down
ENSMUSG00000055334	Snupn	-1.26627	0.0280683	0.282502	down
ENSMUSG00000028923	Necap2	-1.26475	0.0430923	0.350417	down
ENSMUSG00000032897	Nfyc	-1.26402	0.017819	0.226203	down
ENSMUSG00000051455	Meioc	-1.25187	0.0378615	0.331396	down
ENSMUSG00000011837	Snapc2	-1.2504	0.0199148	0.238023	down
ENSMUSG00000041506	Rrp9	-1.24482	0.0051714	0.117861	down
ENSMUSG00000039826	Trub2	-1.24038	0.0110231	0.176398	down
ENSMUSG00000048502	Duxbl1	-1.23857	0.0135077	0.198889	down
ENSMUSG00000040459	Arglu1	-1.23798	0.00689521	0.137457	down
ENSMUSG00000023905	Tnfrsf12a	-1.23687	0.00746947	0.141757	down
ENSMUSG00000039770	Ypel5	-1.22339	0.000710032	0.0362756	down
ENSMUSG00000083833	Gm13841	-1.21898	0.00919811	0.159476	down
ENSMUSG00000054717	Hmgb2	-1.2125	3.35709e-05	0.00502673	down
ENSMUSG00000008976	Gabpa	-1.194	0.000614074	0.0329959	down
ENSMUSG00000036390	Gadd45a	-1.19079	0.0167261	0.219713	down
ENSMUSG00000004264	Phb2	-1.18332	0.0464147	0.363282	down
ENSMUSG00000006058	Snf8	-1.18323	0.0315193	0.298344	down
ENSMUSG00000022474	Pmm1	-1.18038	0.0254768	0.270063	down
ENSMUSG00000027287	Snap23	-1.17393	0.0351554	0.316653	down
ENSMUSG00000020485	Supt4a	-1.16816	0.0278853	0.282502	down
ENSMUSG00000069682	Gm10275	-1.16578	0.0260017	0.272812	down
ENSMUSG00000029625	Cpsf4	-1.16025	0.0358565	0.319733	down
ENSMUSG00000045328	Cenpe	-1.14314	0.0303613	0.293556	down
ENSMUSG00000035397	Klf16	-1.14032	0.034729	0.314403	down
ENSMUSG00000030677	Kif22	-1.13803	0.0471426	0.366696	down
ENSMUSG00000034342	Cbl	-1.13661	0.0328121	0.30598	down
ENSMUSG00000031245	Hmgn5	-1.12618	0.0342388	0.312221	down
ENSMUSG00000031728	Zfp821	-1.12549	0.0445943	0.358422	down
ENSMUSG00000025364	Pa2g4	-1.12312	0.010202	0.168822	down
ENSMUSG00000094497	Gm8210	-1.11755	0.01832	0.228985	down
ENSMUSG00000029823	Luc7l2	-1.10394	0.0397727	0.335235	down
ENSMUSG00000031765	Mt1	-1.10241	0.00242218	0.074959	down
ENSMUSG00000025362	Rps26	-1.09717	0.00336448	0.0911168	down
ENSMUSG00000043445	Pgp	-1.09175	0.0273808	0.280117	down
ENSMUSG00000038871	Bpgm	-1.09154	0.00200488	0.0668259	down
ENSMUSG00000044894	Uqcrq	-1.09114	0.0375239	0.32965	down
ENSMUSG00000021116	Eif2s1	-1.07652	0.0249304	0.265626	down
ENSMUSG00000006057	Atp5g1	-1.0716	0.0135287	0.198889	down
ENSMUSG00000012848	Rps5	-1.06471	0.0119318	0.184102	down
ENSMUSG00000049792	Bag5	-1.0525	0.0118241	0.183344	down
ENSMUSG00000090553	Snrpe	-1.04372	0.0441603	0.355852	down
ENSMUSG00000020074	Ccar1	-1.04046	0.0166025	0.218869	down
ENSMUSG00000001016	Ilf2	-1.0302	0.0460118	0.362993	down
ENSMUSG00000031697	Orc6	-1.02621	0.00878092	0.154393	down
ENSMUSG00000074884	Serf2	-1.00672	3.14486e-05	0.00490047	down
ENSMUSG00000003429	Rps11	-1.00333	0.0365836	0.324592	down
ENSMUSG00000109718	Trim61	1.00027	0.00308584	0.0862072	up
ENSMUSG00000109909	Gm45663	1.00055	0.0152583	0.211527	up
ENSMUSG00000039307	Hexdc	1.00726	0.0386532	0.332929	up
ENSMUSG00000071226	Cecr2	1.00951	0.007318	0.141248	up
ENSMUSG00000026341	Actr3	1.0146	0.0136949	0.200611	up
ENSMUSG00000038379	Ttk	1.01475	0.00590176	0.126202	up
ENSMUSG00000028559	Osbpl9	1.01668	0.0447476	0.359144	up
ENSMUSG00000021693	Kif2a	1.01813	0.0295244	0.289348	up
ENSMUSG00000031010	Usp9x	1.0211	0.00292523	0.0838298	up
ENSMUSG00000029238	Clock	1.0228	0.0174223	0.224134	up
ENSMUSG00000097851	Platr30	1.02538	0.0124132	0.189539	up
ENSMUSG00000054087	Fbxw28	1.02764	0.00336955	0.0911168	up
ENSMUSG00000030726	Pold3	1.0287	0.0195504	0.235526	up
ENSMUSG00000032113	Chek1	1.04061	0.0218019	0.247524	up
ENSMUSG00000037674	Rfx7	1.04123	0.0085707	0.152197	up
ENSMUSG00000001089	Luzp1	1.04193	0.0454135	0.36013	up
ENSMUSG00000023279	Bmp15	1.05427	0.00111141	0.0484011	up
ENSMUSG00000004936	Map2k1	1.06313	0.0102321	0.168822	up
ENSMUSG00000107743	Gm44087	1.06545	0.0023794	0.0743399	up
ENSMUSG00000044934	Zfp367	1.06979	0.0303611	0.293556	up
ENSMUSG00000047799	Oog4	1.0718	0.0369628	0.326384	up
ENSMUSG00000041992	Rapgef5	1.07833	0.0053062	0.119832	up
ENSMUSG00000040629	Mael	1.07849	0.0413677	0.342879	up
ENSMUSG00000026779	Mastl	1.08063	0.033246	0.308196	up
ENSMUSG00000035266	Helq	1.08194	0.00143731	0.0554722	up
ENSMUSG00000004591	Pkn2	1.09042	0.00259836	0.0780511	up
ENSMUSG00000032244	Fem1b	1.09126	0.0280503	0.282502	up
ENSMUSG00000041722	Khdc1c	1.09186	0.00987102	0.166287	up
ENSMUSG00000052512	Nav2	1.09303	0.0200667	0.238386	up
ENSMUSG00000062373	Tmem65	1.09559	0.0315937	0.298595	up
ENSMUSG00000113951	Ubl5c	1.09757	0.00375469	0.0979778	up
ENSMUSG00000020152	Actr2	1.09876	0.0417621	0.344316	up
ENSMUSG00000059708	Akap17b	1.10051	0.0358373	0.319733	up
ENSMUSG00000105416	Gm42553	1.109	0.0348276	0.315065	up
ENSMUSG00000087213	2810408I11Rik	1.10978	0.024412	0.262786	up
ENSMUSG00000032293	Ireb2	1.11008	0.0392136	0.334098	up
ENSMUSG00000051989	Smim11	1.11274	0.0385886	0.332929	up
ENSMUSG00000027002	Nckap1	1.12482	0.000955566	0.0442829	up
ENSMUSG00000026687	Aldh9a1	1.12831	0.00802058	0.147364	up
ENSMUSG00000113489	Ubl5b	1.13041	0.0040908	0.102545	up
ENSMUSG00000037058	Paip2	1.1316	0.00962094	0.16509	up
ENSMUSG00000047139	Cd24a	1.14092	0.0353439	0.317693	up
ENSMUSG00000039936	Pik3cd	1.15473	0.0100333	0.167886	up
ENSMUSG00000102204	Gm36958	1.15481	0.000795601	0.0387548	up
ENSMUSG00000062825	Actg1	1.15535	0.0238532	0.259802	up
ENSMUSG00000026766	Mmadhc	1.1569	0.0268943	0.277215	up
ENSMUSG00000015023	Ddx19a	1.15899	0.0143816	0.206025	up
ENSMUSG00000054387	Mdm4	1.16088	8.37623e-07	0.00034806	up
ENSMUSG00000032418	Me1	1.16216	0.000263391	0.0188703	up
ENSMUSG00000068036	Afdn	1.16216	0.032766	0.305963	up
ENSMUSG00000042650	Alkbh5	1.17083	1.66804e-06	0.00061158	up
ENSMUSG00000028572	Hook1	1.17517	0.0442521	0.356361	up
ENSMUSG00000027852	Nras	1.17993	0.00847796	0.151413	up
ENSMUSG00000042390	Gatad2b	1.18857	0.0101804	0.168822	up
ENSMUSG00000085060	E330016L19Rik	1.19459	0.00304642	0.0853408	up
ENSMUSG00000067336	Bmpr2	1.19506	0.0369689	0.326384	up
ENSMUSG00000051920	Rspo2	1.20182	0.0316382	0.298789	up
ENSMUSG00000067750	Khdc1a	1.2075	0.0042857	0.105584	up
ENSMUSG00000054102	Nlrp9a	1.20942	0.0081825	0.148714	up
ENSMUSG00000034998	Foxn2	1.21334	0.0309419	0.2965	up
ENSMUSG00000118133	Gm6978	1.21401	0.0168195	0.219956	up
ENSMUSG00000052298	Cdc42se2	1.2146	5.90426e-05	0.00721594	up
ENSMUSG00000087491	Gm14552	1.21898	0.0100672	0.168002	up
ENSMUSG00000103998	Gm38025	1.22185	2.06285e-06	0.000676725	up
ENSMUSG00000032010	Usp2	1.22208	0.0494739	0.374236	up
ENSMUSG00000033847	Pla2g4c	1.22222	3.89027e-05	0.00563908	up
ENSMUSG00000028967	Errfi1	1.22743	0.00771192	0.144133	up
ENSMUSG00000071089	Trim75	1.22846	0.00498668	0.116643	up
ENSMUSG00000039599	Fam149b	1.22941	0.0260969	0.272862	up
ENSMUSG00000019961	Tmpo	1.23722	0.00858391	0.152215	up
ENSMUSG00000041235	Chd7	1.23981	0.0155644	0.212359	up
ENSMUSG00000009741	Ubp1	1.24007	0.0439039	0.354473	up
ENSMUSG00000043535	Setx	1.24432	0.00465636	0.111842	up
ENSMUSG00000019785	Clvs2	1.26526	0.0125569	0.190663	up
ENSMUSG00000034377	Tulp4	1.26864	0.0455562	0.361032	up
ENSMUSG00000086757	Gm2309	1.26915	0.00105966	0.0470098	up
ENSMUSG00000030451	Herc2	1.27256	0.0312635	0.297505	up
ENSMUSG00000105153	Gm3143	1.2746	0.0147492	0.208457	up
ENSMUSG00000022419	Deptor	1.27557	0.0117509	0.183344	up
ENSMUSG00000027506	Tpd52	1.27737	1.80964e-06	0.000626638	up
ENSMUSG00000022456	Septin3	1.28055	0.00286858	0.082586	up
ENSMUSG00000093661	Eif4e3	1.29841	0.0190262	0.233446	up
ENSMUSG00000048108	Tmem72	1.30255	0.0433279	0.351538	up
ENSMUSG00000036026	Tmem63b	1.3062	0.046104	0.363254	up
ENSMUSG00000040614	Nlrp9c	1.30811	0.00107824	0.0475203	up
ENSMUSG00000032311	Nrg4	1.31408	0.00166365	0.0603056	up
ENSMUSG00000034300	Fam53c	1.32012	0.0142936	0.205518	up
ENSMUSG00000028121	Bcar3	1.32075	0.0213024	0.245152	up
ENSMUSG00000026889	Rbm18	1.3267	0.0236154	0.258463	up
ENSMUSG00000039117	Taf4	1.33127	0.00185555	0.0644326	up
ENSMUSG00000101111	Gm28437	1.33444	3.68992e-07	0.000191661	up
ENSMUSG00000028784	Spocd1	1.35142	0.0257847	0.271251	up
ENSMUSG00000017119	Nbr1	1.35176	0.0207	0.241617	up
ENSMUSG00000001521	Tulp3	1.35405	0.025414	0.269627	up
ENSMUSG00000064289	Tank	1.36049	0.0231896	0.255598	up
ENSMUSG00000028179	Cth	1.36199	0.0304854	0.293687	up
ENSMUSG00000031652	N4bp1	1.36454	0.00178073	0.0632437	up
ENSMUSG00000000730	Dnmt3l	1.3653	0.0203881	0.240201	up
ENSMUSG00000042477	Tfap2e	1.36778	0.000605601	0.0329669	up
ENSMUSG00000029647	Pan3	1.3793	0.000101203	0.00977983	up
ENSMUSG00000026150	Mff	1.38483	1.3081e-06	0.000494144	up
ENSMUSG00000020171	Yeats4	1.39186	0.0118102	0.183344	up
ENSMUSG00000037791	Phf12	1.39264	0.0326519	0.305127	up
ENSMUSG00000024290	Rock1	1.39308	0.00556179	0.122931	up
ENSMUSG00000035227	Spcs2	1.39326	0.0412128	0.342801	up
ENSMUSG00000029836	Cbx3	1.39507	0.000406107	0.0253126	up
ENSMUSG00000042032	Mat2b	1.39578	7.35398e-07	0.00031612	up
ENSMUSG00000024472	Dcp2	1.4004	0.0288543	0.286029	up
ENSMUSG00000094311	Rfpl4b	1.40887	0.0256158	0.270729	up
ENSMUSG00000021228	Acot3	1.41284	0.01546	0.212252	up
ENSMUSG00000026404	Ddx59	1.41637	0.0313786	0.297966	up
ENSMUSG00000036257	Pnpla8	1.41741	0.00607279	0.127426	up
ENSMUSG00000034210	Efcab14	1.41959	0.0495405	0.374513	up
ENSMUSG00000047213	Ythdf3	1.4249	0.0161233	0.215426	up
ENSMUSG00000000701	Tcl1b5	1.42517	0.000423788	0.0257704	up
ENSMUSG00000001376	Vps50	1.4267	0.0429476	0.349696	up
ENSMUSG00000017776	Crk	1.42919	0.00285189	0.0822956	up
ENSMUSG00000015112	Slc25a13	1.43482	0.0324036	0.303379	up
ENSMUSG00000042302	Ehbp1	1.44301	0.0124101	0.189539	up
ENSMUSG00000107557	Gm21940	1.44808	0.0232631	0.255956	up
ENSMUSG00000039578	Ccser1	1.4494	0.0280639	0.282502	up
ENSMUSG00000055723	Rras2	1.45245	0.000521496	0.0295498	up
ENSMUSG00000055116	Arntl	1.45413	0.0069182	0.137548	up
ENSMUSG00000034473	Sec22a	1.45684	0.00646702	0.132161	up
ENSMUSG00000022257	Laptm4b	1.45999	0.00232211	0.0735893	up
ENSMUSG00000020794	Ube2g1	1.46536	0.00340669	0.091723	up
ENSMUSG00000072774	Zfp951	1.47387	0.0132325	0.196793	up
ENSMUSG00000028456	Unc13b	1.47913	0.0208213	0.242351	up
ENSMUSG00000096276	Gm2042	1.48289	3.8601e-13	5.3468e-10	up
ENSMUSG00000105589	Fbxw14	1.4837	0.000110406	0.0102556	up
ENSMUSG00000045693	Nlrp4e	1.48652	0.000101089	0.00977983	up
ENSMUSG00000026715	Serpinc1	1.48885	0.011182	0.1778	up
ENSMUSG00000059218	Pramel26	1.49439	0.00513991	0.117861	up
ENSMUSG00000031229	Atrx	1.49773	0.0409744	0.341447	up
ENSMUSG00000022973	Synj1	1.50525	0.0156286	0.21246	up
ENSMUSG00000038342	Mlxip	1.5215	0.0314554	0.297966	up
ENSMUSG00000041268	Dmxl2	1.52309	0.0243241	0.262337	up
ENSMUSG00000021286	Zfyve21	1.52487	0.0406224	0.339897	up
ENSMUSG00000028261	Ndufaf4	1.5311	0.00318977	0.0873927	up
ENSMUSG00000027173	Depdc7	1.53124	0.00045419	0.0269616	up
ENSMUSG00000035151	Elmod2	1.53257	0.0320475	0.300379	up
ENSMUSG00000024480	Ap3s1	1.53433	0.0395008	0.33475	up
ENSMUSG00000072889	Nfxl1	1.54107	0.0426876	0.348336	up
ENSMUSG00000017631	Abr	1.54768	0.0200724	0.238386	up
ENSMUSG00000027933	Ints3	1.5538	0.0204793	0.240201	up
ENSMUSG00000024222	Fkbp5	1.55486	0.00104022	0.0466452	up
ENSMUSG00000027708	Dcun1d1	1.5555	0.00137873	0.0542186	up
ENSMUSG00000030486	Zfp108	1.5675	0.0144147	0.206025	up
ENSMUSG00000074582	Arfgef2	1.56753	0.00063179	0.0336577	up
ENSMUSG00000025555	Farp1	1.57462	0.0212362	0.245152	up
ENSMUSG00000021893	Capn7	1.57834	0.0416421	0.343554	up
ENSMUSG00000038375	Trp53inp2	1.58328	0.0159622	0.214874	up
ENSMUSG00000039361	Picalm	1.58345	0.0457971	0.36186	up
ENSMUSG00000026667	Uhmk1	1.58363	0.00279284	0.0809665	up
ENSMUSG00000032387	Rbpms2	1.58735	3.05668e-08	2.93112e-05	up
ENSMUSG00000039286	Fndc3b	1.59191	0.0335339	0.308196	up
ENSMUSG00000107948	AA545190	1.59327	5.21073e-05	0.00690448	up
ENSMUSG00000079741	Nlrp4g	1.59453	0.0143718	0.206025	up
ENSMUSG00000102591	Gm38383	1.59651	0.026558	0.275406	up
ENSMUSG00000022350	Washc5	1.59751	0.00278588	0.080953	up
ENSMUSG00000007659	Bcl2l1	1.59884	0.0449588	0.359204	up
ENSMUSG00000074060	Fbxw15	1.59984	0.028681	0.285345	up
ENSMUSG00000029538	Srsf9	1.60547	0.0331327	0.307545	up
ENSMUSG00000096576	Oog1	1.60547	6.1e-16	1.90761e-12	up
ENSMUSG00000022020	Naa16	1.61685	0.0224612	0.251347	up
ENSMUSG00000039145	Camk1d	1.61835	0.0440803	0.355437	up
ENSMUSG00000048175	Asb8	1.62058	0.0141833	0.20464	up
ENSMUSG00000063358	Mapk1	1.62167	0.00799281	0.147364	up
ENSMUSG00000025451	Paip1	1.62308	0.00103708	0.0466452	up
ENSMUSG00000101249	Gm29216	1.62451	1.46124e-11	1.65598e-08	up
ENSMUSG00000066477	Gm16551	1.62926	0.00111927	0.0484472	up
ENSMUSG00000046846	Spesp1	1.62957	0.0122516	0.18809	up
ENSMUSG00000114797	Gm49336	1.63541	0.00425267	0.105186	up
ENSMUSG00000079427	Mthfsl	1.66378	0.0283175	0.283162	up
ENSMUSG00000036825	Ssx2ip	1.6693	0.00703232	0.138209	up
ENSMUSG00000020132	Rab21	1.66956	0.0168744	0.219956	up
ENSMUSG00000024780	Cdc37l1	1.6718	0.0146041	0.207826	up
ENSMUSG00000109841	E330011O21Rik	1.68071	0.0381019	0.331877	up
ENSMUSG00000040329	Il7	1.68733	0.00104505	0.0466482	up
ENSMUSG00000027618	Nfs1	1.69009	0.00160762	0.0592917	up
ENSMUSG00000047187	Rab2a	1.69212	0.0229344	0.253239	up
ENSMUSG00000025105	Bnc1	1.69298	0.0338361	0.309465	up
ENSMUSG00000019813	Cep57l1	1.69307	0.00843657	0.151107	up
ENSMUSG00000075000	Nrbf2	1.69352	0.00388822	0.0995288	up
ENSMUSG00000039086	Ss18l1	1.70567	0.0395607	0.334802	up
ENSMUSG00000025083	Afap1l2	1.70813	0.0164142	0.217513	up
ENSMUSG00000035473	Galm	1.71409	0.0481184	0.369412	up
ENSMUSG00000042595	Fam199x	1.71535	0.0117237	0.183344	up
ENSMUSG00000031751	Amfr	1.7318	0.0200567	0.238386	up
ENSMUSG00000060261	Gtf2i	1.73645	0.0378822	0.331396	up
ENSMUSG00000007589	Tinf2	1.7468	8.94743e-06	0.00199176	up
ENSMUSG00000031497	Tnfsf13b	1.74838	8.10331e-05	0.00873293	up
ENSMUSG00000020669	Sh3yl1	1.74899	0.0301216	0.292572	up
ENSMUSG00000008489	Elavl2	1.74948	0.00470907	0.112637	up
ENSMUSG00000037730	Mynn	1.75271	0.00917828	0.159432	up
ENSMUSG00000058173	Smco4	1.75621	0.000276906	0.0195138	up
ENSMUSG00000018999	Slc35b4	1.76555	0.0314362	0.297966	up
ENSMUSG00000018377	Vezf1	1.767	0.033602	0.308196	up
ENSMUSG00000034620	Rxylt1	1.77412	0.0483194	0.36978	up
ENSMUSG00000055065	Ddx17	1.78944	0.0157007	0.212755	up
ENSMUSG00000041720	Pi4ka	1.78953	0.0221686	0.250094	up
ENSMUSG00000022914	Brwd1	1.79417	0.00865855	0.153161	up
ENSMUSG00000026004	Kansl1l	1.79448	0.00145082	0.0558209	up
ENSMUSG00000063253	Scoc	1.79997	0.0132448	0.196793	up
ENSMUSG00000024811	Tnks2	1.80169	0.0413996	0.342915	up
ENSMUSG00000096696	Zfp960	1.81278	0.0409676	0.341447	up
ENSMUSG00000030201	Lrp6	1.81495	0.0425592	0.348125	up
ENSMUSG00000033257	Ttll4	1.83174	0.0180436	0.2273	up
ENSMUSG00000022833	Ccdc14	1.84065	0.0227193	0.252874	up
ENSMUSG00000066030	Oog2	1.84521	0.000552178	0.0305931	up
ENSMUSG00000050468	Astl	1.86228	0.0120413	0.185546	up
ENSMUSG00000071659	Hnrnpul2	1.87728	0.00504704	0.11729	up
ENSMUSG00000107018	Gm43694	1.88247	0.000228937	0.0170894	up
ENSMUSG00000033382	Trappc8	1.88486	0.00142858	0.0554722	up
ENSMUSG00000043467	Zbtb37	1.89021	0.00143642	0.0554722	up
ENSMUSG00000043909	Trp53bp1	1.89653	0.0349381	0.315836	up
ENSMUSG00000037172	Dennd11	1.89756	0.0287048	0.285354	up
ENSMUSG00000008892	Vdac3	1.90075	0.018509	0.230273	up
ENSMUSG00000053192	Mllt11	1.90686	0.0269076	0.277215	up
ENSMUSG00000029089	5730480H06Rik	1.91158	0.000689944	0.0355407	up
ENSMUSG00000030265	Kras	1.91806	0.0196623	0.235976	up
ENSMUSG00000110403	Gm45553	1.93801	0.000795862	0.0387548	up
ENSMUSG00000048280	Zfp738	1.94543	0.0241077	0.260874	up
ENSMUSG00000032570	Atp2c1	1.94708	0.00050451	0.0287179	up
ENSMUSG00000066415	Msl2	1.95064	0.00789101	0.146164	up
ENSMUSG00000031536	Polb	1.9659	0.00023219	0.0172291	up
ENSMUSG00000035941	Ibtk	1.96872	1.59079e-05	0.0031267	up
ENSMUSG00000036282	Naa30	1.97937	0.000228418	0.0170894	up
ENSMUSG00000114118	Gm48829	1.97959	0.0309628	0.2965	up
ENSMUSG00000020173	Cobl	1.9822	0.00816089	0.148714	up
ENSMUSG00000003810	Mast2	1.98942	0.00628835	0.129571	up
ENSMUSG00000006800	Sulf2	1.99658	0.00453476	0.110375	up
ENSMUSG00000044641	Pard6b	2.0117	0.015539	0.212359	up
ENSMUSG00000042364	Snx18	2.01699	0.0160808	0.215344	up
ENSMUSG00000043733	Ptpn11	2.02505	5.83126e-05	0.00719728	up
ENSMUSG00000026768	Itga8	2.0411	0.0102653	0.168822	up
ENSMUSG00000028957	Per3	2.0476	0.0068467	0.137	up
ENSMUSG00000026110	Mgat4a	2.04807	0.0222563	0.25063	up
ENSMUSG00000041225	Arhgap12	2.05116	4.85503e-05	0.00665086	up
ENSMUSG00000033953	Ppp3r1	2.0718	0.00498705	0.116643	up
ENSMUSG00000029338	Antxr2	2.07495	0.00255682	0.0771737	up
ENSMUSG00000039985	Sinhcaf	2.08848	0.00633008	0.130216	up
ENSMUSG00000104572	Fbxw23	2.09336	0.0146271	0.207904	up
ENSMUSG00000027893	Ahcyl1	2.09847	0.0215165	0.24649	up
ENSMUSG00000113261	Gm47404	2.10866	0.0353737	0.317693	up
ENSMUSG00000008859	Rala	2.12802	0.0123124	0.18879	up
ENSMUSG00000031155	Pim2	2.13394	0.0304247	0.293556	up
ENSMUSG00000067919	Rex2	2.13565	0.0170805	0.221797	up
ENSMUSG00000033760	Rbm4b	2.13664	0.0482138	0.369645	up
ENSMUSG00000021796	Bmpr1a	2.13792	0.00966931	0.16509	up
ENSMUSG00000030304	Ergic2	2.14614	0.0138797	0.202604	up
ENSMUSG00000106986	Gm42887	2.15182	0.0463134	0.363254	up
ENSMUSG00000003604	Aven	2.15202	0.0010173	0.0464528	up
ENSMUSG00000103346	C230057A21Rik	2.1717	0.0171339	0.221893	up
ENSMUSG00000034663	Bmp2k	2.17383	2.38738e-05	0.00415399	up
ENSMUSG00000015202	Cnksr3	2.17533	0.0205421	0.240343	up
ENSMUSG00000025777	Gdap1	2.18113	1.36431e-05	0.00274313	up
ENSMUSG00000035258	Abi3bp	2.18372	0.0240688	0.260824	up
ENSMUSG00000014932	Yes1	2.18611	0.048379	0.369847	up
ENSMUSG00000113100	Gm48754	2.21769	0.00192123	0.0656164	up
ENSMUSG00000061126	Cyp4f39	2.22084	0.0272289	0.278912	up
ENSMUSG00000024227	Pdzph1	2.22709	0.0343242	0.312338	up
ENSMUSG00000025815	Dhtkd1	2.24033	0.03647	0.323814	up
ENSMUSG00000058258	Idi1	2.25932	0.00316928	0.0870225	up
ENSMUSG00000062949	Atp11c	2.26563	0.0282508	0.283157	up
ENSMUSG00000018559	Ctdnep1	2.27235	0.0356799	0.318843	up
ENSMUSG00000027074	Slc43a3	2.27554	0.0407454	0.340665	up
ENSMUSG00000027330	Cdc25b	2.29853	0.00276966	0.0806696	up
ENSMUSG00000061701	Fbxw20	2.30955	0.0128068	0.19328	up
ENSMUSG00000063281	Zfp35	2.33347	0.00412497	0.10305	up
ENSMUSG00000029622	Arpc1b	2.34018	0.0060203	0.127418	up
ENSMUSG00000070576	Mn1	2.34831	0.0194811	0.235526	up
ENSMUSG00000051965	Nanos2	2.36554	0.0314096	0.297966	up
ENSMUSG00000060371	Caln1	2.36568	0.0119015	0.184074	up
ENSMUSG00000021785	Ngly1	2.37826	0.000546147	0.0305304	up
ENSMUSG00000073664	Nbeal1	2.39434	0.0448792	0.359204	up
ENSMUSG00000035790	Cep19	2.39461	0.0283417	0.283162	up
ENSMUSG00000019189	Rnf145	2.39637	0.0176687	0.224894	up
ENSMUSG00000027439	Gzf1	2.39647	0.0114481	0.180876	up
ENSMUSG00000108379	A730082K24Rik	2.42948	4.56929e-05	0.00632898	up
ENSMUSG00000034157	Cipc	2.43351	0.0377277	0.330614	up
ENSMUSG00000015127	Unkl	2.44604	0.0393971	0.334098	up
ENSMUSG00000035840	Lysmd3	2.45087	0.000562892	0.0310487	up
ENSMUSG00000053119	Chmp3	2.46627	0.0465808	0.363833	up
ENSMUSG00000039354	Smarcal1	2.48152	0.00608142	0.127426	up
ENSMUSG00000066007	Zfp600	2.4947	0.0267078	0.276268	up
ENSMUSG00000014496	Ankrd28	2.51689	0.0019639	0.0665269	up
ENSMUSG00000032883	Acsl3	2.51812	0.00163102	0.0597639	up
ENSMUSG00000118128	Gm50331	2.52524	0.00731613	0.141248	up
ENSMUSG00000039844	Rapgef1	2.53978	0.0194003	0.2349	up
ENSMUSG00000028354	Fmn2	2.54058	2.9488e-12	3.67598e-09	up
ENSMUSG00000026664	Phyh	2.55658	0.00324891	0.0886234	up
ENSMUSG00000079508	Apoo	2.58809	0.00608203	0.127426	up
ENSMUSG00000039841	Zfp800	2.59333	0.014149	0.204382	up
ENSMUSG00000118064	Gm50210	2.60472	0.0108788	0.174762	up
ENSMUSG00000004317	Clcn5	2.61592	0.000373039	0.0240948	up
ENSMUSG00000022744	Cldnd1	2.62748	0.0281095	0.282502	up
ENSMUSG00000060771	Tsga10	2.64522	0.0289091	0.286243	up
ENSMUSG00000045246	Kcng4	2.66625	0.0387251	0.332929	up
ENSMUSG00000021180	Rps6ka5	2.68076	0.016391	0.217513	up
ENSMUSG00000020453	Patz1	2.70534	0.0129251	0.194595	up
ENSMUSG00000048027	Rgmb	2.7488	0.0476308	0.368341	up
ENSMUSG00000031333	Abcb7	2.75253	0.0113128	0.179258	up
ENSMUSG00000024044	Epb41l3	2.76953	0.0107187	0.173753	up
ENSMUSG00000097039	Pvt1	2.81094	0.00625178	0.129245	up
ENSMUSG00000026393	Nek7	2.82262	0.0252754	0.268384	up
ENSMUSG00000039197	Adk	2.83594	0.000613077	0.0329959	up
ENSMUSG00000055296	Tmem245	2.87778	0.0147729	0.208457	up
ENSMUSG00000027684	Mecom	2.87957	0.0272034	0.278879	up
ENSMUSG00000039252	Lgi2	2.92477	0.00365799	0.0962037	up
ENSMUSG00000021124	Vti1b	2.9712	0.0015832	0.0587384	up
ENSMUSG00000040270	Bach2	2.99154	6.31346e-05	0.00742487	up
ENSMUSG00000019768	Esr1	3.05542	0.0171382	0.221893	up
ENSMUSG00000097303	3110083C13Rik	3.05697	0.00381203	0.0985907	up
ENSMUSG00000044378	Slc15a5	3.06775	0.00808514	0.147785	up
ENSMUSG00000021253	Tgfb3	3.07697	0.0164595	0.217587	up
ENSMUSG00000019775	Rgs17	3.09366	2.43748e-07	0.000138117	up
ENSMUSG00000032899	Styk1	3.09779	0.0475916	0.368266	up
ENSMUSG00000040234	Tm7sf3	3.11332	0.00190865	0.0653661	up
ENSMUSG00000035725	Prkx	3.12006	0.0390349	0.334098	up
ENSMUSG00000067787	Blcap	3.12031	0.000287194	0.0201132	up
ENSMUSG00000029428	Stx2	3.17415	0.00053978	0.0304475	up
ENSMUSG00000022090	Pdlim2	3.19126	0.0238482	0.259802	up
ENSMUSG00000023353	Agap3	3.21471	0.0086741	0.153161	up
ENSMUSG00000053347	Zfp943	3.25451	0.00208742	0.0682987	up
ENSMUSG00000056900	Usp13	3.26321	0.0475021	0.367905	up
ENSMUSG00000050912	Tmem123	3.2824	0.033392	0.308196	up
ENSMUSG00000053870	Fpgt	3.28991	1.11577e-06	0.000448684	up
ENSMUSG00000053617	Sh3pxd2a	3.33275	0.020487	0.240201	up
ENSMUSG00000080006	Rps19-ps7	3.39413	0.00403447	0.101809	up
ENSMUSG00000045414	Dipk2a	3.41651	1.07141e-05	0.00226376	up
ENSMUSG00000020250	Txnrd1	3.42384	0.0300915	0.292572	up
ENSMUSG00000114682	Gm48775	3.45927	0.00657977	0.133371	up
ENSMUSG00000051257	Trap1a	3.46306	0.0405069	0.339354	up
ENSMUSG00000058192	Zfp846	3.62445	0.0189975	0.233323	up
ENSMUSG00000000253	Gmpr	3.63666	0.0461444	0.363254	up
ENSMUSG00000025420	Katnal2	3.66419	0.0241696	0.261316	up
ENSMUSG00000009545	Kcnq1	3.66763	0.0354892	0.318279	up
ENSMUSG00000041084	Ostc	3.6781	0.000486073	0.0279854	up
ENSMUSG00000022329	Stk3	3.70989	0.0159227	0.214723	up
ENSMUSG00000029086	Prom1	3.768	0.0487892	0.370998	up
ENSMUSG00000047352	Olfr976	3.77555	0.00819248	0.148714	up
ENSMUSG00000041912	Tdrkh	3.78804	0.0396693	0.335039	up
ENSMUSG00000110365	Gm38947	3.79654	0.0102402	0.168822	up
ENSMUSG00000021140	Pcnx	3.81209	0.0121028	0.186263	up
ENSMUSG00000030720	Cln3	3.83021	0.0422465	0.346683	up
ENSMUSG00000040363	Bcor	3.85832	0.00739234	0.141476	up
ENSMUSG00000021540	Smad5	3.89425	0.0458058	0.36186	up
ENSMUSG00000070605	Zfp992	3.90336	0.0467228	0.364713	up
ENSMUSG00000022339	Ebag9	3.91676	0.0463971	0.363282	up
ENSMUSG00000094145	Vmn2r20	3.92461	0.0432881	0.351538	up
ENSMUSG00000049100	Pcdh10	3.92918	0.00786624	0.146141	up
ENSMUSG00000075512	Gm1587	3.92952	0.0264356	0.275284	up
ENSMUSG00000027351	Spred1	3.93315	0.0304496	0.293569	up
ENSMUSG00000061371	Zfp873	3.94397	0.00397742	0.100983	up
ENSMUSG00000050335	Lgals3	3.97139	0.0019946	0.0666614	up
ENSMUSG00000026116	Tmem131	4.01758	0.0424766	0.347907	up
ENSMUSG00000032657	Fam189b	4.03868	0.010648	0.173062	up
ENSMUSG00000030654	Arl6ip1	4.03876	0.00338774	0.0914103	up
ENSMUSG00000031605	Klhl2	4.04398	0.0118052	0.183344	up
ENSMUSG00000039428	Tmem135	4.06998	0.0388996	0.333739	up
ENSMUSG00000057914	Cacnb2	4.08289	0.0314056	0.297966	up
ENSMUSG00000029392	Rilpl1	4.10458	0.0149576	0.209037	up
ENSMUSG00000036172	Cd200r3	4.13481	0.0352621	0.317384	up
ENSMUSG00000000708	Kat2b	4.15875	0.0306447	0.294766	up
ENSMUSG00000044594	Serpinb3a	4.23815	0.000720974	0.0365352	up
ENSMUSG00000102343	Gm37381	4.26711	0.0117238	0.183344	up
ENSMUSG00000063239	Grm4	4.29706	0.00979303	0.165751	up
ENSMUSG00000000711	Rab5b	4.34583	0.0362037	0.322368	up
ENSMUSG00000030101	Sumf1	4.35449	0.0260319	0.272812	up
ENSMUSG00000089917	Uckl1	4.37785	0.0122401	0.18809	up
ENSMUSG00000028145	Them4	4.3825	0.0090007	0.156927	up
ENSMUSG00000115233	Polr2d-ps1	4.41333	0.0453391	0.359769	up
ENSMUSG00000046881	Olfr374	4.45358	0.0220323	0.249007	up
ENSMUSG00000006764	Tph2	4.54297	0.0499753	0.376478	up
ENSMUSG00000028514	Usp24	4.59457	4.37846e-06	0.0012405	up
ENSMUSG00000036214	Polr1has	4.63893	0.0393024	0.334098	up
ENSMUSG00000021998	Lcp1	4.76395	0.00979932	0.165751	up
ENSMUSG00000113226	Gm47808	4.7703	2.64445e-05	0.00435687	up
ENSMUSG00000009995	Taz	4.79954	0.00183351	0.0640239	up
ENSMUSG00000028836	Slc30a2	4.84898	0.0193051	0.2349	up
ENSMUSG00000038172	Ttc39b	4.86463	0.0251446	0.267679	up
ENSMUSG00000024301	Kifc5b	4.87699	0.0396306	0.334939	up
ENSMUSG00000040296	Ddx58	4.89415	0.00221979	0.071875	up
ENSMUSG00000005672	Kit	4.89624	8.43282e-05	0.00883392	up
ENSMUSG00000030862	Cpxm2	4.90028	0.0347251	0.314403	up
ENSMUSG00000032431	Crtap	4.9795	0.0177595	0.225677	up
ENSMUSG00000043614	Vps37d	5.0297	0.0449792	0.359204	up
ENSMUSG00000028519	Dab1	5.0346	0.001207	0.0507289	up
ENSMUSG00000025352	Gdf11	5.0865	0.022694	0.252818	up
ENSMUSG00000017639	Rab11fip4	5.10095	0.00437019	0.106821	up
ENSMUSG00000053830	Gm9923	5.14677	0.0235139	0.258031	up
ENSMUSG00000005373	Mlxipl	5.15292	0.00264157	0.0784549	up
ENSMUSG00000117056	Gm18270	5.1634	0.0130431	0.195898	up
ENSMUSG00000075046	Duxf3	4.87315	0.00958446	0.165027	up
ENSMUSG00000104394	Gm37254	5.21482	0.00606502	0.127426	up
ENSMUSG00000103158	Gm31925	5.33955	0.00178985	0.0633805	up
ENSMUSG00000044005	Gls2	5.41006	0.00163786	0.0597639	up
ENSMUSG00000028068	Iqgap3	5.42218	0.00775324	0.144688	up
ENSMUSG00000034855	Cxcl10	5.50541	0.0377397	0.330614	up
ENSMUSG00000020639	Pfn4	5.54774	0.00064492	0.033902	up
ENSMUSG00000053063	Clec12a	5.54916	0.0332799	0.308196	up
ENSMUSG00000050379	Septin6	5.58914	0.00204433	0.0674448	up
ENSMUSG00000087207	Gm13147	5.5963	0.0351284	0.316638	up
ENSMUSG00000021239	Vsx2	5.61846	0.0220092	0.248971	up
ENSMUSG00000087598	Zfp111	5.66295	0.00405153	0.101886	up
ENSMUSG00000095057	Zfp353-ps	5.72875	0.00651592	0.132942	up
ENSMUSG00000010796	Asz1	5.75365	0.0497393	0.375333	up
ENSMUSG00000031591	Asah1	5.77346	0.035809	0.319733	up
ENSMUSG00000055320	Tead1	5.78565	0.00256296	0.0771737	up
ENSMUSG00000071862	Lrrtm2	5.80813	0.000237231	0.0174989	up
ENSMUSG00000109176	Zfp264	5.83286	0.0157345	0.212971	up
ENSMUSG00000047789	Slc38a9	5.84947	0.0315435	0.298347	up
ENSMUSG00000024026	Glo1	6.09715	0.00156003	0.0582256	up
ENSMUSG00000021913	Ogdhl	6.1159	0.0456217	0.361321	up
ENSMUSG00000083763	Gm9050	6.12038	0.0451526	0.359204	up
ENSMUSG00000025809	Itgb1	6.19336	0.0319261	0.300106	up
ENSMUSG00000025221	Kcnip2	6.29881	0.0411048	0.342293	up
ENSMUSG00000005131	4930550C14Rik	6.33207	7.45907e-06	0.00178817	up
ENSMUSG00000025196	Cpn1	6.35333	0.0371583	0.327592	up
ENSMUSG00000116920	Gm49575	6.36188	0.0367653	0.32574	up
ENSMUSG00000007041	Clic1	6.38163	0.0359999	0.320783	up
ENSMUSG00000046168	Kcnrg	6.40449	0.0260665	0.272834	up
ENSMUSG00000021576	Pdcd6	6.42908	0.00265012	0.0784712	up
ENSMUSG00000038365	Fbxo25	6.43693	0.0236847	0.258541	up
ENSMUSG00000040133	Gpr176	6.44198	0.0235915	0.258429	up
ENSMUSG00000078861	Zfp931	6.4669	0.0368983	0.326223	up
ENSMUSG00000044573	Acp1	6.48341	0.0280117	0.282502	up
ENSMUSG00000022621	Rabl2	6.4993	0.00204508	0.0674448	up
ENSMUSG00000063001	Gm9701	6.52391	3.97161e-07	0.00019804	up
ENSMUSG00000062168	Ppef1	6.54028	0.0186829	0.231802	up
ENSMUSG00000056476	Med12l	6.58102	0.0168197	0.219956	up
ENSMUSG00000037370	Enpp1	6.59277	0.0245183	0.262912	up
ENSMUSG00000030861	Acadsb	6.62383	0.0256748	0.270781	up
ENSMUSG00000015013	Trappc2l	6.65572	0.0140624	0.204058	up
ENSMUSG00000007817	Zmiz1	6.857	0.0104632	0.170823	up
ENSMUSG00000117284	Gm7072	6.90263	0.0339288	0.310085	up
ENSMUSG00000090946	Ccdc71l	6.91437	0.00984083	0.166227	up
ENSMUSG00000030844	Rgs10	6.91733	0.00804584	0.147364	up
ENSMUSG00000041096	Tspyl2	6.95169	0.00628118	0.129571	up
ENSMUSG00000075595	Zfp652	7.12274	0.00700919	0.138209	up
ENSMUSG00000034135	Sik3	7.24469	0.0185762	0.230878	up
ENSMUSG00000087230	Mroh3	7.3933	0.00255664	0.0771737	up
ENSMUSG00000098212	Gm53052	7.42678	0.0128826	0.194189	up
ENSMUSG00000031757	Mt4	7.51563	0.00104777	0.0466482	up
ENSMUSG00000026255	Efhd1	7.52425	3.38718e-05	0.00502673	up
ENSMUSG00000062760	Shisal1	7.55732	0.0318643	0.300106	up
ENSMUSG00000025103	Btbd1	7.56	0.0399923	0.3364	up
ENSMUSG00000003458	Ncstn	7.57194	0.0012135	0.0507289	up
ENSMUSG00000051339	2900026A02Rik	7.5911	0.0303256	0.293556	up
ENSMUSG00000100876	2810454H06Rik	7.59559	0.0419066	0.344913	up
ENSMUSG00000020623	Map2k6	7.59791	0.0294692	0.289262	up
ENSMUSG00000048216	Gpr85	7.60736	0.0451401	0.359204	up
ENSMUSG00000006931	P3h4	7.60736	0.0451401	0.359204	up
ENSMUSG00000083570	Gm14671	7.61182	0.0285369	0.284139	up
ENSMUSG00000067577	A430093F15Rik	7.61481	0.0280362	0.282502	up
ENSMUSG00000020102	Slc16a7	7.6163	0.0280934	0.282502	up
ENSMUSG00000026621	Mtarc1	7.62929	0.0279265	0.282502	up
ENSMUSG00000054966	Lmntd1	7.63225	0.0270261	0.277976	up
ENSMUSG00000033356	Pus7l	7.63593	0.0271074	0.278583	up
ENSMUSG00000021271	Zfp839	7.6418	0.0271729	0.278796	up
ENSMUSG00000112287	Gm47024	7.6451	0.0267407	0.276268	up
ENSMUSG00000050714	Zbtb26	7.6553	0.0262985	0.274571	up
ENSMUSG00000037110	Ralgapa2	7.65641	0.0329277	0.306554	up
ENSMUSG00000049521	Cdc42ep1	7.6575	0.0336709	0.308196	up
ENSMUSG00000053862	Slc51b	7.66038	0.0268169	0.276738	up
ENSMUSG00000113128	Gm47813	7.66796	0.0273915	0.280117	up
ENSMUSG00000068115	Ninl	7.67368	0.0275829	0.281152	up
ENSMUSG00000057176	Ccdc189	7.67764	0.0290944	0.287265	up
ENSMUSG00000016481	Cr1l	7.67941	0.0243271	0.262337	up
ENSMUSG00000002266	Zim1	7.68262	0.0240638	0.260824	up
ENSMUSG00000029769	Ccdc136	7.68583	0.0252562	0.268384	up
ENSMUSG00000117466	Gm50039	7.69009	0.0235568	0.258276	up
ENSMUSG00000056043	Rgs9bp	7.6915	0.0236577	0.258472	up
ENSMUSG00000006720	Zfp184	7.69929	0.0332835	0.308196	up
ENSMUSG00000035121	Neil2	7.70209	0.0247143	0.264453	up
ENSMUSG00000069520	Tmem19	7.70693	0.0343256	0.312338	up
ENSMUSG00000035551	Igfbpl1	7.70734	0.022622	0.252694	up
ENSMUSG00000021607	Mrpl36	7.70804	0.0230835	0.254654	up
ENSMUSG00000044827	Tlr1	7.72578	0.021635	0.247207	up
ENSMUSG00000095930	Nim1k	7.73055	0.0328608	0.306161	up
ENSMUSG00000092242	Gm20515	7.73405	0.0212325	0.245152	up
ENSMUSG00000085019	Pard3bos2	7.73405	0.0212325	0.245152	up
ENSMUSG00000086047	9530046B11Rik	7.7344	0.0223731	0.250812	up
ENSMUSG00000082976	Gm15056	7.75351	0.0203516	0.240168	up
ENSMUSG00000020137	Thap2	7.75825	0.0200115	0.238386	up
ENSMUSG00000039989	Cbx4	7.76128	0.020742	0.24188	up
ENSMUSG00000032839	Trpc1	7.76424	0.03412	0.311604	up
ENSMUSG00000086968	4933431E20Rik	7.76533	0.019805	0.237165	up
ENSMUSG00000022749	Tbc1d23	7.77328	0.000384279	0.0246929	up
ENSMUSG00000032965	Ift57	7.78471	0.0191452	0.234214	up
ENSMUSG00000045968	Teddm2	7.79165	0.0184562	0.229845	up
ENSMUSG00000073755	5730409E04Rik	7.79232	0.0183687	0.228985	up
ENSMUSG00000030865	Chp2	7.79461	0.0205017	0.240201	up
ENSMUSG00000023473	Celsr3	7.7966	0.0181671	0.227838	up
ENSMUSG00000050296	Abca12	7.80115	0.0259476	0.272504	up
ENSMUSG00000037887	Dusp8	7.80807	0.0180487	0.2273	up
ENSMUSG00000024552	Slc14a2	7.80873	0.0188279	0.232388	up
ENSMUSG00000030905	Crym	7.81035	0.0181875	0.227864	up
ENSMUSG00000040093	Bmf	7.81231	0.0176011	0.224875	up
ENSMUSG00000035458	Tnni3	7.81618	0.0225895	0.252557	up
ENSMUSG00000054000	Tusc1	7.82204	0.0171769	0.221893	up
ENSMUSG00000074491	Clec4g	7.83131	0.0302075	0.292934	up
ENSMUSG00000032590	Apeh	7.83749	0.0180512	0.2273	up
ENSMUSG00000056629	Fkbp2	7.84195	0.0163968	0.217513	up
ENSMUSG00000073399	Trim40	7.85276	0.0160491	0.215344	up
ENSMUSG00000050212	Eva1b	7.8556	0.0157572	0.213047	up
ENSMUSG00000031785	Adgrg1	7.86096	0.0153986	0.212252	up
ENSMUSG00000038079	Tmem237	7.86131	0.0288645	0.286029	up
ENSMUSG00000028969	Cdk5	7.86473	0.0152885	0.211527	up
ENSMUSG00000094215	Gm6489	7.86473	0.0152885	0.211527	up
ENSMUSG00000029994	Anxa4	7.87291	0.028249	0.283157	up
ENSMUSG00000035158	Mitf	7.87322	0.000477762	0.0278308	up
ENSMUSG00000018698	Lhx1	7.87754	0.0160999	0.215344	up
ENSMUSG00000041957	Pkp2	7.87975	0.0209315	0.243179	up
ENSMUSG00000024792	Zfpl1	7.88161	0.0222854	0.250693	up
ENSMUSG00000037656	Slc20a2	7.88186	0.0192192	0.234658	up
ENSMUSG00000114665	Lncbate6	7.88314	0.0160887	0.215344	up
ENSMUSG00000029605	Oas1b	7.88375	0.0147768	0.208457	up
ENSMUSG00000028431	Elp1	7.88994	0.0154031	0.212252	up
ENSMUSG00000046169	Adamts6	7.8944	0.0496742	0.375069	up
ENSMUSG00000045493	Bhlhe23	7.89577	0.0157015	0.212755	up
ENSMUSG00000075219	Olfr994	7.90407	0.0151116	0.210317	up
ENSMUSG00000029685	Asb15	7.90439	0.021256	0.245152	up
ENSMUSG00000066372	Vmn2r65	7.90482	0.0488375	0.370998	up
ENSMUSG00000015882	Lcorl	7.90715	0.0264773	0.275284	up
ENSMUSG00000068037	Mas1	7.90808	0.0489167	0.371374	up
ENSMUSG00000034435	Tmem30b	7.90893	0.0149081	0.208779	up
ENSMUSG00000023034	Nr4a1	7.91168	0.0134405	0.198518	up
ENSMUSG00000047819	Tigd4	7.91516	0.048017	0.369412	up
ENSMUSG00000101257	2310015K22Rik	7.91562	0.0139226	0.202756	up
ENSMUSG00000099681	1700052K11Rik	7.91681	0.0166443	0.218869	up
ENSMUSG00000024276	Zfp397	7.91707	0.0229325	0.253239	up
ENSMUSG00000029245	Epha5	7.91931	0.0480274	0.369412	up
ENSMUSG00000108654	Gm9519	7.91931	0.0480274	0.369412	up
ENSMUSG00000029624	Ptcd1	7.92438	0.0133364	0.197214	up
ENSMUSG00000086946	Gm15527	7.92438	0.013122	0.196373	up
ENSMUSG00000008855	Hdac5	7.92543	0.0472122	0.366696	up
ENSMUSG00000045140	Pigw	7.92543	0.0472122	0.366696	up
ENSMUSG00000057969	Sema3b	7.92543	0.0472122	0.366696	up
ENSMUSG00000041642	Kif21b	7.92679	0.0135294	0.198889	up
ENSMUSG00000081225	Cyp2j12	7.93045	0.0471566	0.366696	up
ENSMUSG00000002847	Pla1a	7.93045	0.0471566	0.366696	up
ENSMUSG00000028780	Sema3c	7.93279	0.0127795	0.193102	up
ENSMUSG00000058761	Rnf169	7.93519	0.0131004	0.196286	up
ENSMUSG00000040432	Ltb4r2	7.93563	0.0464229	0.363282	up
ENSMUSG00000032875	Arhgef17	7.93728	0.0127216	0.192461	up
ENSMUSG00000101856	1700096K18Rik	7.9415	0.0463039	0.363254	up
ENSMUSG00000027368	Dusp2	7.94264	0.0127051	0.192461	up
ENSMUSG00000097842	9330104G04Rik	7.94353	0.012422	0.189539	up
ENSMUSG00000103039	Gm37123	7.94443	0.0127135	0.192461	up
ENSMUSG00000069421	Olfr810	7.95581	0.0448894	0.359204	up
ENSMUSG00000078497	Zfp978	7.97324	0.0113477	0.179519	up
ENSMUSG00000029379	Cxcl3	7.97417	0.0438502	0.354341	up
ENSMUSG00000026544	Dusp23	7.97417	0.0438502	0.354341	up
ENSMUSG00000117333	Gm16386	7.97571	0.0434137	0.351654	up
ENSMUSG00000024983	Vti1a	7.98108	0.0116437	0.182809	up
ENSMUSG00000032452	Clstn2	7.9849	0.0430657	0.350417	up
ENSMUSG00000062054	Iah1	7.98555	0.0426968	0.348336	up
ENSMUSG00000020268	Lyrm7	7.98555	0.0426968	0.348336	up
ENSMUSG00000027857	Tshb	7.98555	0.0426968	0.348336	up
ENSMUSG00000031028	Tub	7.98916	0.0114863	0.181168	up
ENSMUSG00000104376	Gm37516	7.99435	0.0107527	0.173753	up
ENSMUSG00000057802	Gm10030	7.99533	0.0419934	0.34531	up
ENSMUSG00000021519	Mterf3	7.99649	0.000118085	0.0106743	up
ENSMUSG00000035969	Rusc2	8.00293	0.0106767	0.173302	up
ENSMUSG00000011463	Cpb1	8.00505	0.0413033	0.342801	up
ENSMUSG00000024738	Pga5	8.00505	0.0413033	0.342801	up
ENSMUSG00000111167	Gm39321	8.00612	0.0415447	0.343205	up
ENSMUSG00000028555	Ttc39a	8.00612	0.0415447	0.343205	up
ENSMUSG00000043463	Rab9b	8.0147	0.0406262	0.339897	up
ENSMUSG00000022048	Dpysl2	8.02429	0.0399618	0.336398	up
ENSMUSG00000002588	Pon1	8.025	0.0101263	0.168538	up
ENSMUSG00000021880	Rnase6	8.02703	0.0401006	0.337012	up
ENSMUSG00000028926	Cdk14	8.03575	0.000137006	0.011698	up
ENSMUSG00000038253	Hoxa5	8.03737	0.0393934	0.334098	up
ENSMUSG00000024507	Hsd17b4	8.03737	0.0393934	0.334098	up
ENSMUSG00000033900	Map9	8.03737	0.0393934	0.334098	up
ENSMUSG00000111689	Olfr1082	8.04327	0.0386701	0.332929	up
ENSMUSG00000030093	Wnt7a	8.04327	0.0386701	0.332929	up
ENSMUSG00000025384	Faap100	8.04764	0.0387005	0.332929	up
ENSMUSG00000003949	Hlf	8.04764	0.0387005	0.332929	up
ENSMUSG00000051041	Olfml1	8.04764	0.0387005	0.332929	up
ENSMUSG00000014773	Dll1	8.05267	0.0380571	0.331762	up
ENSMUSG00000023828	Slc22a3	8.05267	0.0380571	0.331762	up
ENSMUSG00000005124	Ccn4	8.05784	0.0380216	0.331762	up
ENSMUSG00000024347	Psd2	8.05915	0.00899564	0.156927	up
ENSMUSG00000095123	Gm21781	8.06052	0.00884056	0.15522	up
ENSMUSG00000084965	Gm13857	8.06201	0.0374413	0.329388	up
ENSMUSG00000019990	Pde7b	8.06201	0.0374413	0.329388	up
ENSMUSG00000066643	Wdr35	8.0629	0.0192975	0.2349	up
ENSMUSG00000026354	Lct	8.07362	0.00854224	0.151912	up
ENSMUSG00000022827	Rabl3	8.0805	0.0362437	0.322494	up
ENSMUSG00000023169	Slc38a1	8.08605	0.00838907	0.150689	up
ENSMUSG00000024349	Sting1	8.08874	0.00854248	0.151912	up
ENSMUSG00000098076	Gm6981	8.09785	0.00832528	0.149975	up
ENSMUSG00000024592	C330018D20Rik	8.1	0.00969404	0.16509	up
ENSMUSG00000110286	Gm7706	8.10531	0.00821743	0.148893	up
ENSMUSG00000023055	Calcoco1	8.1056	0.0104014	0.170162	up
ENSMUSG00000025184	R3hcc1l	8.10781	0.0345289	0.313501	up
ENSMUSG00000097047	1110020A21Rik	8.11985	0.00767512	0.144048	up
ENSMUSG00000073678	Pgap1	8.12143	0.00740095	0.141476	up
ENSMUSG00000020286	1700093K21Rik	8.12573	0.0334375	0.308196	up
ENSMUSG00000071679	Rtl4	8.12726	0.0336351	0.308196	up
ENSMUSG00000097055	Gm4419	8.12739	0.0147823	0.208457	up
ENSMUSG00000025575	Cant1	8.13685	0.00732962	0.141248	up
ENSMUSG00000048330	Ric3	8.13691	0.0330664	0.307157	up
ENSMUSG00000049811	Fam161a	8.13944	0.00752585	0.142363	up
ENSMUSG00000073119	Speer4a	8.14119	8.26637e-05	0.00873293	up
ENSMUSG00000099413	Gm17767	8.14411	0.00723437	0.141132	up
ENSMUSG00000039670	Oxld1	8.15596	0.00663271	0.133792	up
ENSMUSG00000053062	Jam2	8.15602	0.0319462	0.300106	up
ENSMUSG00000019761	Krt10	8.15602	0.0319462	0.300106	up
ENSMUSG00000023942	Slc29a1	8.15602	0.0319462	0.300106	up
ENSMUSG00000022244	Amacr	8.16959	0.0308873	0.296413	up
ENSMUSG00000039461	Tcta	8.17126	0.00702195	0.138209	up
ENSMUSG00000059854	Hydin	8.1723	0.00755335	0.142667	up
ENSMUSG00000057554	Lgals8	8.17379	0.00737889	0.141476	up
ENSMUSG00000035395	Dcaf8l	8.1782	0.0304035	0.293556	up
ENSMUSG00000030562	Nox4	8.18065	0.0083244	0.149975	up
ENSMUSG00000034990	Otoa	8.18316	0.00620417	0.12848	up
ENSMUSG00000083651	Gm11524	8.18566	0.00620447	0.12848	up
ENSMUSG00000067215	Usp51	8.18619	0.00770586	0.144133	up
ENSMUSG00000034201	Gas2l1	8.18759	0.01491	0.208779	up
ENSMUSG00000056782	Olfr667	8.19047	0.011294	0.179258	up
ENSMUSG00000073568	Arl14epl	8.19344	0.00590637	0.126202	up
ENSMUSG00000041301	Cftr	8.1935	0.0298349	0.291475	up
ENSMUSG00000027963	Extl2	8.19609	0.014643	0.207904	up
ENSMUSG00000073027	Dmrtc1b	8.19843	0.00605107	0.127426	up
ENSMUSG00000048621	Gm6377	8.20272	0.0293326	0.288189	up
ENSMUSG00000039298	Cdk5rap2	8.20315	0.00573779	0.123964	up
ENSMUSG00000046411	Rps4l-ps	8.20415	0.00572562	0.123964	up
ENSMUSG00000051832	E230016K23Rik	8.20688	0.00587994	0.126161	up
ENSMUSG00000049336	Tenm2	8.20885	0.00560674	0.12323	up
ENSMUSG00000099689	Zfp383	8.23289	0.00524725	0.118931	up
ENSMUSG00000020225	Tmbim4	8.23339	0.00693888	0.137739	up
ENSMUSG00000048264	Dip2c	8.23805	5.28173e-05	0.00690448	up
ENSMUSG00000002458	Rgs19	8.24161	0.00558355	0.123194	up
ENSMUSG00000105734	4930558C23Rik	8.24499	0.00515615	0.117861	up
ENSMUSG00000110541	Gm10280	8.25349	0.0264081	0.275254	up
ENSMUSG00000027799	Nbea	8.25821	0.00560234	0.12323	up
ENSMUSG00000043964	Orai3	8.26391	0.00532094	0.119947	up
ENSMUSG00000097921	Gm26576	8.26536	0.00482161	0.11427	up
ENSMUSG00000055128	Cgrrf1	8.27175	0.00489219	0.115285	up
ENSMUSG00000099620	Mrgprb13	8.27294	0.00457437	0.110726	up
ENSMUSG00000050605	Zfp61	8.2779	0.00455521	0.110477	up
ENSMUSG00000005580	Adcy9	8.28573	0.0248304	0.264862	up
ENSMUSG00000071176	Arhgef10	8.28573	0.0248304	0.264862	up
ENSMUSG00000105440	Gm31693	8.28573	0.0248304	0.264862	up
ENSMUSG00000040606	Kazn	8.28824	0.00433198	0.106095	up
ENSMUSG00000074364	Ehd2	8.29243	0.00507133	0.11729	up
ENSMUSG00000020396	Nefh	8.29368	0.024453	0.262786	up
ENSMUSG00000019889	Ptprk	8.29368	0.024453	0.262786	up
ENSMUSG00000091455	Otogl	8.30159	0.0240822	0.260824	up
ENSMUSG00000040694	Apobec2	8.30824	0.00472551	0.112637	up
ENSMUSG00000067220	Cnga1	8.30898	0.0239829	0.260427	up
ENSMUSG00000035109	Shc4	8.31785	0.0061675	0.12848	up
ENSMUSG00000016933	Plcg1	8.32494	0.00619712	0.12848	up
ENSMUSG00000028089	Chd1l	8.32817	0.00377717	0.098301	up
ENSMUSG00000040855	Reps2	8.33112	0.00395558	0.100839	up
ENSMUSG00000079671	2610203C22Rik	8.33437	0.0228287	0.253239	up
ENSMUSG00000038291	Snx25	8.33437	0.0228287	0.253239	up
ENSMUSG00000022707	Gbe1	8.34048	0.0223223	0.250693	up
ENSMUSG00000004296	Il12b	8.34048	0.0223223	0.250693	up
ENSMUSG00000039013	Siglecf	8.34274	0.0224583	0.251347	up
ENSMUSG00000029378	Areg	8.34672	0.00364886	0.0962037	up
ENSMUSG00000106775	C130093G08Rik	8.34813	0.0219883	0.248961	up
ENSMUSG00000027793	Ccna1	8.34919	0.00367258	0.0963839	up
ENSMUSG00000031758	Cdyl2	8.35434	0.00345411	0.0925512	up
ENSMUSG00000104459	Gm37824	8.35932	0.0217379	0.247524	up
ENSMUSG00000063173	Olfr811	8.35932	0.0217379	0.247524	up
ENSMUSG00000045094	Arhgef37	8.36332	0.0213372	0.245152	up
ENSMUSG00000002428	Hltf	8.36332	0.0213372	0.245152	up
ENSMUSG00000032269	Htr3a	8.36332	0.0213372	0.245152	up
ENSMUSG00000053461	Hhipl2	8.36613	0.00386799	0.0992148	up
ENSMUSG00000032358	Fam83b	8.37033	0.00397274	0.100983	up
ENSMUSG00000054360	Bsx	8.37085	0.02102	0.243754	up
ENSMUSG00000053153	Spag16	8.39996	0.02005	0.238386	up
ENSMUSG00000061086	Myl4	8.40314	0.00301288	0.0845914	up
ENSMUSG00000061080	Lsamp	8.40357	0.00288998	0.0830103	up
ENSMUSG00000033576	Apol6	8.40794	0.0195129	0.235526	up
ENSMUSG00000053226	Dand5	8.41321	0.00533427	0.11998	up
ENSMUSG00000084401	Gm12586	8.41884	0.00298899	0.0843005	up
ENSMUSG00000035305	Ror1	8.4199	0.00276235	0.0806452	up
ENSMUSG00000024386	Proc	8.42251	0.018945	0.232907	up
ENSMUSG00000086462	Gm13990	8.42608	0.00280104	0.0810156	up
ENSMUSG00000102691	Gm37780	8.42799	0.00275518	0.0806246	up
ENSMUSG00000034584	Exph5	8.42927	0.00264328	0.0784549	up
ENSMUSG00000040188	Scamp2	8.4369	0.00262033	0.0783335	up
ENSMUSG00000032769	Trpa1	8.43732	0.00271746	0.0802747	up
ENSMUSG00000040372	Gpr63	8.4441	0.0181282	0.227579	up
ENSMUSG00000050808	Muc15	8.44678	0.00252988	0.0767337	up
ENSMUSG00000025271	Pfkfb1	8.44727	0.0182293	0.228159	up
ENSMUSG00000048706	Lurap1l	8.44803	0.00293535	0.0838309	up
ENSMUSG00000046185	Zfp84	8.4493	0.00248619	0.0755924	up
ENSMUSG00000026339	Ccdc93	8.44992	0.00247606	0.0755924	up
ENSMUSG00000041594	Tmtc4	8.45244	0.00294569	0.0838378	up
ENSMUSG00000021697	Depdc1b	8.45831	0.0176061	0.224875	up
ENSMUSG00000087203	Gm13986	8.46366	0.00243534	0.075146	up
ENSMUSG00000073060	Zxda	8.46388	0.00242327	0.074959	up
ENSMUSG00000035105	Egln3	8.46537	0.0173515	0.223455	up
ENSMUSG00000029219	Slc10a4	8.4737	0.00661887	0.133729	up
ENSMUSG00000026950	Neb	8.48526	0.00225018	0.0722959	up
ENSMUSG00000073764	Gm12888	8.48554	0.0168509	0.219956	up
ENSMUSG00000051379	Flrt3	8.48633	0.0166229	0.218869	up
ENSMUSG00000036611	Eepd1	8.49036	0.00223461	0.0720005	up
ENSMUSG00000030785	Cox6a2	8.49259	0.00246062	0.075552	up
ENSMUSG00000034690	Nlrp4c	8.50494	0.00205343	0.0674448	up
ENSMUSG00000041632	Mrps27	8.50741	0.00740566	0.141476	up
ENSMUSG00000062638	Btnl1	8.51339	0.00275214	0.0806246	up
ENSMUSG00000036972	Zic4	8.51381	0.0156943	0.212755	up
ENSMUSG00000041773	Enc1	8.51977	0.00194637	0.0662935	up
ENSMUSG00000035615	Frmpd1	8.52283	0.0155909	0.212359	up
ENSMUSG00000027316	Gfra4	8.52534	0.00189334	0.0650202	up
ENSMUSG00000018593	Sparc	8.52862	0.00577446	0.124326	up
ENSMUSG00000109015	Gm31024	8.53484	0.00186448	0.064533	up
ENSMUSG00000049858	Suox	8.54078	0.0148249	0.208586	up
ENSMUSG00000038608	Dock10	8.55448	0.00146651	0.0561356	up
ENSMUSG00000023088	Abcc1	8.56132	0.00639819	0.1314	up
ENSMUSG00000054409	Tmem74	8.56633	0.0142195	0.204925	up
ENSMUSG00000021763	Cspg4b	8.56725	0.0140103	0.203795	up
ENSMUSG00000025991	Cps1	8.57012	0.00180322	0.0633805	up
ENSMUSG00000053702	Nebl	8.57415	0.00156978	0.0584146	up
ENSMUSG00000029708	Gcc1	8.58065	0.00167164	0.060402	up
ENSMUSG00000021747	Cfap20dc	8.58372	0.00149162	0.0565184	up
ENSMUSG00000027794	Sohlh2	8.5841	0.00146801	0.0561356	up
ENSMUSG00000059326	Csf2ra	8.58742	0.00600664	0.127345	up
ENSMUSG00000047976	Kcna1	8.5876	0.0135861	0.199252	up
ENSMUSG00000050043	Tmx2	8.5889	0.00311884	0.0862074	up
ENSMUSG00000019845	Tube1	8.59229	0.00185325	0.0644326	up
ENSMUSG00000029695	Aass	8.60161	0.0131819	0.196646	up
ENSMUSG00000041688	Amot	8.60161	0.0131819	0.196646	up
ENSMUSG00000085665	Gm12059	8.60567	0.00134646	0.0534552	up
ENSMUSG00000063172	Hspb11	8.6068	0.00133992	0.0533656	up
ENSMUSG00000050232	Cxcr3	8.60856	0.012985	0.19526	up
ENSMUSG00000017679	Ttpal	8.62619	0.00124593	0.05122	up
ENSMUSG00000074457	S100a16	8.6332	0.00128744	0.0521585	up
ENSMUSG00000021357	Exoc2	8.63433	0.00162046	0.0595891	up
ENSMUSG00000049093	Il23r	8.63707	0.00123796	0.05122	up
ENSMUSG00000046541	Zfp526	8.63857	0.00209344	0.0683163	up
ENSMUSG00000027792	Bche	8.64623	0.00122081	0.0507289	up
ENSMUSG00000024331	Dsc2	8.65098	0.00114265	0.0489492	up
ENSMUSG00000021720	Rnf180	8.65733	0.00113478	0.04878	up
ENSMUSG00000037572	Wdhd1	8.65768	0.00124907	0.05122	up
ENSMUSG00000085600	E330012B07Rik	8.65931	0.00122054	0.0507289	up
ENSMUSG00000005107	Slc2a9	8.67499	0.00117219	0.0498722	up
ENSMUSG00000090523	Gypc	8.6798	0.00110672	0.0484011	up
ENSMUSG00000017667	Zfp334	8.68949	0.0108738	0.174762	up
ENSMUSG00000054976	Nyap2	8.70254	0.0105611	0.172098	up
ENSMUSG00000015790	Surf1	8.70542	0.0012935	0.0521838	up
ENSMUSG00000029248	Thegl	8.70545	0.000898779	0.0428129	up
ENSMUSG00000089815	Gm5083	8.72191	0.0101113	0.168512	up
ENSMUSG00000073408	Mucl3	8.73483	0.00416532	0.103643	up
ENSMUSG00000018740	Slc25a35	8.7382	0.000790102	0.0387548	up
ENSMUSG00000083518	Gm9429	8.73907	0.000995566	0.0456277	up
ENSMUSG00000031750	Il34	8.74932	0.0011801	0.0500377	up
ENSMUSG00000027606	Dnajc5b	8.75417	0.00153064	0.0573001	up
ENSMUSG00000043065	Spice1	8.75659	0.000734061	0.0368984	up
ENSMUSG00000023031	Cela1	8.75862	0.000719564	0.0365352	up
ENSMUSG00000061981	Flot2	8.76448	0.00121997	0.0507289	up
ENSMUSG00000068173	Btg1b	8.77341	0.000671544	0.0347364	up
ENSMUSG00000069769	Msi2	8.78489	0.000697112	0.0357621	up
ENSMUSG00000054003	Tdrd9	8.80074	0.000598206	0.0327072	up
ENSMUSG00000022629	Kif21a	8.81036	0.000857393	0.0412674	up
ENSMUSG00000046556	Zfp319	8.82659	0.000551137	0.0305931	up
ENSMUSG00000025225	Nfkb2	8.8404	0.000728767	0.0367806	up
ENSMUSG00000040522	Tlr8	8.84356	0.000664816	0.0345317	up
ENSMUSG00000019899	Lama2	8.84964	0.00076342	0.0379155	up
ENSMUSG00000087029	Gm14133	8.85198	0.00736922	0.141476	up
ENSMUSG00000030386	Zfp606	8.85602	0.00311417	0.0862074	up
ENSMUSG00000031212	Pgr15l	8.85651	0.00741088	0.141476	up
ENSMUSG00000060204	Slc10a4-ps	8.86771	0.000744805	0.0372881	up
ENSMUSG00000093658	Gm20617	8.8746	0.000544532	0.0305304	up
ENSMUSG00000100305	Gm28360	8.90593	0.000410287	0.02532	up
ENSMUSG00000052419	2610001J05Rik	8.90912	0.000370672	0.0240666	up
ENSMUSG00000020657	Dnajc27	8.91746	0.000390182	0.0249436	up
ENSMUSG00000027861	Casq2	8.92185	0.000345998	0.0233146	up
ENSMUSG00000059475	Zfp426	8.95406	0.000351258	0.0235419	up
ENSMUSG00000031310	Zmym3	8.9582	0.000318347	0.0220473	up
ENSMUSG00000031233	Pgk2	8.96343	0.0057312	0.123964	up
ENSMUSG00000074890	Lcmt2	8.96354	0.00118642	0.0501353	up
ENSMUSG00000030237	Slco1a4	8.9677	0.000476841	0.0278308	up
ENSMUSG00000015971	Actr8	8.97459	0.000340474	0.0231065	up
ENSMUSG00000050549	Fam241a	8.98383	0.00042988	0.0258883	up
ENSMUSG00000063383	Zfp947	8.99869	0.000419414	0.0257557	up
ENSMUSG00000086213	A330040F15Rik	9.00182	0.000243262	0.0177545	up
ENSMUSG00000024302	Dtna	9.02752	0.000434115	0.0260177	up
ENSMUSG00000021179	Nrde2	9.02894	0.00030057	0.0209324	up
ENSMUSG00000096956	Snhg18	9.06151	0.000197959	0.0155402	up
ENSMUSG00000051703	Tmem198	9.06916	0.000170351	0.0138797	up
ENSMUSG00000035078	Mtmr9	9.07107	0.000200703	0.0155402	up
ENSMUSG00000043760	Pkhd1	9.09798	0.00409652	0.102545	up
ENSMUSG00000064010	Dppa1	9.10069	0.000164181	0.0135542	up
ENSMUSG00000030509	Asb7	9.10995	0.000270117	0.0192416	up
ENSMUSG00000051910	Sox6	9.11221	0.000213149	0.0161037	up
ENSMUSG00000036523	Greb1	9.11407	0.000180966	0.0144611	up
ENSMUSG00000073062	Zxdb	9.11461	0.000136641	0.011698	up
ENSMUSG00000036745	Ttll7	9.1208	0.000131249	0.0113622	up
ENSMUSG00000031166	Wdr13	9.13019	0.00369662	0.096811	up
ENSMUSG00000020776	Fbf1	9.13462	0.0036544	0.0962037	up
ENSMUSG00000018841	Rad51d	9.14139	0.000200522	0.0155402	up
ENSMUSG00000078513	Pramel22	9.15368	0.000111062	0.0102556	up
ENSMUSG00000054863	Tafa5	9.17458	0.000119373	0.0107058	up
ENSMUSG00000049532	Sall2	9.17472	0.000106356	0.0101209	up
ENSMUSG00000024421	Lama3	9.17725	9.85428e-05	0.00974948	up
ENSMUSG00000032289	Thsd4	9.1778	0.000363787	0.0237433	up
ENSMUSG00000108339	Klk1b28-ps	9.1947	0.00010371	0.009945	up
ENSMUSG00000055789	Ftdc2	9.20405	9.01336e-05	0.00936338	up
ENSMUSG00000042292	Mrtfa	9.22045	8.24046e-05	0.00873293	up
ENSMUSG00000073177	Gm773	9.2234	7.68981e-05	0.00873293	up
ENSMUSG00000115754	Gm48972	9.22865	8.12155e-05	0.00873293	up
ENSMUSG00000091002	Tcerg1l	9.22996	0.000144442	0.0121663	up
ENSMUSG00000026123	Plekhb2	9.24274	0.00058649	0.0322079	up
ENSMUSG00000041836	Ptpre	9.24503	9.82776e-05	0.00974948	up
ENSMUSG00000116813	4930579D07Rik	9.24731	6.80608e-05	0.0079294	up
ENSMUSG00000034275	Igsf9b	9.25626	0.000180271	0.0144611	up
ENSMUSG00000001774	Chordc1	9.26607	0.000973078	0.0449274	up
ENSMUSG00000002565	Scin	9.27439	6.05842e-05	0.00726194	up
ENSMUSG00000074580	4931440P22Rik	9.28574	0.00244786	0.0753456	up
ENSMUSG00000036721	Zscan12	9.30014	5.63007e-05	0.00716168	up
ENSMUSG00000038074	Fkbp14	9.32315	8.00989e-05	0.00873293	up
ENSMUSG00000029273	Sult1d1	9.33512	4.50384e-05	0.00632898	up
ENSMUSG00000074165	Zfp788	9.3564	0.000212462	0.0161037	up
ENSMUSG00000038807	Rap1gap2	9.39592	5.36373e-05	0.00690448	up
ENSMUSG00000025089	Gfra1	9.39884	3.28966e-05	0.00500108	up
ENSMUSG00000042015	Wdr41	9.40867	2.91843e-05	0.00466425	up
ENSMUSG00000054099	Slc25a40	9.41501	3.22527e-05	0.00496373	up
ENSMUSG00000069378	Prdm6	9.41594	0.000462836	0.0273446	up
ENSMUSG00000028657	Ppt1	9.42909	2.63213e-05	0.00435687	up
ENSMUSG00000029088	Kcnip4	9.51704	5.8249e-05	0.00719728	up
ENSMUSG00000022106	Rcbtb2	9.57695	1.02502e-05	0.00220308	up
ENSMUSG00000043262	Uevld	9.57787	2.6562e-05	0.00435687	up
ENSMUSG00000029130	Rnf32	9.60093	2.39922e-05	0.00415399	up
ENSMUSG00000056367	Actr3b	9.60823	8.4715e-06	0.0019201	up
ENSMUSG00000109190	Gm44621	9.62111	1.01928e-05	0.00220308	up
ENSMUSG00000035798	Zdhhc17	9.62593	8.45371e-06	0.0019201	up
ENSMUSG00000038145	Snrk	9.64086	6.92542e-06	0.00169279	up
ENSMUSG00000015943	Bola1	9.65599	6.326e-06	0.00160939	up
ENSMUSG00000026904	Slc4a10	9.66315	4.01582e-05	0.00575417	up
ENSMUSG00000004151	Etv1	9.6775	6.74604e-06	0.00168192	up
ENSMUSG00000020309	Chac2	9.70344	5.6181e-06	0.00145907	up
ENSMUSG00000078496	Zfp982	9.79854	2.61211e-06	0.000814064	up
ENSMUSG00000118216	Gm19784	9.865	1.24692e-05	0.00254822	up
ENSMUSG00000046314	Stxbp6	9.86509	2.06082e-06	0.000676725	up
ENSMUSG00000036022	Fam122b	9.87904	3.35628e-06	0.000996175	up
ENSMUSG00000085953	Gm15496	9.96261	1.1901e-06	0.000463617	up
ENSMUSG00000030534	Vps33b	10.0692	4.36381e-07	0.000209228	up
ENSMUSG00000026698	Pigc	10.1225	7.25951e-07	0.00031612	up
ENSMUSG00000114724	Gm47751	10.3128	8.61216e-08	6.1144e-05	up
ENSMUSG00000020335	Zfp354b	10.342	2.77578e-07	0.000150447	up
ENSMUSG00000117655	6720468P15Rik	10.3537	5.23463e-08	4.35032e-05	up
ENSMUSG00000029451	Pramel27	12.0969	7.45e-14	1.16093e-10	up
ENSMUSG00000056130	Ticam2	22.4497	7.89e-15	1.40525e-11	up
ENSMUSG00000042515	Pwwp3b	22.9181	2e-17	1.1307e-13	up

## Sheet: 4-cell con VS. FK866
Table 3: RNA-seq analysis of control and FK866-treated 4-cell embryos
geneID	geneName	log2FoldChange	pvalue	FDR	isDE
ENSMUSG00000022884	Eif4a2	-2.19442	3.28762e-06	0.00142025	down
ENSMUSG00000064141	Zfp69	-9.84502	5.53717e-06	0.00215285	down
ENSMUSG00000073236	2500004C02Rik	-9.46654	1.05808e-05	0.00369271	down
ENSMUSG00000098987	Gm8982	-9.34104	1.83309e-05	0.00505702	down
ENSMUSG00000073600	Prob1	-9.35148	1.76768e-05	0.00505702	down
ENSMUSG00000079584	Tm9sf5	-8.19526	2.12292e-05	0.00538299	down
ENSMUSG00000053856	Dnajc5g	-9.05791	8.66308e-05	0.0142318	down
ENSMUSG00000006715	Gmnn	-1.60257	9.27609e-05	0.0148214	down
ENSMUSG00000109176	Zfp264	-9.03218	0.000111761	0.0169296	down
ENSMUSG00000014905	Dnajb9	-1.2305	0.000131108	0.0193576	down
ENSMUSG00000027018	Hat1	-2.02022	0.000144226	0.0205152	down
ENSMUSG00000038843	Gcnt1	-8.9382	0.00017035	0.0224931	down
ENSMUSG00000034525	Ice1	-2.02348	0.000172847	0.0224931	down
ENSMUSG00000024805	Pcgf5	-1.79973	0.000173558	0.0224931	down
ENSMUSG00000110110	Gm30978	-8.9724	0.000236282	0.0267573	down
ENSMUSG00000057367	Birc2	-7.69426	0.00028342	0.0290662	down
ENSMUSG00000015377	Dennd6b	-8.99923	0.000284083	0.0290662	down
ENSMUSG00000020993	Trappc6b	-2.32906	0.000277738	0.0290662	down
ENSMUSG00000040957	Cables1	-8.85975	0.000307349	0.0304402	down
ENSMUSG00000035597	Prpf39	-2.58645	0.000336116	0.0321349	down
ENSMUSG00000000296	Tpd52l1	-8.76911	0.000352682	0.0329095	down
ENSMUSG00000086414	Gm15645	-6.62687	0.000370552	0.0339742	down
ENSMUSG00000055707	Klhl26	-8.91716	0.000372831	0.0339742	down
ENSMUSG00000051469	Zfp24	-8.97237	0.000403937	0.0359121	down
ENSMUSG00000063894	Zkscan8	-9.19184	0.000468372	0.0401698	down
ENSMUSG00000031176	Dynlt3	-7.75655	0.000475265	0.0404635	down
ENSMUSG00000035762	Tmem161b	-5.33266	0.000486293	0.0406244	down
ENSMUSG00000025037	Maoa	-7.01205	0.000492239	0.0407197	down
ENSMUSG00000045100	Slc25a26	-5.62531	0.000501636	0.0412048	down
ENSMUSG00000006728	Cdk4	-1.55563	0.0005063	0.0412971	down
ENSMUSG00000021134	Srsf5	-2.14236	0.000530099	0.0424499	down
ENSMUSG00000003992	Ssbp2	-7.64289	0.000545579	0.04329	down
ENSMUSG00000010803	Gabra1	-9.04501	0.000559445	0.0437944	down
ENSMUSG00000020623	Map2k6	-8.6556	0.000585616	0.0438394	down
ENSMUSG00000020974	Pole2	-6.24961	0.000636072	0.0455162	down
ENSMUSG00000003438	Timm50	-1.97268	0.000628552	0.0455162	down
ENSMUSG00000019966	Kitl	-7.38265	0.000725926	0.0492557	down
ENSMUSG00000022125	Cln5	-8.83771	0.000742456	0.0500578	down
ENSMUSG00000027012	Dync1i2	-3.48439	0.000769827	0.0513705	down
ENSMUSG00000072249	Fthl17f	-3.6195	0.000770734	0.0513705	down
ENSMUSG00000019139	Isyna1	-1.66604	0.000800168	0.0527297	down
ENSMUSG00000021832	Psmc6	-1.79824	0.000812888	0.0528208	down
ENSMUSG00000053332	Gas5	-1.55197	0.000846238	0.0542855	down
ENSMUSG00000034164	Emid1	-8.62148	0.000920646	0.0580455	down
ENSMUSG00000021572	Cep72	-8.62138	0.00112623	0.064753	down
ENSMUSG00000020361	Hspa4	-1.36745	0.00112696	0.064753	down
ENSMUSG00000050029	Rap2c	-2.4936	0.00111973	0.064753	down
ENSMUSG00000002428	Hltf	-9.12637	0.00126095	0.0703719	down
ENSMUSG00000031979	Cog2	-6.03123	0.00133904	0.0720571	down
ENSMUSG00000037216	Lipt1	-8.87426	0.0013524	0.0720571	down
ENSMUSG00000024758	Rtn3	-4.21318	0.00134622	0.0720571	down
ENSMUSG00000035151	Elmod2	-2.9586	0.00137266	0.0722465	down
ENSMUSG00000020328	Nudcd2	-1.73392	0.0013712	0.0722465	down
ENSMUSG00000048100	Taf13	-2.32841	0.00146866	0.0754643	down
ENSMUSG00000031669	Gins3	-1.39405	0.00152572	0.0770391	down
ENSMUSG00000024878	Cbwd1	-3.02548	0.00154052	0.0770819	down
ENSMUSG00000041440	Gk5	-2.46268	0.00154179	0.0770819	down
ENSMUSG00000067919	Rex2	-2.33199	0.00164068	0.0790782	down
ENSMUSG00000036902	Neto2	-2.07333	0.00177802	0.0813286	down
ENSMUSG00000032215	Rsl24d1	-1.10577	0.00174973	0.0813286	down
ENSMUSG00000065999	Zfp985	-2.5308	0.00176821	0.0813286	down
ENSMUSG00000034998	Foxn2	-1.52757	0.00187267	0.0840111	down
ENSMUSG00000037149	Ddx1	-3.06672	0.0020147	0.0893513	down
ENSMUSG00000042042	Csgalnact2	-7.34338	0.00204442	0.0903263	down
ENSMUSG00000019877	Serinc1	-1.82898	0.0021299	0.0926834	down
ENSMUSG00000031197	Vbp1	-2.29879	0.00217009	0.0927179	down
ENSMUSG00000029407	Uso1	-2.10622	0.0021801	0.0928053	down
ENSMUSG00000067768	Xlr4b	-8.33572	0.00233195	0.0971424	down
ENSMUSG00000021758	Ddx4	-2.37203	0.00234946	0.0971777	down
ENSMUSG00000039943	Plcb4	-9.29289	0.00253344	0.0998537	down
ENSMUSG00000070923	Klhl9	-5.17935	0.00270186	0.105253	down
ENSMUSG00000080873	Rpl30-ps3	-4.74592	0.00270686	0.105253	down
ENSMUSG00000021218	Gdi2	-1.27343	0.00274683	0.106442	down
ENSMUSG00000001131	Timp1	-8.29297	0.00283534	0.108431	down
ENSMUSG00000040550	Otud6b	-1.06507	0.00291699	0.110251	down
ENSMUSG00000073771	Btbd19	-8.80002	0.00293455	0.110415	down
ENSMUSG00000100301	6030407O03Rik	-8.29296	0.00300131	0.111844	down
ENSMUSG00000037458	Azin1	-1.38757	0.00302976	0.111897	down
ENSMUSG00000032534	Cep63	-1.73967	0.00303598	0.111897	down
ENSMUSG00000080717	B230307C23Rik	-8.40758	0.00311271	0.113458	down
ENSMUSG00000048410	Zfp407	-2.40413	0.00318588	0.115404	down
ENSMUSG00000032381	Ciao2a	-1.46209	0.00328655	0.118316	down
ENSMUSG00000044348	Slc25a53	-9.18613	0.00330846	0.118738	down
ENSMUSG00000040272	Accs	-8.22644	0.00356968	0.125035	down
ENSMUSG00000030881	Arfip2	-5.26035	0.00378598	0.127064	down
ENSMUSG00000010796	Asz1	-8.46646	0.00375967	0.127064	down
ENSMUSG00000031068	Glrx3	-1.14124	0.00379972	0.127064	down
ENSMUSG00000087113	Gm11714	-8.18025	0.00374832	0.127064	down
ENSMUSG00000040195	Nemp1	-1.41741	0.00384595	0.127064	down
ENSMUSG00000026707	Nsun6	-8.22636	0.00368818	0.127064	down
ENSMUSG00000024298	Zfp871	-8.16847	0.0038506	0.127064	down
ENSMUSG00000002222	Rmnd5a	-1.06809	0.00399357	0.130115	down
ENSMUSG00000034484	Snx2	-1.39174	0.00403113	0.130609	down
ENSMUSG00000018442	Derl2	-2.97978	0.00407174	0.1314	down
ENSMUSG00000015981	Stk32c	-8.1446	0.00416086	0.133179	down
ENSMUSG00000010663	Fads1	-6.17777	0.00421679	0.133269	down
ENSMUSG00000021245	Mlh3	-2.82557	0.00420384	0.133269	down
ENSMUSG00000034906	Ncaph	-8.2712	0.00430066	0.13474	down
ENSMUSG00000010307	Tmem86a	-3.91871	0.00430881	0.13474	down
ENSMUSG00000054099	Slc25a40	-9.07049	0.00438116	0.136272	down
ENSMUSG00000115483	Gm9732	-5.15337	0.0044496	0.137666	down
ENSMUSG00000032417	Rwdd2a	-4.2938	0.00452437	0.139609	down
ENSMUSG00000037469	Acp7	-8.21494	0.00458715	0.140064	down
ENSMUSG00000028413	B4galt1	-6.98454	0.00491001	0.147225	down
ENSMUSG00000024526	Cidea	-8.09568	0.00500773	0.149006	down
ENSMUSG00000027879	Sec22b	-1.96664	0.00512054	0.150823	down
ENSMUSG00000041846	Ppp4r3a	-1.24748	0.00541393	0.153987	down
ENSMUSG00000029911	Ssbp1	-1.89715	0.00541903	0.153987	down
ENSMUSG00000108738	Gm44777	-8.10803	0.00555662	0.155976	down
ENSMUSG00000039529	Atp8b1	-6.09753	0.00572538	0.158624	down
ENSMUSG00000024921	Smarca2	-6.8577	0.0057733	0.159059	down
ENSMUSG00000031246	Sh3bgrl	-8.13259	0.00588495	0.160005	down
ENSMUSG00000039662	Icmt	-2.65807	0.00594886	0.160297	down
ENSMUSG00000038496	Slc19a3	-1.53454	0.00594378	0.160297	down
ENSMUSG00000058558	Rpl5	-1.01299	0.00602094	0.160705	down
ENSMUSG00000022544	Eef2kmt	-8.3975	0.00612851	0.161893	down
ENSMUSG00000040782	Cop1	-1.17142	0.00618472	0.162474	down
ENSMUSG00000031105	Slc25a14	-3.37422	0.0061807	0.162474	down
ENSMUSG00000003437	Paf1	-2.09136	0.00645062	0.167946	down
ENSMUSG00000097259	Gm26766	-8.03209	0.00649098	0.167992	down
ENSMUSG00000075229	Ccdc58	-2.64513	0.00666299	0.170059	down
ENSMUSG00000021870	Slmap	-1.8278	0.00668805	0.170098	down
ENSMUSG00000072905	Eif1ad3	-2.9806	0.00696211	0.174637	down
ENSMUSG00000046157	Tmem229b	-1.22742	0.00709279	0.176518	down
ENSMUSG00000035133	Arhgap5	-2.35823	0.00725718	0.178206	down
ENSMUSG00000034614	Pik3ip1	-3.85159	0.00732809	0.178818	down
ENSMUSG00000003402	Prkcsh	-2.67353	0.00731734	0.178818	down
ENSMUSG00000047583	Tyw3	-7.99256	0.00738082	0.179728	down
ENSMUSG00000024370	Cdc23	-2.79541	0.00747976	0.181004	down
ENSMUSG00000018796	Acsl1	-5.38374	0.00765098	0.184382	down
ENSMUSG00000081480	Gm13608	-8.82256	0.00776551	0.186372	down
ENSMUSG00000051316	Taf7	-1.53657	0.00781941	0.186897	down
ENSMUSG00000036766	Dner	-8.80745	0.00803091	0.188856	down
ENSMUSG00000025040	Fundc1	-2.41926	0.00802396	0.188856	down
ENSMUSG00000025261	Huwe1	-1.50931	0.00801362	0.188856	down
ENSMUSG00000026356	Dars	-1.5118	0.00808953	0.189554	down
ENSMUSG00000061898	Rbak	-7.9242	0.00830886	0.193829	down
ENSMUSG00000021548	Ccnh	-1.65495	0.00838486	0.19466	down
ENSMUSG00000055301	Adh7	-6.80413	0.00844373	0.195025	down
ENSMUSG00000038718	Pbx3	-4.73862	0.00870966	0.198805	down
ENSMUSG00000022462	Slc38a2	-6.52513	0.0087535	0.199416	down
ENSMUSG00000020829	Slc46a1	-3.00651	0.0088347	0.200482	down
ENSMUSG00000022074	Tnfrsf10b	-4.71434	0.00895484	0.20093	down
ENSMUSG00000030452	Nipa2	-1.18828	0.00902527	0.202055	down
ENSMUSG00000015027	Galns	-5.76058	0.0090926	0.203173	down
ENSMUSG00000015882	Lcorl	-8.74539	0.00920493	0.203731	down
ENSMUSG00000014873	Surf2	-1.43618	0.00924044	0.203785	down
ENSMUSG00000019996	Map7	-2.03227	0.00943095	0.205997	down
ENSMUSG00000022124	Fbxl3	-2.30885	0.00949907	0.206326	down
ENSMUSG00000034032	Rpap1	-2.3735	0.00972674	0.209322	down
ENSMUSG00000057409	Zfp53	-4.58813	0.00981362	0.210415	down
ENSMUSG00000109946	Brd3os	-8.18013	0.0100857	0.215852	down
ENSMUSG00000045291	E330021D16Rik	-6.49963	0.0103944	0.220036	down
ENSMUSG00000097415	AU020206	-1.21343	0.0105394	0.221899	down
ENSMUSG00000062611	Rps3a2	-1.37175	0.010648	0.22333	down
ENSMUSG00000020601	Trib2	-8.67222	0.0107752	0.224431	down
ENSMUSG00000025591	Tma16	-1.39273	0.0110503	0.227335	down
ENSMUSG00000102650	Gm19863	-8.65544	0.0111657	0.228084	down
ENSMUSG00000042428	Mgat3	-8.65544	0.0111657	0.228084	down
ENSMUSG00000052812	Atad2b	-1.13535	0.0114008	0.229807	down
ENSMUSG00000031922	Cep57	-1.74114	0.0114128	0.229807	down
ENSMUSG00000039543	Cfap70	-8.64698	0.0113671	0.229807	down
ENSMUSG00000031328	Flna	-6.81172	0.0113969	0.229807	down
ENSMUSG00000067780	Pi15	-7.86711	0.0114273	0.229807	down
ENSMUSG00000020184	Mdm2	-1.0356	0.0116121	0.231924	down
ENSMUSG00000079509	Zfx	-1.99496	0.0117209	0.2329	down
ENSMUSG00000050555	Hyls1	-6.7341	0.0117929	0.233535	down
ENSMUSG00000025967	Eef1b2	-1.06442	0.0118816	0.234495	down
ENSMUSG00000020639	Pfn4	-6.42841	0.0118671	0.234495	down
ENSMUSG00000028292	Rars2	-5.00307	0.0120294	0.234921	down
ENSMUSG00000030104	Edem1	-1.67138	0.0122975	0.238615	down
ENSMUSG00000032883	Acsl3	-1.55046	0.0124756	0.240125	down
ENSMUSG00000021911	Parg	-1.17756	0.0124587	0.240125	down
ENSMUSG00000063458	Lrmda	-6.17828	0.0125993	0.241496	down
ENSMUSG00000033184	Tmed7	-1.80609	0.0126163	0.241496	down
ENSMUSG00000000275	Trim25	-1.58609	0.0126918	0.241496	down
ENSMUSG00000030083	Abtb1	-8.15663	0.0127537	0.24164	down
ENSMUSG00000072492	Gm10364	-7.96569	0.0127599	0.24164	down
ENSMUSG00000112449	Srp54b	-1.16422	0.0127822	0.24164	down
ENSMUSG00000047446	Arl4a	-1.7825	0.0133505	0.246393	down
ENSMUSG00000086583	Gm15500	-1.14206	0.0133339	0.246393	down
ENSMUSG00000023289	Sva	-8.55968	0.0136318	0.24844	down
ENSMUSG00000066007	Zfp600	-2.0753	0.0137427	0.250069	down
ENSMUSG00000023262	Acy1	-4.53932	0.0137983	0.250691	down
ENSMUSG00000014763	Fam120b	-3.24358	0.0139061	0.251685	down
ENSMUSG00000110277	Gm45871	-4.1473	0.0138984	0.251685	down
ENSMUSG00000020427	Igfbp3	-5.03034	0.0139466	0.251685	down
ENSMUSG00000058186	Zfp980	-2.55641	0.0140943	0.253697	down
ENSMUSG00000044791	Setd2	-1.20521	0.0141864	0.254961	down
ENSMUSG00000025630	Hprt	-1.44377	0.0143451	0.256757	down
ENSMUSG00000028693	Nasp	-1.0495	0.0143523	0.256757	down
ENSMUSG00000055748	Gsdmc4	-8.53221	0.0144103	0.2574	down
ENSMUSG00000021650	Ptcd2	-3.11592	0.0147064	0.261885	down
ENSMUSG00000026623	Lpgat1	-1.50206	0.0150624	0.265791	down
ENSMUSG00000045294	Insig1	-1.89335	0.0151699	0.266657	down
ENSMUSG00000061032	Rrp1	-1.51113	0.015187	0.266657	down
ENSMUSG00000078495	Zfp984	-2.08435	0.0153399	0.267451	down
ENSMUSG00000026781	Acbd5	-2.14093	0.0155871	0.268845	down
ENSMUSG00000094778	Olfr143	-8.49497	0.015537	0.268845	down
ENSMUSG00000092048	Vmn2r85	-4.86884	0.0155678	0.268845	down
ENSMUSG00000062861	Zfp28	-8.49497	0.015537	0.268845	down
ENSMUSG00000026107	Nabp1	-1.13846	0.0156783	0.268929	down
ENSMUSG00000066009	Zfp987	-2.33971	0.0157523	0.269678	down
ENSMUSG00000027186	Elf5	-8.48551	0.0158347	0.269915	down
ENSMUSG00000118105	Gm17814	-5.60737	0.0161705	0.272169	down
ENSMUSG00000043943	Naalad2	-1.1992	0.0162889	0.27225	down
ENSMUSG00000004631	Sgce	-4.76102	0.0163356	0.27225	down
ENSMUSG00000029014	Dnajc2	-1.83268	0.0166241	0.275827	down
ENSMUSG00000096768	Gm47283	-1.4768	0.0168901	0.277699	down
ENSMUSG00000032221	Mns1	-4.16935	0.0169038	0.277699	down
ENSMUSG00000034006	Slc66a2	-1.03651	0.0168869	0.277699	down
ENSMUSG00000025340	Rabgef1	-1.08999	0.0171654	0.280024	down
ENSMUSG00000095872	Gm15128	-7.76119	0.01748	0.283872	down
ENSMUSG00000008435	Rdh13	-2.45625	0.0177828	0.283872	down
ENSMUSG00000098905	Zfp953	-8.42741	0.0177676	0.283872	down
ENSMUSG00000031431	Tsc22d3	-8.41749	0.018116	0.287099	down
ENSMUSG00000094651	Gal3st2	-2.61772	0.0182061	0.287355	down
ENSMUSG00000015214	Mtmr1	-7.68069	0.0182955	0.288152	down
ENSMUSG00000016940	Kctd2	-8.40751	0.0184725	0.288216	down
ENSMUSG00000038615	Nfe2l1	-1.69754	0.018628	0.29009	down
ENSMUSG00000028859	Csf3r	-7.72961	0.0187329	0.290559	down
ENSMUSG00000039917	Rhbdd2	-7.31264	0.0188059	0.290917	down
ENSMUSG00000019917	Septin10	-2.83542	0.0189029	0.291645	down
ENSMUSG00000037664	Cdkn1c	-7.64705	0.0193439	0.296488	down
ENSMUSG00000027506	Tpd52	-1.42485	0.0193935	0.296858	down
ENSMUSG00000029141	Slc4a1ap	-1.33272	0.0195548	0.297376	down
ENSMUSG00000038160	Atg5	-1.62491	0.0196848	0.298574	down
ENSMUSG00000021171	Esyt2	-1.49037	0.0201565	0.30297	down
ENSMUSG00000085387	A630050E04Rik	-7.59523	0.0202243	0.303599	down
ENSMUSG00000029569	Tmem168	-4.21316	0.0203125	0.304531	down
ENSMUSG00000019837	Gtf3c6	-1.48301	0.0206284	0.307786	down
ENSMUSG00000030101	Sumf1	-8.34626	0.020777	0.308918	down
ENSMUSG00000023919	Cenpq	-2.17558	0.0209805	0.309376	down
ENSMUSG00000059751	Rps3a3	-1.78321	0.0209654	0.309376	down
ENSMUSG00000028986	Klhl7	-1.50221	0.0210675	0.309502	down
ENSMUSG00000028282	Casp8ap2	-1.55313	0.0212128	0.30967	down
ENSMUSG00000034708	Grn	-1.0845	0.0211557	0.30967	down
ENSMUSG00000046093	Hpcal4	-8.33561	0.0212027	0.30967	down
ENSMUSG00000079029	Eif1ad7	-2.5828	0.0215017	0.311161	down
ENSMUSG00000024287	Thoc1	-2.22512	0.0214284	0.311161	down
ENSMUSG00000078496	Zfp982	-3.54396	0.0214871	0.311161	down
ENSMUSG00000048108	Tmem72	-1.9993	0.0225389	0.318274	down
ENSMUSG00000037440	Vnn1	-1.41589	0.0228458	0.32015	down
ENSMUSG00000039770	Ypel5	-1.17667	0.0233817	0.325058	down
ENSMUSG00000022064	Pibf1	-3.11481	0.023531	0.326745	down
ENSMUSG00000018574	Acadvl	-7.69705	0.0236884	0.327663	down
ENSMUSG00000075470	Alg10b	-1.73658	0.0237095	0.327663	down
ENSMUSG00000063334	Krr1	-1.21876	0.0236786	0.327663	down
ENSMUSG00000015846	Rxra	-1.74311	0.0238077	0.327717	down
ENSMUSG00000086841	2410006H16Rik	-1.47964	0.0238982	0.327807	down
ENSMUSG00000021411	Pxdc1	-8.271	0.0239399	0.327807	down
ENSMUSG00000026019	Wdr12	-1.08433	0.0239448	0.327807	down
ENSMUSG00000023088	Abcc1	-6.25303	0.0243655	0.330849	down
ENSMUSG00000079606	Fsip2l	-8.2601	0.0244285	0.331149	down
ENSMUSG00000020755	Sap30bp	-1.18854	0.0245644	0.331236	down
ENSMUSG00000033417	Cacul1	-2.92364	0.0248897	0.334077	down
ENSMUSG00000021360	Gcnt2	-1.87882	0.0258237	0.335867	down
ENSMUSG00000097217	Gm26549	-7.54152	0.0254184	0.335867	down
ENSMUSG00000020962	Gtf2a1	-1.75993	0.0258082	0.335867	down
ENSMUSG00000003872	Lin7b	-7.57748	0.0258201	0.335867	down
ENSMUSG00000020273	Papolg	-6.14402	0.0257673	0.335867	down
ENSMUSG00000024084	Qpct	-8.23758	0.0254625	0.335867	down
ENSMUSG00000026484	Rnf2	-1.36349	0.0257073	0.335867	down
ENSMUSG00000019782	Rwdd1	-1.02058	0.0257235	0.335867	down
ENSMUSG00000032065	Tex12	-4.09902	0.0258293	0.335867	down
ENSMUSG00000048429	Timm29	-1.40682	0.0256159	0.335867	down
ENSMUSG00000032750	Gab3	-5.99958	0.0259741	0.336431	down
ENSMUSG00000063846	Gm21731	-1.49774	0.026021	0.336431	down
ENSMUSG00000028938	Galntl5	-7.71334	0.0262366	0.33666	down
ENSMUSG00000037965	Zc3h7a	-3.848	0.0264574	0.338748	down
ENSMUSG00000042243	BC051665	-8.21486	0.0265407	0.339441	down
ENSMUSG00000000581	C1d	-1.20493	0.0267209	0.340626	down
ENSMUSG00000021388	Aspn	-7.46652	0.0270603	0.34345	down
ENSMUSG00000078429	Ctdsp2	-1.72047	0.0272622	0.344141	down
ENSMUSG00000025171	Ubtd1	-1.06958	0.0272479	0.344141	down
ENSMUSG00000022361	Zhx1	-6.3444	0.0272921	0.344146	down
ENSMUSG00000032812	Arap1	-3.51039	0.0274026	0.344424	down
ENSMUSG00000025371	Chmp6	-2.78769	0.0274414	0.344424	down
ENSMUSG00000094942	Gm3604	-1.61553	0.0274618	0.344424	down
ENSMUSG00000001444	Tbx21	-4.91696	0.0275985	0.345767	down
ENSMUSG00000041671	Pyroxd1	-6.32689	0.027673	0.346328	down
ENSMUSG00000044783	Hjurp	-1.4514	0.0277595	0.346646	down
ENSMUSG00000035365	Parpbp	-7.54141	0.0277772	0.346646	down
ENSMUSG00000074785	Plxnc1	-7.48566	0.0277876	0.346646	down
ENSMUSG00000036555	Iqce	-7.6807	0.0278917	0.346938	down
ENSMUSG00000053398	Phgdh	-1.92308	0.027943	0.3471	down
ENSMUSG00000072980	Oip5	-1.94874	0.0281383	0.348373	down
ENSMUSG00000031256	Cstf2	-1.45838	0.028324	0.348835	down
ENSMUSG00000071073	Lrrc73	-7.44714	0.0283518	0.348835	down
ENSMUSG00000028857	Tmem222	-2.02523	0.028238	0.348835	down
ENSMUSG00000029640	Usp12	-1.25027	0.0285049	0.34998	down
ENSMUSG00000052504	Epha3	-7.46647	0.0287069	0.35209	down
ENSMUSG00000025862	Stag2	-1.38685	0.0289665	0.35231	down
ENSMUSG00000040225	Prrc2c	-1.02073	0.0297026	0.356799	down
ENSMUSG00000031608	Galnt7	-7.71349	0.0299434	0.358952	down
ENSMUSG00000074735	Gm21994	-7.52302	0.0300817	0.359085	down
ENSMUSG00000110618	Gm39822	-8.14446	0.0301085	0.359085	down
ENSMUSG00000071533	Pcnp	-1.67359	0.0300036	0.359085	down
ENSMUSG00000021668	Polk	-8.14462	0.0301004	0.359085	down
ENSMUSG00000070287	Slc35g2	-8.14446	0.0301085	0.359085	down
ENSMUSG00000068742	Cry2	-2.91289	0.0303131	0.36042	down
ENSMUSG00000030759	Far1	-4.37184	0.0303761	0.360607	down
ENSMUSG00000036188	Ankmy2	-1.32294	0.030784	0.363426	down
ENSMUSG00000046179	E2f8	-7.4076	0.0309977	0.364841	down
ENSMUSG00000027485	Bpifb1	-8.12022	0.0314193	0.365643	down
ENSMUSG00000113716	Gm47518	-8.12022	0.0314193	0.365643	down
ENSMUSG00000074259	Gramd2	-5.21599	0.0317575	0.367479	down
ENSMUSG00000025038	Efhc2	-5.27336	0.0319816	0.368883	down
ENSMUSG00000004044	Cavin1	-4.48612	0.0321403	0.369553	down
ENSMUSG00000070902	Zfp352	-6.61616	0.0321584	0.369553	down
ENSMUSG00000111904	Gm2395	-3.87741	0.0322299	0.369997	down
ENSMUSG00000035649	Zcchc7	-6.00959	0.0325017	0.370913	down
ENSMUSG00000036634	Mag	-8.09555	0.0327993	0.371599	down
ENSMUSG00000021012	Zc3h14	-1.29963	0.0332561	0.37298	down
ENSMUSG00000113226	Gm47808	-3.5925	0.0333867	0.373726	down
ENSMUSG00000113533	Gm46992	-4.3199	0.0337729	0.376604	down
ENSMUSG00000059159	Gm8129	-1.15955	0.0338463	0.377061	down
ENSMUSG00000082082	Gm13230	-3.62486	0.0340875	0.37849	down
ENSMUSG00000039308	Ndst2	-8.07062	0.0342422	0.378579	down
ENSMUSG00000028970	Abcb1b	-4.33285	0.0343153	0.378669	down
ENSMUSG00000031278	Acsl4	-1.37576	0.0342923	0.378669	down
ENSMUSG00000074909	Ranbp6	-7.36694	0.0347936	0.382428	down
ENSMUSG00000021733	Slc4a7	-3.14187	0.0349116	0.382715	down
ENSMUSG00000026980	Ly75	-7.3462	0.0353988	0.38552	down
ENSMUSG00000084848	4933408N05Rik	-3.73218	0.0356953	0.386443	down
ENSMUSG00000033960	Jcad	-8.04508	0.0357697	0.386443	down
ENSMUSG00000020224	Llph	-1.29708	0.0356748	0.386443	down
ENSMUSG00000057858	Fam204a	-1.20895	0.0361954	0.38875	down
ENSMUSG00000014226	Cacybp	-1.61641	0.0366276	0.390516	down
ENSMUSG00000030275	Etnk1	-1.31067	0.0365882	0.390516	down
ENSMUSG00000003762	Coq8b	-3.20937	0.036845	0.391445	down
ENSMUSG00000055493	Epm2a	-1.06147	0.0369103	0.391445	down
ENSMUSG00000040464	Gtpbp10	-1.98443	0.0368258	0.391445	down
ENSMUSG00000079034	Eif1ad8	-3.37988	0.0371967	0.392636	down
ENSMUSG00000083128	Gm12723	-8.01893	0.0373875	0.393937	down
ENSMUSG00000047022	Mipol1	-8.01909	0.037378	0.393937	down
ENSMUSG00000057113	Npm1	-1.00494	0.037635	0.395116	down
ENSMUSG00000038074	Fkbp14	-8.00591	0.038214	0.397262	down
ENSMUSG00000045005	Fzd5	-8.00591	0.038214	0.397262	down
ENSMUSG00000008690	Ncaph2	-2.21347	0.0379801	0.397262	down
ENSMUSG00000085945	2310014F06Rik	-7.36691	0.0383364	0.397826	down
ENSMUSG00000047878	A4galt	-2.65297	0.0386302	0.397853	down
ENSMUSG00000021537	Cetn3	-3.44082	0.0384744	0.397853	down
ENSMUSG00000047213	Ythdf3	-1.42077	0.0386223	0.397853	down
ENSMUSG00000063145	Bbs5	-3.69267	0.038695	0.398006	down
ENSMUSG00000026960	Arl6ip6	-2.51401	0.0388623	0.398187	down
ENSMUSG00000028680	Plk3	-5.2688	0.0389505	0.398187	down
ENSMUSG00000048240	Gng7	-6.56051	0.0392143	0.40036	down
ENSMUSG00000000355	Mcts1	-2.48903	0.0394973	0.401419	down
ENSMUSG00000033634	Nat8f2	-4.7822	0.0397107	0.401665	down
ENSMUSG00000021697	Depdc1b	-7.97919	0.0399528	0.40251	down
ENSMUSG00000099342	Gm18180	-3.30143	0.0401868	0.402697	down
ENSMUSG00000080848	Gm9385	-1.36428	0.0403569	0.403016	down
ENSMUSG00000028127	Abcd3	-6.8704	0.0404765	0.403156	down
ENSMUSG00000026864	Hspa5	-1.29406	0.0409239	0.403156	down
ENSMUSG00000074577	Ripor3	-2.79576	0.040617	0.403156	down
ENSMUSG00000024943	Smc5	-1.69366	0.0407014	0.403156	down
ENSMUSG00000066828	Vmn2r37	-7.96564	0.040857	0.403156	down
ENSMUSG00000031988	Vps26b	-1.82502	0.0405844	0.403156	down
ENSMUSG00000021687	Scamp1	-1.33907	0.0413525	0.403966	down
ENSMUSG00000054074	Skida1	-7.95181	0.0417788	0.405752	down
ENSMUSG00000002617	Zfp40	-7.95181	0.0417788	0.405752	down
ENSMUSG00000066613	Zfp932	-1.3688	0.0416728	0.405752	down
ENSMUSG00000048503	Tlcd5	-4.72588	0.0424568	0.410287	down
ENSMUSG00000041444	Arhgap32	-7.93816	0.0427222	0.410572	down
ENSMUSG00000046318	Ccbe1	-7.93816	0.0427222	0.410572	down
ENSMUSG00000112275	Gm47078	-7.938	0.0427327	0.410572	down
ENSMUSG00000021240	Abcd4	-6.20088	0.0433304	0.411427	down
ENSMUSG00000025234	Arih1	-1.27355	0.043213	0.411427	down
ENSMUSG00000021972	Hmbox1	-1.82775	0.0429545	0.411427	down
ENSMUSG00000070407	Hs3st3b1	-4.34517	0.0429437	0.411427	down
ENSMUSG00000036561	Ppp6r2	-2.72326	0.0432684	0.411427	down
ENSMUSG00000022205	Sub1	-1.39231	0.0433287	0.411427	down
ENSMUSG00000099413	Gm17767	-7.92422	0.0437015	0.412508	down
ENSMUSG00000042632	Pla2g6	-7.92422	0.0437015	0.412508	down
ENSMUSG00000030554	Synm	-7.92406	0.0437123	0.412508	down
ENSMUSG00000027447	Cst3	-2.45899	0.0439571	0.413152	down
ENSMUSG00000105845	Gm42808	-7.23768	0.0439145	0.413152	down
ENSMUSG00000027427	Polr3f	-1.23951	0.044191	0.414344	down
ENSMUSG00000055817	Mta3	-1.00154	0.04439	0.415208	down
ENSMUSG00000019590	Cyb561	-7.90999	0.0447183	0.415282	down
ENSMUSG00000040918	Slc19a2	-7.90999	0.0447183	0.415282	down
ENSMUSG00000051341	Zfp52	-5.87567	0.0445892	0.415282	down
ENSMUSG00000052446	Zfp961	-1.08912	0.0446099	0.415282	down
ENSMUSG00000036908	Unc93b1	-7.40767	0.0451272	0.418081	down
ENSMUSG00000032397	Tipin	-1.03394	0.0452143	0.418324	down
ENSMUSG00000066880	Zfp617	-1.74882	0.0453436	0.418755	down
ENSMUSG00000112421	4933406B15Rik	-1.43383	0.045699	0.418798	down
ENSMUSG00000016984	Etaa1	-1.59678	0.04582	0.418798	down
ENSMUSG00000003808	Farsa	-1.56586	0.0458404	0.418798	down
ENSMUSG00000031590	Frg1	-1.6104	0.0454232	0.418798	down
ENSMUSG00000073408	Mucl3	-7.89593	0.0457406	0.418798	down
ENSMUSG00000036006	Ripor2	-7.46656	0.0454962	0.418798	down
ENSMUSG00000046985	Tapt1	-3.64114	0.045859	0.418798	down
ENSMUSG00000014243	Zswim7	-7.89577	0.0457517	0.418798	down
ENSMUSG00000007656	Arpp19	-1.63029	0.0463965	0.420271	down
ENSMUSG00000004980	Hnrnpa2b1	-1.01489	0.0462676	0.420271	down
ENSMUSG00000038838	Vars2	-6.78332	0.0464086	0.420271	down
ENSMUSG00000079659	Tmem243	-7.25999	0.0466113	0.42178	down
ENSMUSG00000042595	Fam199x	-7.4472	0.0469355	0.421887	down
ENSMUSG00000020064	Herc4	-1.33406	0.0470431	0.421887	down
ENSMUSG00000025915	Sgk3	-1.16326	0.0470748	0.421887	down
ENSMUSG00000020180	Snrpd3	-1.55341	0.0471295	0.421887	down
ENSMUSG00000102101	Zbtb11os1	-7.88142	0.0468132	0.421887	down
ENSMUSG00000095935	Gm11238	-5.66674	0.0475131	0.423695	down
ENSMUSG00000039523	Cep104	-1.49505	0.0477833	0.425069	down
ENSMUSG00000093847	Eif1ad15	-7.86708	0.0478923	0.425069	down
ENSMUSG00000026641	Usf1	-1.08491	0.0478588	0.425069	down
ENSMUSG00000092260	Zfp963	-7.86692	0.0479038	0.425069	down
ENSMUSG00000026977	Marchf7	-1.07998	0.048087	0.426205	down
ENSMUSG00000007891	Ctsd	-1.08896	0.0481927	0.426242	down
ENSMUSG00000009828	Cilk1	-4.55329	0.0483046	0.426837	down
ENSMUSG00000085355	3010003L21Rik	-7.42741	0.0484399	0.426875	down
ENSMUSG00000052926	Rnaseh2a	-2.79535	0.0495749	0.431202	down
ENSMUSG00000061296	Vmn1r210	-5.01708	0.0497791	0.432334	down
ENSMUSG00000094248	H2ac23	6.56438	0	0	up
ENSMUSG00000094777	H2ac24	6.57276	0	0	up
ENSMUSG00000115867	Gm17753	5.36095	0	7.6e-16	up
ENSMUSG00000115318	Gm49089	5.56076	1.04e-15	3.04473e-12	up
ENSMUSG00000085196	Gm14963	22.6767	1.023e-14	2.38792e-11	up
ENSMUSG00000025316	Banp	7.60618	3.40189e-12	6.61328e-09	up
ENSMUSG00000031858	Mau2	3.83302	5.01236e-11	8.35202e-08	up
ENSMUSG00000069301	H2ac11	5.74202	1.19462e-10	1.74175e-07	up
ENSMUSG00000048626	Klf17	2.53292	1.53232e-10	1.98589e-07	up
ENSMUSG00000050810	Oog3	3.55022	2.55814e-10	2.98381e-07	up
ENSMUSG00000051747	Ttn	11.0105	6.51517e-10	6.90845e-07	up
ENSMUSG00000054808	Actn4	3.94945	4.78207e-09	4.64817e-06	up
ENSMUSG00000069270	H2ac6	6.32116	7.36415e-09	6.60734e-06	up
ENSMUSG00000091572	Vmn2r3	5.07708	1.79779e-08	1.49781e-05	up
ENSMUSG00000023333	Gcm1	10.373	1.28073e-07	9.95894e-05	up
ENSMUSG00000025241	Fyco1	10.2142	2.15453e-07	0.000157065	up
ENSMUSG00000082543	Gm14336	10.1843	3.03142e-07	0.000196436	up
ENSMUSG00000032228	Tcf12	6.01722	2.86918e-07	0.000196436	up
ENSMUSG00000062151	Unc13c	5.49383	4.77931e-07	0.000293399	up
ENSMUSG00000069302	H2ac12	5.25535	1.1583e-06	0.000675522	up
ENSMUSG00000040481	Bptf	2.18844	1.72726e-06	0.000892859	up
ENSMUSG00000021831	Ero1a	9.88471	1.87742e-06	0.000892859	up
ENSMUSG00000024969	Mark2	3.25478	1.91371e-06	0.000892859	up
ENSMUSG00000032623	Oas1d	3.47301	1.77503e-06	0.000892859	up
ENSMUSG00000019826	Zbtb24	9.36259	1.67765e-06	0.000892859	up
ENSMUSG00000070111	Gm10286	9.06087	2.57176e-06	0.00115373	up
ENSMUSG00000055102	Zfp819	10.0533	3.87262e-06	0.00161322	up
ENSMUSG00000016757	Ttll12	9.99782	5.30168e-06	0.00213237	up
ENSMUSG00000001166	Oas1c	9.63736	6.89e-06	0.00259242	up
ENSMUSG00000069272	H2ac8	5.73959	7.97868e-06	0.00290823	up
ENSMUSG00000118664	AC168314.1	8.66041	1.07641e-05	0.00369271	up
ENSMUSG00000030246	Ldhb	2.80897	1.22526e-05	0.00408328	up
ENSMUSG00000028175	Depdc1a	9.53908	1.37649e-05	0.00433929	up
ENSMUSG00000094018	S100a2	9.69833	1.37012e-05	0.00433929	up
ENSMUSG00000046262	Pramel29	5.76164	1.6177e-05	0.0049655	up
ENSMUSG00000029414	Kntc1	8.69816	1.8643e-05	0.00505702	up
ENSMUSG00000014039	Prdm15	9.50536	1.79155e-05	0.00505702	up
ENSMUSG00000036432	Siah2	1.83817	1.77751e-05	0.00505702	up
ENSMUSG00000115025	Gm4240	9.57671	1.96558e-05	0.00509479	up
ENSMUSG00000040389	Wdr47	9.46114	1.95543e-05	0.00509479	up
ENSMUSG00000000976	Heatr6	9.48813	2.70187e-05	0.00663298	up
ENSMUSG00000041939	Mvk	9.40212	2.72962e-05	0.00663298	up
ENSMUSG00000032999	Nlrp4f	6.63415	3.16565e-05	0.00751336	up
ENSMUSG00000020092	Pald1	9.37242	3.23348e-05	0.00751336	up
ENSMUSG00000018999	Slc35b4	6.96822	3.28516e-05	0.00751336	up
ENSMUSG00000026858	Miga2	9.38586	3.59014e-05	0.00805297	up
ENSMUSG00000105815	Gm43541	4.34469	3.90028e-05	0.00858356	up
ENSMUSG00000003526	Prodh	9.34492	4.06825e-05	0.00878741	up
ENSMUSG00000117141	Gm18214	9.34969	4.45467e-05	0.00944714	up
ENSMUSG00000007035	Msh5	9.48436	4.76605e-05	0.00992701	up
ENSMUSG00000069255	Dusp22	9.34791	5.49001e-05	0.010397	up
ENSMUSG00000028383	Hsdl2	8.45063	5.61105e-05	0.010397	up
ENSMUSG00000024174	Pot1b	9.31769	5.30078e-05	0.010397	up
ENSMUSG00000031309	Rps6ka3	9.30192	5.5646e-05	0.010397	up
ENSMUSG00000042121	Ssh1	6.65153	5.61569e-05	0.010397	up
ENSMUSG00000031995	St14	9.37834	5.28347e-05	0.010397	up
ENSMUSG00000048546	Tob2	4.67198	5.21896e-05	0.010397	up
ENSMUSG00000079009	Gm14139	9.30081	5.86284e-05	0.0106777	up
ENSMUSG00000038502	Ptov1	9.54455	5.95036e-05	0.0106777	up
ENSMUSG00000034320	Slc26a2	8.22682	6.38549e-05	0.0112849	up
ENSMUSG00000021361	Tmem14c	6.51736	6.71145e-05	0.0116839	up
ENSMUSG00000041062	Mslnl	9.24762	7.09424e-05	0.0121091	up
ENSMUSG00000029524	Sirt4	9.56765	7.16331e-05	0.0121091	up
ENSMUSG00000019505	Ubb	1.38571	7.40702e-05	0.0123422	up
ENSMUSG00000026803	Ttf1	2.70016	9.02654e-05	0.014623	up
ENSMUSG00000114939	Gm48566	9.48004	9.96989e-05	0.0155052	up
ENSMUSG00000032261	Sh3bgrl2	8.23885	9.9332e-05	0.0155052	up
ENSMUSG00000071089	Trim75	6.94548	0.000103768	0.0159257	up
ENSMUSG00000023977	Ubr2	9.14304	0.000129097	0.0193049	up
ENSMUSG00000021182	Ccdc88c	9.28676	0.000133455	0.0194578	up
ENSMUSG00000040652	Oaz2	1.79904	0.000137185	0.0197546	up
ENSMUSG00000116940	Gm7450	3.87819	0.000160889	0.0219333	up
ENSMUSG00000027931	Npr1	9.08434	0.0001601	0.0219333	up
ENSMUSG00000042700	Sipa1l1	6.86292	0.000159264	0.0219333	up
ENSMUSG00000044285	Ubb-ps	1.33095	0.000161717	0.0219333	up
ENSMUSG00000041359	Tcl1	2.48923	0.000170744	0.0224931	up
ENSMUSG00000096528	G430049J08Rik	4.8724	0.000177376	0.0227353	up
ENSMUSG00000080076	H2ac14	4.56443	0.000182819	0.0231782	up
ENSMUSG00000038750	Omt2b	1.45927	0.000186149	0.0233467	up
ENSMUSG00000037016	Frem2	9.19942	0.000198643	0.0246486	up
ENSMUSG00000028556	Dock7	6.85495	0.000210848	0.0252722	up
ENSMUSG00000081586	Gm11544	2.2584	0.000210507	0.0252722	up
ENSMUSG00000108483	Gm45184	2.54457	0.000212335	0.0252722	up
ENSMUSG00000002900	Lamb1	7.98632	0.000206783	0.0252722	up
ENSMUSG00000110841	Gpx4-ps2	1.62933	0.000216222	0.0254748	up
ENSMUSG00000006021	Kptn	7.01923	0.00021998	0.0256585	up
ENSMUSG00000029359	Tesc	2.25317	0.000223244	0.0257814	up
ENSMUSG00000079487	Med12	9.0043	0.000230092	0.0263117	up
ENSMUSG00000052819	Best2	8.98413	0.000248131	0.0276435	up
ENSMUSG00000036442	Thap11	1.97018	0.000248848	0.0276435	up
ENSMUSG00000027695	Pld1	7.92365	0.000261383	0.028762	up
ENSMUSG00000071478	H2ac7	4.12491	0.000268767	0.0290268	up
ENSMUSG00000024830	Rps6kb2	8.99052	0.000266779	0.0290268	up
ENSMUSG00000028337	Coro2a	8.95613	0.000277704	0.0290662	up
ENSMUSG00000019779	Frk	8.95657	0.000282364	0.0290662	up
ENSMUSG00000030543	Mesp2	8.95175	0.000282536	0.0290662	up
ENSMUSG00000035027	Map2k2	1.29431	0.000288929	0.0293049	up
ENSMUSG00000021830	Txndc16	2.95483	0.0002997	0.0301354	up
ENSMUSG00000027797	Dclk1	8.95242	0.00030796	0.0304402	up
ENSMUSG00000045275	Lca5l	8.93925	0.000310561	0.0304402	up
ENSMUSG00000037643	Prkci	6.93828	0.000318382	0.0307497	up
ENSMUSG00000039137	Whrn	8.92642	0.000318991	0.0307497	up
ENSMUSG00000061615	H2ac4	4.77365	0.000343271	0.0325521	up
ENSMUSG00000092390	Gm20541	4.20554	0.000346913	0.0326322	up
ENSMUSG00000005907	Pex1	8.90018	0.00036929	0.0339742	up
ENSMUSG00000024220	Zfp523	8.95205	0.000386199	0.0349196	up
ENSMUSG00000005493	Msh4	8.99919	0.000398793	0.0357809	up
ENSMUSG00000024613	Tcof1	1.49127	0.000406412	0.0359121	up
ENSMUSG00000004897	Hdgf	1.09699	0.000413377	0.0362529	up
ENSMUSG00000042608	Stk40	1.88943	0.000419041	0.0364754	up
ENSMUSG00000040472	Rabggta	9.13645	0.000462349	0.039947	up
ENSMUSG00000081402	Gm15455	3.86887	0.000482337	0.0406244	up
ENSMUSG00000066463	Omt2a	1.3767	0.000487604	0.0406244	up
ENSMUSG00000008028	1700008O03Rik	8.92834	0.000525326	0.0424499	up
ENSMUSG00000033792	Atp7a	8.82878	0.000531352	0.0424499	up
ENSMUSG00000029072	Tas1r3	8.93947	0.000552553	0.0435472	up
ENSMUSG00000024426	Atat1	8.89289	0.000574105	0.0438394	up
ENSMUSG00000081137	BC022960	6.57009	0.000589051	0.0438394	up
ENSMUSG00000024002	Brd4	1.79636	0.000589944	0.0438394	up
ENSMUSG00000034157	Cipc	9.01533	0.00057927	0.0438394	up
ENSMUSG00000066456	Hmgn3	8.7863	0.000593847	0.0438394	up
ENSMUSG00000020181	Nav3	8.83512	0.000579015	0.0438394	up
ENSMUSG00000056749	Nfil3	7.93723	0.00059374	0.0438394	up
ENSMUSG00000041193	Pla2g5	8.81947	0.000569955	0.0438394	up
ENSMUSG00000035840	Lysmd3	5.12704	0.000619988	0.0454814	up
ENSMUSG00000036620	Mgat4b	7.73333	0.000629006	0.0455162	up
ENSMUSG00000041058	Wwp1	8.81701	0.000635545	0.0455162	up
ENSMUSG00000026526	Fh1	7.91086	0.000642346	0.0456849	up
ENSMUSG00000036403	Cep135	8.78874	0.000666347	0.0469376	up
ENSMUSG00000019977	Hbs1l	8.76062	0.000668007	0.0469376	up
ENSMUSG00000036529	Sbf1	8.86852	0.000680927	0.0475589	up
ENSMUSG00000033773	Rpap2	8.88175	0.000706058	0.0490206	up
ENSMUSG00000037270	4932438A13Rik	4.33981	0.000726336	0.0492557	up
ENSMUSG00000030768	Disp1	8.77572	0.000714067	0.0492557	up
ENSMUSG00000071537	Klrg2	2.68811	0.00072024	0.0492557	up
ENSMUSG00000006586	Runx1t1	5.18185	0.000775799	0.0514143	up
ENSMUSG00000038199	Iqca1l	8.74128	0.000815136	0.0528208	up
ENSMUSG00000038175	Mylip	8.73495	0.000814004	0.0528208	up
ENSMUSG00000005043	Sgsh	8.7034	0.000847048	0.0542855	up
ENSMUSG00000080999	H2ac5-ps	5.15378	0.000861722	0.0549242	up
ENSMUSG00000059326	Csf2ra	6.72077	0.000906079	0.0574375	up
ENSMUSG00000066477	Gm16551	6.1354	0.000933892	0.0582509	up
ENSMUSG00000024258	Polr2d	1.6622	0.000932295	0.0582509	up
ENSMUSG00000074570	Cass4	8.72241	0.000950911	0.0589969	up
ENSMUSG00000027603	Ggt7	6.73665	0.000960174	0.0592564	up
ENSMUSG00000000127	Fer	8.78861	0.000986195	0.060225	up
ENSMUSG00000021993	Mipep	7.57422	0.000982354	0.060225	up
ENSMUSG00000090631	Olfr456	8.66079	0.00103772	0.0630412	up
ENSMUSG00000071516	H2ac13	4.57992	0.00104875	0.0633812	up
ENSMUSG00000003033	Ap1m1	2.85281	0.00107071	0.0643751	up
ENSMUSG00000073377	AU016765	8.67117	0.00111613	0.064753	up
ENSMUSG00000086159	Gm13025	8.67642	0.00110074	0.064753	up
ENSMUSG00000044030	Irf2bp1	8.69858	0.00110442	0.064753	up
ENSMUSG00000066867	Oas1e	7.15855	0.00112153	0.064753	up
ENSMUSG00000055933	Oosp3	7.52494	0.00112397	0.064753	up
ENSMUSG00000036057	Ptpn23	8.64413	0.00109868	0.064753	up
ENSMUSG00000004105	Angptl2	6.05013	0.00114449	0.0654382	up
ENSMUSG00000038146	Notch3	8.65807	0.0011769	0.0669625	up
ENSMUSG00000004947	Dtx2	1.76392	0.00120851	0.0684273	up
ENSMUSG00000038195	Rilp	8.77195	0.00122122	0.0688133	up
ENSMUSG00000101196	Gm6866	8.7096	0.00123739	0.0693891	up
ENSMUSG00000028093	Acp6	8.92295	0.00135292	0.0720571	up
ENSMUSG00000001039	B9d1	8.88325	0.00131772	0.0720571	up
ENSMUSG00000097532	Gm4349	8.6462	0.00131386	0.0720571	up
ENSMUSG00000040601	Nlrp4a	8.76444	0.00133195	0.0720571	up
ENSMUSG00000051413	Plagl2	8.68803	0.0013363	0.0720571	up
ENSMUSG00000019944	Rhobtb1	8.66091	0.00131843	0.0720571	up
ENSMUSG00000059824	Dbp	8.63806	0.00138745	0.0722465	up
ENSMUSG00000054102	Nlrp9a	8.59214	0.00138577	0.0722465	up
ENSMUSG00000072653	Zfp783	8.00839	0.00137869	0.0722465	up
ENSMUSG00000026792	Lrsam1	8.64666	0.00142811	0.0740333	up
ENSMUSG00000037331	Larp1	1.20259	0.00146163	0.0754358	up
ENSMUSG00000001755	Coasy	8.67583	0.00150851	0.0769008	up
ENSMUSG00000019873	Reep3	7.44832	0.0015098	0.0769008	up
ENSMUSG00000021234	Fam161b	8.59016	0.00152021	0.0770391	up
ENSMUSG00000097327	E030030I06Rik	8.56722	0.0015464	0.0770819	up
ENSMUSG00000028249	Sdcbp	3.30584	0.00157054	0.0779523	up
ENSMUSG00000085741	5430405H02Rik	8.54454	0.00160143	0.0788149	up
ENSMUSG00000024963	Dnajc4	2.90887	0.00160048	0.0788149	up
ENSMUSG00000032191	Bcl2l10	4.97987	0.00161289	0.079045	up
ENSMUSG00000110537	Gm4316	7.8685	0.00161976	0.0790497	up
ENSMUSG00000113835	Gm19554	8.70022	0.00163526	0.0790782	up
ENSMUSG00000102917	Gm37724	2.99537	0.0016382	0.0790782	up
ENSMUSG00000106634	Gm43042	8.71614	0.00166302	0.0798251	up
ENSMUSG00000046000	Naa11	8.5332	0.00167913	0.0802682	up
ENSMUSG00000018012	Rac3	8.5808	0.00169062	0.0804872	up
ENSMUSG00000022272	Myo10	8.56977	0.00171463	0.0809696	up
ENSMUSG00000058147	Xlr3c	8.73186	0.00171015	0.0809696	up
ENSMUSG00000024942	Capn1	5.49561	0.00172997	0.0813286	up
ENSMUSG00000050812	Ecpas	2.38117	0.00175698	0.0813286	up
ENSMUSG00000078867	Gm14418	8.54282	0.00177646	0.0813286	up
ENSMUSG00000042380	Smim12	8.51886	0.00177781	0.0813286	up
ENSMUSG00000068457	Uty	9.45421	0.00177287	0.0813286	up
ENSMUSG00000041220	Elovl6	1.21868	0.00179349	0.0816416	up
ENSMUSG00000034910	Pygo1	8.77977	0.00179886	0.0816416	up
ENSMUSG00000020803	Txndc17	7.41031	0.00183147	0.0827994	up
ENSMUSG00000085287	4833418N02Rik	8.64122	0.00186078	0.0837998	up
ENSMUSG00000005360	Slc1a3	8.50585	0.00189997	0.0849089	up
ENSMUSG00000053208	Kat2b-ps	8.52324	0.00200996	0.0893513	up
ENSMUSG00000072423	Psmb11	8.52625	0.00206393	0.0907532	up
ENSMUSG00000019066	Rab3d	6.12443	0.00206965	0.0907532	up
ENSMUSG00000031883	Car7	8.50283	0.0021534	0.0926834	up
ENSMUSG00000032344	Cgas	8.49328	0.00214381	0.0926834	up
ENSMUSG00000005982	Naa60	8.46722	0.0021484	0.0926834	up
ENSMUSG00000030123	Plxnd1	8.76652	0.00213642	0.0926834	up
ENSMUSG00000089832	Shkbp1	8.52158	0.00216371	0.0927179	up
ENSMUSG00000105857	Gm42817	8.52167	0.00223448	0.0942784	up
ENSMUSG00000118841	Rn7s2	5.15676	0.00223895	0.0942784	up
ENSMUSG00000037822	Smim14	3.23558	0.00223086	0.0942784	up
ENSMUSG00000104366	4933409D19Rik	5.31847	0.00225257	0.0945105	up
ENSMUSG00000055401	Fbxo6	2.46892	0.00227398	0.0950669	up
ENSMUSG00000066571	Garre1	7.32299	0.00234548	0.0971777	up
ENSMUSG00000006732	Mettl1	4.59169	0.00237128	0.0977336	up
ENSMUSG00000026458	Ppfia4	7.4122	0.00239228	0.0979073	up
ENSMUSG00000045795	Whamm	8.43884	0.00238959	0.0979073	up
ENSMUSG00000029073	Cptp	1.29346	0.00240757	0.0980402	up
ENSMUSG00000039164	Naif1	7.36044	0.00242075	0.0980402	up
ENSMUSG00000087338	Scpep1os	4.12306	0.00241602	0.0980402	up
ENSMUSG00000074342	I830077J02Rik	5.12635	0.00246758	0.0989737	up
ENSMUSG00000070890	Pramel19	8.51433	0.00246448	0.0989737	up
ENSMUSG00000058402	Zfp420	8.51068	0.00246925	0.0989737	up
ENSMUSG00000041235	Chd7	1.59034	0.00253401	0.0998537	up
ENSMUSG00000051335	Gfod1	8.43139	0.00252011	0.0998537	up
ENSMUSG00000027698	Nceh1	7.39601	0.00250382	0.0998537	up
ENSMUSG00000037085	Trmt12	8.42443	0.00252108	0.0998537	up
ENSMUSG00000041187	Prkd2	5.62541	0.00270713	0.105253	up
ENSMUSG00000003198	Zfp959	8.4147	0.00269421	0.105253	up
ENSMUSG00000042390	Gatad2b	1.89455	0.00275775	0.106511	up
ENSMUSG00000070420	Zscan25	8.5472	0.0027759	0.106858	up
ENSMUSG00000015094	Npdc1	8.39967	0.00280695	0.107698	up
ENSMUSG00000085255	Taco1os	8.39492	0.00285573	0.108854	up
ENSMUSG00000027070	Lrp2	8.38686	0.00287746	0.109325	up
ENSMUSG00000079657	Rab26	8.43816	0.00292073	0.110251	up
ENSMUSG00000020656	Grhl1	8.39164	0.00298472	0.111582	up
ENSMUSG00000020700	Map3k3	1.64226	0.00298182	0.111582	up
ENSMUSG00000116802	Gm5165	5.77159	0.00305068	0.111897	up
ENSMUSG00000038844	Kif16b	2.58128	0.00304198	0.111897	up
ENSMUSG00000028979	Masp2	8.41874	0.00302853	0.111897	up
ENSMUSG00000032601	Prkar2a	2.47983	0.00309815	0.113281	up
ENSMUSG00000037028	Pramel18	8.38879	0.00313749	0.114005	up
ENSMUSG00000051278	Zgrf1	8.46265	0.00322395	0.116421	up
ENSMUSG00000020935	Dcakd	4.6994	0.00333122	0.118824	up
ENSMUSG00000116965	Gm36742	8.34786	0.00332599	0.118824	up
ENSMUSG00000029482	Aacs	2.10183	0.00341752	0.121418	up
ENSMUSG00000001103	Sebox	4.38288	0.0034346	0.121418	up
ENSMUSG00000041920	Slc16a6	1.64626	0.00343518	0.121418	up
ENSMUSG00000110001	C86187	2.19686	0.00347589	0.122486	up
ENSMUSG00000030541	Idh2	5.77534	0.00355865	0.125025	up
ENSMUSG00000019843	Fyn	4.919	0.00359273	0.125306	up
ENSMUSG00000023927	Satb1	1.61297	0.0035989	0.125306	up
ENSMUSG00000020691	Mettl2	1.52914	0.00363831	0.126301	up
ENSMUSG00000047649	Cd3eap	1.69017	0.00365095	0.126364	up
ENSMUSG00000054091	1810037I17Rik	6.41512	0.00378048	0.127064	up
ENSMUSG00000014329	Bicc1	7.24328	0.00371348	0.127064	up
ENSMUSG00000071637	Cebpd	8.45596	0.00385638	0.127064	up
ENSMUSG00000027230	Creb3l1	8.39276	0.00381027	0.127064	up
ENSMUSG00000021221	Dpf3	8.3089	0.00383419	0.127064	up
ENSMUSG00000086842	Gm15681	4.71359	0.00382922	0.127064	up
ENSMUSG00000026959	Grin1	8.37506	0.0037569	0.127064	up
ENSMUSG00000029670	Ing3	3.32125	0.00378494	0.127064	up
ENSMUSG00000058248	Kcnh1	8.35184	0.00373538	0.127064	up
ENSMUSG00000028797	Tmem234	1.86079	0.00371218	0.127064	up
ENSMUSG00000043091	Tuba1c	3.44404	0.00389179	0.12787	up
ENSMUSG00000033295	Ptprf	7.21465	0.00391748	0.128352	up
ENSMUSG00000042558	Adprs	2.44295	0.00395875	0.129341	up
ENSMUSG00000001211	Agpat3	8.40289	0.00402426	0.130609	up
ENSMUSG00000079491	H2-T10	5.20276	0.00407808	0.1314	up
ENSMUSG00000078864	Gm14322	8.3448	0.00411463	0.132212	up
ENSMUSG00000074890	Lcmt2	6.37254	0.00416756	0.133179	up
ENSMUSG00000085507	Gm2709	8.3187	0.00422749	0.133269	up
ENSMUSG00000031576	Kcnu1	8.3187	0.00422749	0.133269	up
ENSMUSG00000005057	Sh2b2	7.26204	0.00420293	0.133269	up
ENSMUSG00000038538	Ubn2	1.96095	0.0042698	0.13424	up
ENSMUSG00000027309	4930402H24Rik	1.33185	0.00435114	0.1357	up
ENSMUSG00000030029	Lrig1	8.2667	0.00442538	0.137281	up
ENSMUSG00000100029	D7Ertd128e	8.29515	0.00453849	0.139675	up
ENSMUSG00000050108	Bpifc	7.15812	0.00456802	0.139846	up
ENSMUSG00000020802	Ube2o	1.19086	0.00456305	0.139846	up
ENSMUSG00000103034	Gm8797	1.3336	0.00467565	0.142394	up
ENSMUSG00000081670	Gm15697	6.67298	0.00472276	0.143454	up
ENSMUSG00000001380	Hars	1.68121	0.00477626	0.143954	up
ENSMUSG00000024668	Sdhaf2	8.44902	0.00476575	0.143954	up
ENSMUSG00000056459	Zbtb25	8.25684	0.00475546	0.143954	up
ENSMUSG00000015653	Steap2	8.23581	0.00480431	0.144426	up
ENSMUSG00000029111	Nelfa	1.3501	0.00494561	0.147912	up
ENSMUSG00000027855	Sycp1	2.0097	0.00497767	0.14849	up
ENSMUSG00000041629	Fam104a	1.16276	0.0050339	0.149403	up
ENSMUSG00000029516	Cit	2.67654	0.00505226	0.149568	up
ENSMUSG00000029455	Aldh2	4.49916	0.0050862	0.150191	up
ENSMUSG00000025790	Slco3a1	8.22649	0.00515665	0.151504	up
ENSMUSG00000056724	Nbeal2	6.42679	0.00517906	0.15178	up
ENSMUSG00000091478	Gm10039	1.0721	0.00519605	0.151844	up
ENSMUSG00000030451	Herc2	9.03946	0.00520727	0.151844	up
ENSMUSG00000108238	Gm43984	8.24119	0.00522545	0.151994	up
ENSMUSG00000024483	Ankhd1	4.7332	0.00526142	0.152281	up
ENSMUSG00000020657	Dnajc27	6.05049	0.00525282	0.152281	up
ENSMUSG00000058624	Gda	7.05382	0.00531515	0.153455	up
ENSMUSG00000004113	Cacna1b	8.21562	0.00539165	0.153987	up
ENSMUSG00000001576	Ergic1	7.05153	0.00537356	0.153987	up
ENSMUSG00000055072	Gm9964	8.20979	0.005426	0.153987	up
ENSMUSG00000032392	Parp16	8.1991	0.00541759	0.153987	up
ENSMUSG00000091264	Smim13	1.41427	0.00535826	0.153987	up
ENSMUSG00000035202	Lars2	1.41767	0.00549931	0.154937	up
ENSMUSG00000003581	Rnf215	5.22827	0.00549627	0.154937	up
ENSMUSG00000044352	Sowaha	5.72096	0.00556814	0.155976	up
ENSMUSG00000035284	Vps13c	8.26127	0.0055763	0.155976	up
ENSMUSG00000115050	Gm21154	8.30171	0.00561286	0.156249	up
ENSMUSG00000019943	Atp2b1	6.03967	0.0056485	0.156867	up
ENSMUSG00000045414	Dipk2a	8.22139	0.00575314	0.159016	up
ENSMUSG00000050240	Hic2	1.62481	0.00578688	0.159059	up
ENSMUSG00000010154	Spire2	8.21956	0.00579562	0.159059	up
ENSMUSG00000072255	Rpl31-ps17	7.2017	0.0058112	0.159112	up
ENSMUSG00000054206	Gzmm	8.1891	0.00583414	0.159366	up
ENSMUSG00000032251	Irak1bp1	7.06724	0.00585873	0.159664	up
ENSMUSG00000055204	Ankrd17	1.0515	0.0059043	0.160157	up
ENSMUSG00000017747	Ghdc	5.11394	0.00598939	0.160297	up
ENSMUSG00000073177	Gm773	8.17795	0.00599188	0.160297	up
ENSMUSG00000078365	Mos	8.98179	0.00599127	0.160297	up
ENSMUSG00000033059	Pygb	8.98179	0.00599127	0.160297	up
ENSMUSG00000030527	Crtc3	8.97687	0.00606255	0.161153	up
ENSMUSG00000034664	Itga2b	8.18511	0.00606533	0.161153	up
ENSMUSG00000058670	4932411N23Rik	8.97195	0.00613482	0.161893	up
ENSMUSG00000030269	Mtmr14	1.78059	0.00612375	0.161893	up
ENSMUSG00000020070	Rufy2	8.16596	0.00639401	0.167219	up
ENSMUSG00000035711	Dok3	8.50689	0.00642312	0.167605	up
ENSMUSG00000030882	Dnhd1	8.17128	0.00652437	0.167992	up
ENSMUSG00000086061	Gm13075	4.16521	0.00648485	0.167992	up
ENSMUSG00000021594	Srd5a1	8.21761	0.00651106	0.167992	up
ENSMUSG00000052056	Zfp217	2.22961	0.00650355	0.167992	up
ENSMUSG00000020538	Srebf1	6.20411	0.00654634	0.168186	up
ENSMUSG00000041995	Zbed3	3.41297	0.00658566	0.168825	up
ENSMUSG00000035472	Slc25a21	8.1891	0.00663121	0.169619	up
ENSMUSG00000027546	Atp9a	8.39601	0.00669366	0.170098	up
ENSMUSG00000083410	Gm14300	8.17915	0.00672314	0.170475	up
ENSMUSG00000027487	Cdk5rap1	2.57631	0.00678574	0.171689	up
ENSMUSG00000047822	Angptl8	8.22906	0.00683185	0.172283	up
ENSMUSG00000035919	Bbs9	8.18179	0.00683875	0.172283	up
ENSMUSG00000030447	Cyfip1	2.36971	0.00693109	0.174233	up
ENSMUSG00000019899	Lama2	8.11542	0.00702881	0.175931	up
ENSMUSG00000049439	Cyp20a1	4.29454	0.00711279	0.176518	up
ENSMUSG00000086962	Gm12248	8.91145	0.00708453	0.176518	up
ENSMUSG00000028796	Phc2	1.6399	0.00710369	0.176518	up
ENSMUSG00000006740	Kif5b	1.66242	0.00714245	0.176878	up
ENSMUSG00000027167	Elp4	8.22645	0.00722229	0.178099	up
ENSMUSG00000052151	Plpp2	8.13022	0.00721317	0.178099	up
ENSMUSG00000072679	D6Ertd474e	4.38192	0.00725233	0.178206	up
ENSMUSG00000106864	Gtf3c2	1.56986	0.00732163	0.178818	up
ENSMUSG00000020522	Mfap3	6.16321	0.00746088	0.181004	up
ENSMUSG00000030380	Mzf1	8.10885	0.00746738	0.181004	up
ENSMUSG00000040785	Ttc3	4.09921	0.00756298	0.182639	up
ENSMUSG00000036111	Lmo1	2.16504	0.00771231	0.185477	up
ENSMUSG00000054272	Zscan4c	3.71801	0.0077881	0.18653	up
ENSMUSG00000026193	Fn1	2.74627	0.00788033	0.187728	up
ENSMUSG00000083068	Gm11800	4.78165	0.00788637	0.187728	up
ENSMUSG00000025064	Col17a1	8.07351	0.00796789	0.188838	up
ENSMUSG00000063450	Syne2	1.73449	0.00796835	0.188838	up
ENSMUSG00000018378	Cuedc1	8.12548	0.00810591	0.189554	up
ENSMUSG00000085755	Gm13496	1.87463	0.00810933	0.189554	up
ENSMUSG00000024972	Lgals12	8.83749	0.00841122	0.19466	up
ENSMUSG00000071337	Tia1	5.67193	0.00836722	0.19466	up
ENSMUSG00000063935	Zar1	8.07597	0.00839859	0.19466	up
ENSMUSG00000043687	1190005I06Rik	6.90065	0.0084855	0.195452	up
ENSMUSG00000029385	Ccng2	7.1684	0.00852925	0.195452	up
ENSMUSG00000108313	Gm45052	8.05408	0.00850084	0.195452	up
ENSMUSG00000042644	Itpr3	6.14115	0.00852665	0.195452	up
ENSMUSG00000115089	Gm4350	4.51823	0.00867559	0.198416	up
ENSMUSG00000026433	Rab29	4.25919	0.00881588	0.200445	up
ENSMUSG00000000142	Axin2	8.04438	0.0089578	0.20093	up
ENSMUSG00000003070	Efna2	7.46628	0.00893176	0.20093	up
ENSMUSG00000029440	Psmd9	3.04643	0.00891653	0.20093	up
ENSMUSG00000004040	Stat3	4.41767	0.00895613	0.20093	up
ENSMUSG00000003316	Glg1	1.79644	0.0091986	0.203731	up
ENSMUSG00000071671	Gm10343	4.85873	0.00918419	0.203731	up
ENSMUSG00000029470	P2rx4	1.73661	0.0091656	0.203731	up
ENSMUSG00000028518	Prkaa2	5.47294	0.00916585	0.203731	up
ENSMUSG00000052949	Rnf157	6.90757	0.00925977	0.203785	up
ENSMUSG00000068923	Syt11	1.82383	0.00925107	0.203785	up
ENSMUSG00000035107	Dcbld2	8.0208	0.00931116	0.20453	up
ENSMUSG00000021144	Mta1	8.10821	0.00936447	0.204929	up
ENSMUSG00000050332	Amer1	8.11725	0.00946079	0.206263	up
ENSMUSG00000000056	Narf	8.01412	0.0094823	0.206326	up
ENSMUSG00000021969	Zdhhc20	1.5168	0.0095849	0.207803	up
ENSMUSG00000007379	Dennd2c	3.34699	0.00960911	0.207942	up
ENSMUSG00000040935	Padi6	2.60918	0.0096309	0.208027	up
ENSMUSG00000066720	Cldn9	8.77661	0.00966351	0.208346	up
ENSMUSG00000021461	Fancc	8.01531	0.00977445	0.209962	up
ENSMUSG00000073198	Bnip3l-ps	1.1935	0.0102268	0.218072	up
ENSMUSG00000023971	Rrp36	1.60866	0.0102193	0.218072	up
ENSMUSG00000035545	Leng8	8.02704	0.0102645	0.218477	up
ENSMUSG00000049588	Ccdc69	4.69926	0.0103777	0.220036	up
ENSMUSG00000031255	Sytl4	6.8611	0.0103571	0.220036	up
ENSMUSG00000022114	Spry2	1.47476	0.0105348	0.221899	up
ENSMUSG00000046961	Gpr156	7.97601	0.010618	0.22315	up
ENSMUSG00000003849	Nqo1	8.05386	0.0106648	0.22333	up
ENSMUSG00000042660	Wdr55	1.14609	0.010706	0.22379	up
ENSMUSG00000041596	Nlrp5-ps	7.99215	0.0107601	0.224431	up
ENSMUSG00000087383	Gm12446	8.0137	0.0108545	0.225473	up
ENSMUSG00000028126	Pip5k1a	1.31652	0.0108638	0.225473	up
ENSMUSG00000017132	Cyth1	1.65916	0.0110152	0.227335	up
ENSMUSG00000041957	Pkp2	7.96127	0.0110705	0.227335	up
ENSMUSG00000097851	Platr30	7.96699	0.0110694	0.227335	up
ENSMUSG00000097639	Platr4	8.04377	0.0110135	0.227335	up
ENSMUSG00000027581	Stmn3	1.4093	0.0109951	0.227335	up
ENSMUSG00000026229	Psmd1	2.26614	0.0111555	0.228084	up
ENSMUSG00000049721	Gal3st1	7.59263	0.0112077	0.228542	up
ENSMUSG00000060216	Arrb2	4.1065	0.0112719	0.229251	up
ENSMUSG00000035441	Myo1d	8.8167	0.0112817	0.229251	up
ENSMUSG00000037946	Fgd3	8.09061	0.0114074	0.229807	up
ENSMUSG00000055044	Pdlim1	3.67718	0.0114996	0.230862	up
ENSMUSG00000006310	Zbtb32	8.02481	0.0115425	0.231326	up
ENSMUSG00000046876	Atxn1	6.90823	0.0115908	0.231895	up
ENSMUSG00000025374	Nabp2	8.05665	0.0116579	0.23244	up
ENSMUSG00000103998	Gm38025	1.53291	0.0116809	0.232503	up
ENSMUSG00000103983	Gm20045	5.90762	0.0117569	0.233219	up
ENSMUSG00000105589	Fbxw14	3.80647	0.0119378	0.234838	up
ENSMUSG00000027238	Frmd5	7.55917	0.0119795	0.234838	up
ENSMUSG00000108621	Gm33989	6.76131	0.0119622	0.234838	up
ENSMUSG00000020513	Tubd1	7.95485	0.0119468	0.234838	up
ENSMUSG00000051314	Ffar2	8.67713	0.0120441	0.234921	up
ENSMUSG00000036026	Tmem63b	6.0626	0.012004	0.234921	up
ENSMUSG00000031487	Brf2	1.69239	0.0123154	0.238615	up
ENSMUSG00000022441	Efcab6	6.78845	0.0122969	0.238615	up
ENSMUSG00000016624	Phf21b	6.87576	0.0123038	0.238615	up
ENSMUSG00000041625	Ggact	8.08769	0.012343	0.238754	up
ENSMUSG00000040430	Pitpnc1	1.71762	0.0124698	0.240125	up
ENSMUSG00000085829	Gm4285	8.11976	0.0126807	0.241496	up
ENSMUSG00000020332	Meikin	1.75233	0.0126404	0.241496	up
ENSMUSG00000048163	Selplg	8.76081	0.0126658	0.241496	up
ENSMUSG00000041313	Slc7a1	7.91237	0.0126642	0.241496	up
ENSMUSG00000024645	Timm21	7.91049	0.0127736	0.24164	up
ENSMUSG00000003752	Itpkc	4.04372	0.0128705	0.242916	up
ENSMUSG00000111270	Gm47066	7.92447	0.0129135	0.243333	up
ENSMUSG00000106913	9430007M09Rik	7.90201	0.0130173	0.243389	up
ENSMUSG00000037999	Arap2	3.85985	0.013021	0.243389	up
ENSMUSG00000081221	Gm14760	7.95259	0.0129809	0.243389	up
ENSMUSG00000022076	Klhl1	8.64032	0.0130417	0.243389	up
ENSMUSG00000078577	Tmco2	7.91733	0.0129836	0.243389	up
ENSMUSG00000040483	Xaf1	2.47239	0.0129567	0.243389	up
ENSMUSG00000020519	Sap30l	1.05264	0.0130835	0.243779	up
ENSMUSG00000001029	Icam2	5.18423	0.0132787	0.246237	up
ENSMUSG00000072662	Mansc4	7.98308	0.0132716	0.246237	up
ENSMUSG00000025420	Katnal2	7.50497	0.0133205	0.246393	up
ENSMUSG00000031824	6430548M08Rik	7.94167	0.0133978	0.246486	up
ENSMUSG00000078768	Zfp566	2.72617	0.0133918	0.246486	up
ENSMUSG00000031163	Glod5	5.02952	0.0134207	0.246519	up
ENSMUSG00000118866	Rn7s1	4.40183	0.0134813	0.247242	up
ENSMUSG00000013033	Adgrl1	7.89251	0.0135706	0.247712	up
ENSMUSG00000029423	Piwil1	7.92532	0.0135678	0.247712	up
ENSMUSG00000040936	Ulk4	5.96649	0.0135452	0.247712	up
ENSMUSG00000042812	Foxf1	8.60891	0.0139466	0.251685	up
ENSMUSG00000038555	Reep2	7.94639	0.0139609	0.251685	up
ENSMUSG00000041423	Paqr6	8.15307	0.0142869	0.256373	up
ENSMUSG00000049313	Sorl1	6.6899	0.0145523	0.259538	up
ENSMUSG00000059842	Zfp341	3.45186	0.0147543	0.262338	up
ENSMUSG00000025959	Klf7	7.86497	0.0148218	0.263137	up
ENSMUSG00000020277	Pfkl	5.13171	0.0149272	0.264607	up
ENSMUSG00000032216	Nedd4	2.30119	0.0151162	0.266337	up
ENSMUSG00000002578	Ikzf4	7.18325	0.0152029	0.266657	up
ENSMUSG00000025978	Rftn2	5.93322	0.0152567	0.267198	up
ENSMUSG00000038402	Foxf2	8.56375	0.0153382	0.267451	up
ENSMUSG00000032187	Smarca4	1.02711	0.015328	0.267451	up
ENSMUSG00000018923	Med11	1.42877	0.0153799	0.267749	up
ENSMUSG00000074272	Ceacam1	8.66256	0.0154445	0.268073	up
ENSMUSG00000026867	Gapvd1	1.40289	0.015424	0.268073	up
ENSMUSG00000041801	Phlda3	8.22014	0.0156407	0.268845	up
ENSMUSG00000024968	Rcor2	1.23327	0.0156175	0.268845	up
ENSMUSG00000002983	Relb	2.83311	0.0156504	0.268845	up
ENSMUSG00000024456	Diaph1	6.6813	0.0157886	0.269678	up
ENSMUSG00000025231	Sufu	7.8732	0.0157913	0.269678	up
ENSMUSG00000056288	Gm11961	7.87001	0.0158515	0.269915	up
ENSMUSG00000038070	Cntln	7.94702	0.0159004	0.269959	up
ENSMUSG00000018821	Avpi1	1.87552	0.0160193	0.270934	up
ENSMUSG00000019055	Plod1	6.86574	0.0160275	0.270934	up
ENSMUSG00000026811	St6galnac6	4.46437	0.0160177	0.270934	up
ENSMUSG00000056698	Elmod3	8.64208	0.0160834	0.271485	up
ENSMUSG00000037370	Enpp1	4.95591	0.0161279	0.271843	up
ENSMUSG00000042182	Bend6	8.53729	0.0162054	0.27225	up
ENSMUSG00000023908	Pkmyt1	6.65787	0.0163387	0.27225	up
ENSMUSG00000001670	Tat	4.44602	0.0163085	0.27225	up
ENSMUSG00000044390	Tigd3	4.63823	0.01626	0.27225	up
ENSMUSG00000039337	Tex19.2	7.91033	0.016648	0.275827	up
ENSMUSG00000002058	Unc119	7.83355	0.0166448	0.275827	up
ENSMUSG00000032898	Fbxo21	4.31307	0.0167695	0.277054	up
ENSMUSG00000031538	Plat	7.81062	0.0169471	0.278019	up
ENSMUSG00000087968	Gm25395	7.83022	0.017067	0.279101	up
ENSMUSG00000032656	Marchf3	7.80661	0.0170849	0.279101	up
ENSMUSG00000030792	Dkkl1	4.41564	0.0173439	0.28254	up
ENSMUSG00000114289	Gm48453	8.50353	0.0173702	0.282575	up
ENSMUSG00000032281	Acsbg1	6.63122	0.0175752	0.283872	up
ENSMUSG00000015134	Aldh1a3	2.82069	0.0177358	0.283872	up
ENSMUSG00000108812	C130083A15Rik	4.26145	0.017815	0.283872	up
ENSMUSG00000026088	Mitd1	5.99011	0.0177315	0.283872	up
ENSMUSG00000032058	Ppp2r1b	2.85143	0.0177859	0.283872	up
ENSMUSG00000033885	Pxk	1.5854	0.0176916	0.283872	up
ENSMUSG00000038095	Sbno1	1.50639	0.017807	0.283872	up
ENSMUSG00000050144	Slc25a44	1.09674	0.0177784	0.283872	up
ENSMUSG00000009035	Tmem184b	7.86015	0.0176543	0.283872	up
ENSMUSG00000018479	1700125H20Rik	7.77838	0.0178999	0.284447	up
ENSMUSG00000112009	Gm48591	4.64706	0.0178951	0.284447	up
ENSMUSG00000020780	Srp68	2.4503	0.0180453	0.286369	up
ENSMUSG00000035268	Pkig	1.43369	0.0181688	0.287355	up
ENSMUSG00000038145	Snrk	8.57884	0.0181867	0.287355	up
ENSMUSG00000072893	4933439C10Rik	7.77701	0.0183801	0.288152	up
ENSMUSG00000032637	Atxn2l	1.34479	0.018377	0.288152	up
ENSMUSG00000037907	Ankrd13b	7.78928	0.018483	0.288216	up
ENSMUSG00000053490	Trim60	5.75578	0.0184525	0.288216	up
ENSMUSG00000040209	Zfp704	8.13482	0.0184704	0.288216	up
ENSMUSG00000098931	Mir8099-2	7.82012	0.0187184	0.290559	up
ENSMUSG00000047658	Gal3st3	3.08634	0.0187656	0.29068	up
ENSMUSG00000039431	Mtmr7	7.75903	0.0188502	0.291216	up
ENSMUSG00000024889	Rce1	2.72821	0.0190071	0.292865	up
ENSMUSG00000038354	Ankrd35	1.54692	0.0190948	0.293829	up
ENSMUSG00000030747	Dgat2	1.7782	0.0192193	0.295354	up
ENSMUSG00000030970	Ctbp2	4.1095	0.019255	0.295514	up
ENSMUSG00000041975	Mettl8	6.56353	0.0194774	0.297361	up
ENSMUSG00000005469	Prkaca	7.81672	0.0194577	0.297361	up
ENSMUSG00000108795	Gm45121	7.74399	0.0195145	0.297376	up
ENSMUSG00000063142	Kcnma1	8.10523	0.01955	0.297376	up
ENSMUSG00000039747	Orai2	8.44068	0.01972	0.298716	up
ENSMUSG00000095937	Gm12671	6.63301	0.0198662	0.299767	up
ENSMUSG00000047415	Gpr68	7.76314	0.019947	0.300504	up
ENSMUSG00000041037	Irgq	1.39375	0.0199666	0.300504	up
ENSMUSG00000051146	Camk2n2	7.75165	0.0204769	0.306602	up
ENSMUSG00000062070	Pgk1	1.59621	0.0205295	0.306996	up
ENSMUSG00000053414	Hunk	8.5127	0.0206352	0.307786	up
ENSMUSG00000058756	Thra	7.39157	0.0206828	0.308102	up
ENSMUSG00000000028	Cdc45	1.3196	0.0208519	0.309376	up
ENSMUSG00000074627	Mroh8	5.80534	0.0209352	0.309376	up
ENSMUSG00000036315	Polr1h	1.18211	0.0209368	0.309376	up
ENSMUSG00000047531	Rtp2	7.82086	0.0209584	0.309376	up
ENSMUSG00000041992	Rapgef5	6.62093	0.0210115	0.309443	up
ENSMUSG00000042797	Aqp11	1.65379	0.0211643	0.30967	up
ENSMUSG00000085665	Gm12059	7.76406	0.0212118	0.30967	up
ENSMUSG00000056201	Cfl1	1.01249	0.0213074	0.310662	up
ENSMUSG00000001864	Aif1l	8.39721	0.0214809	0.311161	up
ENSMUSG00000085596	Gm11476	6.71736	0.0213979	0.311161	up
ENSMUSG00000003184	Irf3	7.70516	0.0214221	0.311161	up
ENSMUSG00000031367	Ap1s2	8.48996	0.0215362	0.311274	up
ENSMUSG00000045763	Basp1	6.51534	0.0215776	0.311486	up
ENSMUSG00000018239	Zcchc10	2.22205	0.0217325	0.31305	up
ENSMUSG00000104263	9430062P05Rik	2.82025	0.0219119	0.314367	up
ENSMUSG00000067336	Bmpr2	2.51445	0.0218937	0.314367	up
ENSMUSG00000031789	Cngb1	7.86127	0.0219515	0.314549	up
ENSMUSG00000007029	Vars	4.88647	0.0220567	0.315669	up
ENSMUSG00000032300	1700017B05Rik	1.55251	0.0222793	0.316138	up
ENSMUSG00000021492	F12	7.69538	0.0222625	0.316138	up
ENSMUSG00000097248	Gm2694	1.5944	0.0221904	0.316138	up
ENSMUSG00000102399	Gm5049	7.70838	0.0222617	0.316138	up
ENSMUSG00000038507	Parp12	2.53058	0.0221754	0.316138	up
ENSMUSG00000023951	Vegfa	7.69538	0.0222625	0.316138	up
ENSMUSG00000070695	Cntnap5a	8.37497	0.0224354	0.317581	up
ENSMUSG00000035601	Trmt10b	8.37497	0.0224354	0.317581	up
ENSMUSG00000019856	Fam184a	2.9415	0.0224814	0.317847	up
ENSMUSG00000031391	L1cam	3.1645	0.0225868	0.318565	up
ENSMUSG00000096992	Gm26788	8.36748	0.0227644	0.319908	up
ENSMUSG00000043807	Ly6g5b	8.36748	0.0227644	0.319908	up
ENSMUSG00000021036	Sptlc2	1.07744	0.0227588	0.319908	up
ENSMUSG00000040729	Cep126	7.21688	0.0228053	0.320098	up
ENSMUSG00000023151	Lrrc69	7.67745	0.0228639	0.32015	up
ENSMUSG00000058818	Pirb	5.13331	0.0229631	0.321153	up
ENSMUSG00000056832	Ttc26	3.09394	0.0230277	0.321671	up
ENSMUSG00000023456	Tpi1	6.63994	0.0231431	0.322896	up
ENSMUSG00000011960	Ccnt1	1.59776	0.0232549	0.323681	up
ENSMUSG00000040945	Rcc2	1.13734	0.0232429	0.323681	up
ENSMUSG00000047237	Fbxw21	7.90643	0.0235812	0.327053	up
ENSMUSG00000036466	Megf11	7.66266	0.0238539	0.327717	up
ENSMUSG00000035486	Plk5	8.34477	0.0237852	0.327717	up
ENSMUSG00000027281	Slx4ip	4.23102	0.0238538	0.327717	up
ENSMUSG00000027505	Fam209	7.78397	0.0239793	0.327894	up
ENSMUSG00000054310	Obox1	2.9745	0.0240073	0.327894	up
ENSMUSG00000073434	Wdr90	8.33712	0.0241372	0.329282	up
ENSMUSG00000019082	Slc25a22	2.14945	0.0241854	0.329554	up
ENSMUSG00000006127	Inpp5k	4.54873	0.0242697	0.330318	up
ENSMUSG00000022680	Pdxdc1	2.62527	0.0243503	0.330849	up
ENSMUSG00000038112	AW551984	8.32943	0.0244952	0.331149	up
ENSMUSG00000024387	Csnk2b	1.17931	0.0245295	0.331149	up
ENSMUSG00000118032	Gm50147	8.41952	0.0245174	0.331149	up
ENSMUSG00000051557	Pusl1	1.46262	0.0246723	0.332307	up
ENSMUSG00000033060	Lmo7	4.72534	0.0247443	0.332892	up
ENSMUSG00000024743	Syt7	6.46939	0.0248067	0.333347	up
ENSMUSG00000097537	2610020C07Rik	7.70206	0.0249336	0.334282	up
ENSMUSG00000018661	Cog1	7.65145	0.0249959	0.334733	up
ENSMUSG00000052291	5330438D12Rik	6.44593	0.0253233	0.335867	up
ENSMUSG00000026634	Angel2	2.89901	0.0251335	0.335867	up
ENSMUSG00000037787	Coa8	3.82506	0.0255685	0.335867	up
ENSMUSG00000038002	Cramp1l	1.90405	0.0255124	0.335867	up
ENSMUSG00000097404	Gm10814	8.31393	0.0252297	0.335867	up
ENSMUSG00000097657	Gm7389	4.26538	0.0253071	0.335867	up
ENSMUSG00000021884	Hacl1	5.71764	0.0256073	0.335867	up
ENSMUSG00000039307	Hexdc	2.52222	0.0252751	0.335867	up
ENSMUSG00000085843	Kank4os	4.13936	0.0253363	0.335867	up
ENSMUSG00000039913	Pak5	7.68172	0.0253436	0.335867	up
ENSMUSG00000008496	Pou2f2	2.6872	0.0251445	0.335867	up
ENSMUSG00000001240	Ramp2	7.69008	0.0255695	0.335867	up
ENSMUSG00000021113	Snapc1	3.10013	0.0254408	0.335867	up
ENSMUSG00000055436	Srsf11	1.0163	0.0254795	0.335867	up
ENSMUSG00000029068	Ccnl2	1.02628	0.0260419	0.336431	up
ENSMUSG00000020462	Cfap36	4.79684	0.0261899	0.336431	up
ENSMUSG00000078671	Chd2	5.04186	0.0261668	0.336431	up
ENSMUSG00000003555	Cyp17a1	7.63523	0.0261739	0.336431	up
ENSMUSG00000056752	Dnah9	6.42986	0.0261108	0.336431	up
ENSMUSG00000074178	Gm10638	7.6439	0.0260093	0.336431	up
ENSMUSG00000068205	Macrod2	7.62038	0.026107	0.336431	up
ENSMUSG00000004934	Pias4	1.28713	0.0259967	0.336431	up
ENSMUSG00000034640	Tiparp	1.23931	0.0262815	0.336865	up
ENSMUSG00000001506	Col1a1	3.74996	0.0266536	0.34014	up
ENSMUSG00000018076	Med13l	2.28956	0.0266529	0.34014	up
ENSMUSG00000072571	Tmem253	7.76901	0.0267545	0.340682	up
ENSMUSG00000030064	Frmd4b	7.73576	0.0267888	0.340739	up
ENSMUSG00000034639	Setmar	7.61386	0.0271418	0.344111	up
ENSMUSG00000025759	Mfsd8	7.69464	0.0272322	0.344141	up
ENSMUSG00000038126	Mphosph9	2.39743	0.027183	0.344141	up
ENSMUSG00000003346	Abhd17a	1.34127	0.027414	0.344424	up
ENSMUSG00000031563	Wwc2	1.65466	0.0273467	0.344424	up
ENSMUSG00000085779	Atcayos	7.68259	0.0279002	0.346938	up
ENSMUSG00000045775	Slc16a5	7.59369	0.0278574	0.346938	up
ENSMUSG00000006932	Ctnnb1	1.25887	0.0280381	0.347541	up
ENSMUSG00000001105	Ift20	1.0664	0.0281649	0.348373	up
ENSMUSG00000029622	Arpc1b	1.43078	0.0282752	0.348835	up
ENSMUSG00000018765	Fxr2	1.06577	0.0283284	0.348835	up
ENSMUSG00000020844	Nxn	7.76619	0.0284981	0.34998	up
ENSMUSG00000097073	9430037G07Rik	5.1585	0.0287637	0.352118	up
ENSMUSG00000003360	Ddx23	5.42661	0.0288333	0.352118	up
ENSMUSG00000029714	Gigyf1	7.69086	0.0288885	0.352118	up
ENSMUSG00000010047	Hyal2	7.57682	0.0288515	0.352118	up
ENSMUSG00000028102	Pex11b	8.24202	0.0288664	0.352118	up
ENSMUSG00000083563	Gm13340	1.71579	0.0289413	0.35231	up
ENSMUSG00000118642	CT010467.1	3.42176	0.0290367	0.352796	up
ENSMUSG00000042323	Pbrm1	1.80953	0.029105	0.352891	up
ENSMUSG00000027478	Dnmt3b	3.96133	0.0291629	0.353225	up
ENSMUSG00000012640	Zfp715	4.75853	0.0292286	0.353654	up
ENSMUSG00000107633	Gm44078	1.9103	0.0292637	0.353712	up
ENSMUSG00000025777	Gdap1	2.64005	0.0293281	0.354123	up
ENSMUSG00000100714	2010308F09Rik	7.56771	0.0295546	0.355778	up
ENSMUSG00000034765	Dusp5	3.94071	0.0295567	0.355778	up
ENSMUSG00000083720	Gm12901	7.56771	0.0295546	0.355778	up
ENSMUSG00000021254	Gpatch2l	3.98074	0.0296731	0.356799	up
ENSMUSG00000025723	Nmb	7.55975	0.029912	0.358944	up
ENSMUSG00000018501	Ncor1	3.83796	0.0302154	0.3599	up
ENSMUSG00000040034	Nup43	1.20683	0.0302385	0.3599	up
ENSMUSG00000079197	Psme2	2.0642	0.0304084	0.360607	up
ENSMUSG00000005674	Tomm40l	7.57641	0.0304216	0.360607	up
ENSMUSG00000026933	Camsap1	1.31062	0.0305213	0.361421	up
ENSMUSG00000018809	Smyd4	7.60327	0.0305592	0.361503	up
ENSMUSG00000002847	Pla1a	7.54773	0.0307722	0.363426	up
ENSMUSG00000093507	Gm20627	6.37298	0.0308752	0.364134	up
ENSMUSG00000003279	Dlgap1	4.54433	0.0309171	0.364259	up
ENSMUSG00000075611	Gm11545	7.5437	0.0311498	0.365107	up
ENSMUSG00000113093	Gm36862	7.57243	0.0311652	0.365107	up
ENSMUSG00000030125	Lrrc23	7.54894	0.0311768	0.365107	up
ENSMUSG00000020484	Xbp1	8.20047	0.0311468	0.365107	up
ENSMUSG00000045917	Tmem268	7.65645	0.0312432	0.365517	up
ENSMUSG00000119604	AL713978.1	6.49612	0.0313308	0.36557	up
ENSMUSG00000042105	Inpp5f	3.87504	0.0313417	0.36557	up
ENSMUSG00000060572	Mfap2	7.53843	0.0313316	0.36557	up
ENSMUSG00000118243	Gm50203	7.55415	0.031442	0.365643	up
ENSMUSG00000025757	Hspa4l	7.84371	0.0314825	0.365749	up
ENSMUSG00000019179	Mdh2	1.00184	0.0315718	0.366057	up
ENSMUSG00000036391	Sec24a	1.14618	0.0315563	0.366057	up
ENSMUSG00000001053	N4bp3	8.19201	0.0316275	0.366339	up
ENSMUSG00000047804	Akap10	4.56905	0.031909	0.368501	up
ENSMUSG00000033713	Foxn3	1.89264	0.0320053	0.368883	up
ENSMUSG00000024998	Plce1	8.1835	0.0321168	0.369553	up
ENSMUSG00000040818	Dennd6a	2.75977	0.0322606	0.369997	up
ENSMUSG00000053070	Cfap300	4.37977	0.0323037	0.370128	up
ENSMUSG00000000701	Tcl1b5	6.62164	0.0324015	0.37052	up
ENSMUSG00000020327	Fgf22	7.62946	0.0325312	0.370913	up
ENSMUSG00000031921	Terf2	3.2217	0.0324696	0.370913	up
ENSMUSG00000018169	Mfng	8.17495	0.0326148	0.371141	up
ENSMUSG00000022824	Muc13	8.17495	0.0326148	0.371141	up
ENSMUSG00000029581	Fscn1	1.69764	0.0326586	0.371276	up
ENSMUSG00000038990	Cables2	2.26201	0.0326909	0.371282	up
ENSMUSG00000040139	9430038I01Rik	1.14602	0.0328462	0.371599	up
ENSMUSG00000021190	Lgmn	1.02251	0.0328154	0.371599	up
ENSMUSG00000026565	Pou2f1	3.73499	0.032784	0.371599	up
ENSMUSG00000097589	Dleu2	7.57743	0.0329957	0.372226	up
ENSMUSG00000043702	Pde12	1.67638	0.0330367	0.372226	up
ENSMUSG00000042453	Reln	8.16634	0.0331218	0.372226	up
ENSMUSG00000022464	Slc38a4	7.59535	0.0331251	0.372226	up
ENSMUSG00000032479	Map4	1.15275	0.0333109	0.373236	up
ENSMUSG00000038034	Igsf8	7.80742	0.0335173	0.374828	up
ENSMUSG00000057706	Mex3b	8.24042	0.0336449	0.375895	up
ENSMUSG00000115018	Ndor1	4.50688	0.0337678	0.376604	up
ENSMUSG00000020638	Cmpk2	8.14897	0.0341463	0.37849	up
ENSMUSG00000054446	Cpa1	3.27633	0.0340744	0.37849	up
ENSMUSG00000071604	Fam189a2	7.49773	0.0341751	0.37849	up
ENSMUSG00000020083	Fam241b	1.44274	0.0341471	0.37849	up
ENSMUSG00000084022	Gm16459	2.87677	0.0342017	0.37849	up
ENSMUSG00000028347	Tmeff1	8.14897	0.0341463	0.37849	up
ENSMUSG00000095042	Gm12537	6.34074	0.0343882	0.378996	up
ENSMUSG00000063652	Slc22a21	3.68023	0.0344446	0.379021	up
ENSMUSG00000030313	Dennd5b	1.24477	0.0348198	0.382428	up
ENSMUSG00000050721	Plekho2	4.63409	0.0348911	0.382715	up
ENSMUSG00000041722	Khdc1c	1.63329	0.0349989	0.383311	up
ENSMUSG00000008489	Elavl2	6.42733	0.0351292	0.384378	up
ENSMUSG00000024114	Prss41	8.13138	0.0352268	0.384724	up
ENSMUSG00000029776	Hibadh	7.49102	0.0352757	0.384897	up
ENSMUSG00000020176	Grb10	3.95628	0.0353462	0.385306	up
ENSMUSG00000109909	Gm45663	1.82727	0.0355103	0.386374	up
ENSMUSG00000033952	Aspm	2.57751	0.0356488	0.386443	up
ENSMUSG00000018238	Gdf9	1.7643	0.03578	0.386443	up
ENSMUSG00000097402	Gm17399	8.12251	0.0357817	0.386443	up
ENSMUSG00000024154	Gtf2a1l	8.12251	0.0357817	0.386443	up
ENSMUSG00000050079	Rspry1	1.65433	0.0356647	0.386443	up
ENSMUSG00000024014	Pim1	1.27395	0.0358537	0.386861	up
ENSMUSG00000022892	App	7.53378	0.0360124	0.387939	up
ENSMUSG00000045104	Ldhb-ps	2.97889	0.0361092	0.388524	up
ENSMUSG00000014601	Strip1	1.401	0.036141	0.388524	up
ENSMUSG00000049225	Pdp1	7.47289	0.0364371	0.390269	up
ENSMUSG00000054277	Arfgap3	7.57253	0.0365588	0.390516	up
ENSMUSG00000087142	Gm12454	7.49185	0.0366118	0.390516	up
ENSMUSG00000055917	Zfp277	3.20667	0.0366685	0.390595	up
ENSMUSG00000053852	Adgrg4	7.52031	0.0369497	0.391445	up
ENSMUSG00000106229	Gm19409	8.18488	0.0369477	0.391445	up
ENSMUSG00000041378	Cldn5	7.46012	0.0370016	0.39164	up
ENSMUSG00000086944	Gm15859	7.52026	0.0371816	0.392636	up
ENSMUSG00000039804	Ncoa5	3.83006	0.0375051	0.394819	up
ENSMUSG00000098832	Kdm4dl	7.47798	0.0376173	0.395116	up
ENSMUSG00000068523	Gng5	1.69615	0.0376993	0.395436	up
ENSMUSG00000038418	Egr1	3.76846	0.0379353	0.397197	up
ENSMUSG00000081445	Rpl23a-ps4	3.86643	0.0381467	0.397262	up
ENSMUSG00000076431	Sox4	7.73199	0.0380685	0.397262	up
ENSMUSG00000000738	Spg7	6.24825	0.0380991	0.397262	up
ENSMUSG00000030753	Thap12	1.20651	0.0382096	0.397262	up
ENSMUSG00000049755	Zfp672	1.71146	0.0380889	0.397262	up
ENSMUSG00000038236	Hoxa7	7.53885	0.0385357	0.397853	up
ENSMUSG00000032394	Igdcc3	7.47371	0.0385627	0.397853	up
ENSMUSG00000031633	Slc25a4	3.06713	0.0384329	0.397853	up
ENSMUSG00000029504	Ddx51	1.46489	0.038949	0.398187	up
ENSMUSG00000074826	Gm10767	6.54609	0.0387518	0.398187	up
ENSMUSG00000115920	Gm18283	4.01042	0.0389516	0.398187	up
ENSMUSG00000016520	Lnx2	3.23078	0.0388532	0.398187	up
ENSMUSG00000030610	Det1	5.55518	0.0392671	0.40036	up
ENSMUSG00000028957	Per3	7.43159	0.0392533	0.40036	up
ENSMUSG00000060967	Etd	5.17133	0.0394746	0.401419	up
ENSMUSG00000111215	Gm48654	7.45966	0.0396119	0.401419	up
ENSMUSG00000101355	H3c10	7.45966	0.0396119	0.401419	up
ENSMUSG00000025137	Pcyt2	1.54585	0.0395897	0.401419	up
ENSMUSG00000039976	Tbc1d16	7.45966	0.0396119	0.401419	up
ENSMUSG00000022528	Hes1	1.47744	0.0396797	0.401665	up
ENSMUSG00000033768	Nrxn2	7.62133	0.0397739	0.401665	up
ENSMUSG00000038010	Ccdc138	8.05882	0.0399611	0.40251	up
ENSMUSG00000032051	Fdx1	1.41612	0.0400829	0.402697	up
ENSMUSG00000024575	Pde6a	3.4369	0.0400719	0.402697	up
ENSMUSG00000045007	Tubg2	2.5194	0.0401691	0.402697	up
ENSMUSG00000003955	Fam162a	7.42988	0.0403246	0.403016	up
ENSMUSG00000081616	Gm14247	7.41846	0.0403234	0.403016	up
ENSMUSG00000108214	Gm43982	7.41846	0.0403234	0.403016	up
ENSMUSG00000019428	Fkbp8	1.76943	0.0407619	0.403156	up
ENSMUSG00000114357	Gm48449	7.45533	0.0407301	0.403156	up
ENSMUSG00000029208	Guf1	8.12712	0.0406422	0.403156	up
ENSMUSG00000039236	Isg20	7.45533	0.0407301	0.403156	up
ENSMUSG00000066150	Slc31a1	2.2456	0.0408796	0.403156	up
ENSMUSG00000068940	Tcl1b3	3.91879	0.0406825	0.403156	up
ENSMUSG00000067702	Tuba3a	5.95815	0.0409196	0.403156	up
ENSMUSG00000029275	Gfi1	7.62333	0.0409973	0.403197	up
ENSMUSG00000000346	Dazap2	1.07482	0.0411213	0.403367	up
ENSMUSG00000030493	Faap24	1.0327	0.0410843	0.403367	up
ENSMUSG00000097990	Gm19557	8.0401	0.0412566	0.403367	up
ENSMUSG00000026621	Mtarc1	7.42459	0.0411631	0.403367	up
ENSMUSG00000020901	Pik3r5	8.0401	0.0412566	0.403367	up
ENSMUSG00000026510	Trp53bp2	7.40828	0.0410915	0.403367	up
ENSMUSG00000027615	Hps3	7.40384	0.0415104	0.40483	up
ENSMUSG00000025571	Tnrc6c	6.29245	0.0414967	0.40483	up
ENSMUSG00000056515	Rab31	6.24384	0.0417766	0.405752	up
ENSMUSG00000037159	Wee2	4.08519	0.0417449	0.405752	up
ENSMUSG00000055670	Zzef1	1.64742	0.0418487	0.406092	up
ENSMUSG00000043991	Pura	2.94104	0.0420594	0.407797	up
ENSMUSG00000027433	Xrn2	1.01311	0.0421086	0.407936	up
ENSMUSG00000016626	Nlrp14	2.73698	0.0422991	0.409102	up
ENSMUSG00000006705	Pknox1	1.4368	0.0422669	0.409102	up
ENSMUSG00000032609	Klhdc8b	7.40074	0.0426494	0.410572	up
ENSMUSG00000025779	Ly96	4.97476	0.0426072	0.410572	up
ENSMUSG00000033088	Triobp	2.94738	0.042588	0.410572	up
ENSMUSG00000044296	Zfp879	8.02112	0.0426008	0.410572	up
ENSMUSG00000038782	1700028J19Rik	7.56998	0.0434213	0.411427	up
ENSMUSG00000022265	Ank	7.42336	0.0434121	0.411427	up
ENSMUSG00000069601	Ank3	7.6524	0.043353	0.411427	up
ENSMUSG00000030602	Pak4	1.94187	0.0428788	0.411427	up
ENSMUSG00000028961	Pgd	1.12444	0.0431869	0.411427	up
ENSMUSG00000006587	Snai3	8.01154	0.0432689	0.411427	up
ENSMUSG00000010538	Tsacc	7.4065	0.0431207	0.411427	up
ENSMUSG00000036760	Kcnk9	7.44659	0.0437036	0.412508	up
ENSMUSG00000004568	Arhgef18	3.86397	0.043993	0.413152	up
ENSMUSG00000037995	Igsf9	8.0019	0.043974	0.413152	up
ENSMUSG00000046178	Nxph1	8.0019	0.043974	0.413152	up
ENSMUSG00000053877	Srcap	7.37731	0.0439833	0.413152	up
ENSMUSG00000079144	A130010J15Rik	4.59076	0.044147	0.414264	up
ENSMUSG00000023110	Prmt5	1.34895	0.0442358	0.414431	up
ENSMUSG00000097196	Gm26665	7.99219	0.0446923	0.415282	up
ENSMUSG00000108258	Gm43913	7.99219	0.0446923	0.415282	up
ENSMUSG00000038780	Smurf1	3.89634	0.0445207	0.415282	up
ENSMUSG00000056429	Tgoln1	1.17062	0.0447144	0.415282	up
ENSMUSG00000054814	Usp46	7.55685	0.0445082	0.415282	up
ENSMUSG00000028023	Pitx2	6.16659	0.0447874	0.415593	up
ENSMUSG00000062995	Ica1	6.90208	0.045323	0.418755	up
ENSMUSG00000039953	Clstn1	4.09026	0.0459105	0.418798	up
ENSMUSG00000022421	Nptxr	7.38957	0.045861	0.418798	up
ENSMUSG00000032346	Ooep	7.4133	0.0456687	0.418798	up
ENSMUSG00000007837	Prrg2	1.93585	0.0459272	0.418798	up
ENSMUSG00000034758	Tle6	1.9149	0.0457644	0.418798	up
ENSMUSG00000001175	Calm1	1.15544	0.046166	0.420144	up
ENSMUSG00000036893	Ehmt1	1.3207	0.0461784	0.420144	up
ENSMUSG00000004415	Col26a1	7.3499	0.0463696	0.420271	up
ENSMUSG00000034574	Daam1	6.50359	0.0463774	0.420271	up
ENSMUSG00000095385	D630033O11Rik	7.34387	0.0466497	0.4218	up
ENSMUSG00000026159	Agfg1	2.13982	0.0469752	0.421887	up
ENSMUSG00000021238	Aldh6a1	8.03591	0.0470162	0.421887	up
ENSMUSG00000117220	Gm49932	1.91668	0.0468405	0.421887	up
ENSMUSG00000069309	H2ac22	3.4972	0.0467418	0.421887	up
ENSMUSG00000028826	Maco1	1.89408	0.0469485	0.421887	up
ENSMUSG00000052727	Map1b	7.96266	0.0469292	0.421887	up
ENSMUSG00000013707	Tnfaip8l2	1.56301	0.0468757	0.421887	up
ENSMUSG00000052512	Nav2	7.4032	0.0472109	0.422291	up
ENSMUSG00000022664	Slc35a5	5.45287	0.0473349	0.422506	up
ENSMUSG00000066595	Flvcr1	1.89966	0.0479223	0.425069	up
ENSMUSG00000061877	BC048679	7.35033	0.0482007	0.426242	up
ENSMUSG00000102411	Gm36936	2.57114	0.0481363	0.426242	up
ENSMUSG00000087244	Gm7284	7.94264	0.0484919	0.426875	up
ENSMUSG00000024135	Srbd1	2.46362	0.0484376	0.426875	up
ENSMUSG00000012282	Wnt8a	7.94264	0.0484919	0.426875	up
ENSMUSG00000021553	Slc28a3	2.51874	0.0485671	0.427215	up
ENSMUSG00000034575	Tent4a	1.76855	0.0487008	0.428068	up
ENSMUSG00000033669	Zfp7	1.3805	0.0487474	0.428155	up
ENSMUSG00000020255	D10Wsu102e	1.00975	0.0488101	0.428383	up
ENSMUSG00000029059	Prxl2b	7.38386	0.0490741	0.430062	up
ENSMUSG00000052539	Magi3	7.35261	0.0491299	0.430218	up
ENSMUSG00000032740	Ccdc88a	8.00418	0.049407	0.430943	up
ENSMUSG00000028354	Fmn2	8.00418	0.049407	0.430943	up
ENSMUSG00000017210	Med24	3.21963	0.0493834	0.430943	up
ENSMUSG00000107728	Gm38910	7.3313	0.0495245	0.431085	up
ENSMUSG00000002372	Ranbp3	1.04556	0.0497681	0.432334	up
ENSMUSG00000024039	Cbs	7.32051	0.0499664	0.432898	up
