# Supplementary material for: Metabolic control of histone acetylation for precise and timely regulation of minor ZGA in early mammalian embryos
Source: Cell Discov. 2022 Sep 27;8:96. doi: 10.1038/s41421-022-00440-z (PMC9515074; doi:10.1038/s41421-022-00440-z)
Supplement: Supplementary file 5 — Supplementary Table S4 [file 41421_2022_440_MOESM5_ESM.xlsx]

## Sheet: late 2-cell
Table 4: NMN recovered the expression pattern of minor ZGA genes in FK866-treated late 2-cell embryos
geneID	geneName	Control	FK866	FK866+NMN	Class
ENSMUSG00000096576	Oog1	946.368	2657.44	2334.27	Minor ZGA
ENSMUSG00000019775	Rgs17	4.44546	35.0892	22.4235	Minor ZGA
ENSMUSG00000030534	Vps33b	0	20.1339	5.00811	Minor ZGA
ENSMUSG00000053870	Fpgt	4.71488	42.9261	36.4181	Minor ZGA
ENSMUSG00000026150	Mff	57.2912	137.984	104.694	Minor ZGA
ENSMUSG00000046314	Stxbp6	0	11.4414	8.41257	Minor ZGA
ENSMUSG00000036022	Fam122b	0	13.8555	4.06983	Minor ZGA
ENSMUSG00000020309	Chac2	0	41.2061	15.4934	Minor ZGA
ENSMUSG00000004151	Etv1	0	4.00221	0	Minor ZGA
ENSMUSG00000005131	4930550C14Rik	0.476466	37.2789	0	Minor ZGA
ENSMUSG00000056367	Actr3b	0	20.9621	14.1054	Minor ZGA
ENSMUSG00000007589	Tinf2	40.7519	126.087	84.8193	Minor ZGA
ENSMUSG00000025777	Gdap1	23.5253	99.168	89.0923	Minor ZGA
ENSMUSG00000035941	Ibtk	19.0803	69.0239	53.049	Minor ZGA
ENSMUSG00000042015	Wdr41	0	7.74002	0	Minor ZGA
ENSMUSG00000029273	Sult1d1	0	17.0788	0	Minor ZGA
ENSMUSG00000038807	Rap1gap2	0	6.14882	0	Minor ZGA
ENSMUSG00000043733	Ptpn11	20.433	76.1744	50.7019	Minor ZGA
ENSMUSG00000052298	Cdc42se2	259	552.947	356.301	Minor ZGA
ENSMUSG00000040270	Bach2	2.98164	21.8401	20.8576	Minor ZGA
ENSMUSG00000038074	Fkbp14	0	10.0126	6.80266	Minor ZGA
ENSMUSG00000049532	Sall2	0	6.91594	0	Minor ZGA
ENSMUSG00000028926	Cdk14	0.00812058	2.37568	2.04599	Minor ZGA
ENSMUSG00000091002	Tcerg1l	0	10.0953	0	Minor ZGA
ENSMUSG00000064010	Dppa1	0	22.7522	16.3774	Minor ZGA
ENSMUSG00000036523	Greb1	0	3.75436	0	Minor ZGA
ENSMUSG00000034275	Igsf9b	0	2.3741	0.0224039	Minor ZGA
ENSMUSG00000036282	Naa30	21.2364	77.095	72.9241	Minor ZGA
ENSMUSG00000032418	Me1	158.791	326.874	326.153	Minor ZGA
ENSMUSG00000030509	Asb7	0	5.51979	0	Minor ZGA
ENSMUSG00000027861	Casq2	0	11.5501	0	Minor ZGA
ENSMUSG00000059475	Zfp426	0	6.58916	0	Minor ZGA
ENSMUSG00000035158	Mitf	0.0247405	6.47463	0	Minor ZGA
ENSMUSG00000030237	Slco1a4	0	5.05987	0	Minor ZGA
ENSMUSG00000021785	Ngly1	5.68742	27.323	17.0695	Minor ZGA
ENSMUSG00000026123	Plekhb2	0	4.90863	2.47205	Minor ZGA
ENSMUSG00000039197	Adk	4.11341	27.2622	15.6624	Minor ZGA
ENSMUSG00000074582	Arfgef2	20.3406	55.4374	25.4527	Minor ZGA
ENSMUSG00000069769	Msi2	0	2.7545	0	Minor ZGA
ENSMUSG00000025225	Nfkb2	0	6.5399	0.0772975	Minor ZGA
ENSMUSG00000027002	Nckap1	84.0348	168.844	93.9676	Minor ZGA
ENSMUSG00000040329	Il7	26.8179	79.5221	28.653	Minor ZGA
ENSMUSG00000031757	Mt4	0.603271	86.2573	81.2472	Minor ZGA
ENSMUSG00000090523	Gypc	0	11.4278	0	Minor ZGA
ENSMUSG00000021720	Rnf180	0	4.70549	0	Minor ZGA
ENSMUSG00000005107	Slc2a9	0	5.25239	0	Minor ZGA
ENSMUSG00000028519	Dab1	0.383727	11.2846	2.83635	Minor ZGA
ENSMUSG00000027708	Dcun1d1	20.6239	56.048	38.658	Minor ZGA
ENSMUSG00000035266	Helq	88.3117	172.577	114.879	Minor ZGA
ENSMUSG00000027794	Sohlh2	0	10.5688	0	Minor ZGA
ENSMUSG00000032311	Nrg4	40.303	92.179	76.4201	Minor ZGA
ENSMUSG00000031652	N4bp1	17.0499	40.4022	32.6649	Minor ZGA
ENSMUSG00000025991	Cps1	0	4.47035	3.95474	Minor ZGA
ENSMUSG00000019845	Tube1	0	3.22007	0	Minor ZGA
ENSMUSG00000014496	Ankrd28	4.40868	23.6072	18.5744	Minor ZGA
ENSMUSG00000046541	Zfp526	0	7.72017	0	Minor ZGA
ENSMUSG00000040296	Ddx58	0.442741	11.7508	0.861094	Minor ZGA
ENSMUSG00000026950	Neb	0	0.873147	0	Minor ZGA
ENSMUSG00000061080	Lsamp	0	1.28165	0.816543	Minor ZGA
ENSMUSG00000031010	Usp9x	52.65	98.6495	82.6518	Minor ZGA
ENSMUSG00000058258	Idi1	13.1207	57.9659	27.236	Minor ZGA
ENSMUSG00000028261	Ndufaf4	47.7427	128.012	44.1597	Minor ZGA
ENSMUSG00000039252	Lgi2	3.40013	24.2004	5.98427	Minor ZGA
ENSMUSG00000027793	Ccna1	0	11.5485	0	Minor ZGA
ENSMUSG00000031166	Wdr13	0	6.8711	5.91527	Minor ZGA
ENSMUSG00000061371	Zfp873	1.13464	16.0731	8.51942	Minor ZGA
ENSMUSG00000043760	Pkhd1	0	2.50995	0	Minor ZGA
ENSMUSG00000067750	Khdc1a	134.688	286.171	280.455	Minor ZGA
ENSMUSG00000017639	Rab11fip4	0.257793	7.80369	2.79116	Minor ZGA
ENSMUSG00000053226	Dand5	0	12.0931	0	Minor ZGA
ENSMUSG00000038379	Ttk	76.2352	142.439	80.2912	Minor ZGA
ENSMUSG00000073027	Dmrtc1b	0	13.8645	0	Minor ZGA
ENSMUSG00000003810	Mast2	16.1075	58.2604	48.8665	Minor ZGA
ENSMUSG00000028957	Per3	6.17763	23.3116	3.87138	Minor ZGA
ENSMUSG00000036825	Ssx2ip	17.5475	51.4965	35.2487	Minor ZGA
ENSMUSG00000075595	Zfp652	0.00992568	1.52108	0.0121028	Minor ZGA
ENSMUSG00000049811	Fam161a	0	4.1647	0	Minor ZGA
ENSMUSG00000059854	Hydin	0	1.04609	0.00654824	Minor ZGA
ENSMUSG00000067215	Usp51	0	8.64793	0	Minor ZGA
ENSMUSG00000049100	Pcdh10	0.619599	8.51702	3.47055	Minor ZGA
ENSMUSG00000063358	Mapk1	15.3139	43.1539	41.3001	Minor ZGA
ENSMUSG00000044378	Slc15a5	5.36676	40.9145	16.8149	Minor ZGA
ENSMUSG00000037674	Rfx7	19.4911	36.9714	26.392	Minor ZGA
ENSMUSG00000023353	Agap3	2.47415	20.7791	19.9953	Minor ZGA
ENSMUSG00000022914	Brwd1	4.76129	15.1015	4.04167	Minor ZGA
ENSMUSG00000024347	Psd2	0	3.63539	3.32034	Minor ZGA
ENSMUSG00000037730	Mynn	11.6071	36.3784	19.7782	Minor ZGA
ENSMUSG00000075046	Duxf3	1.24378	4.23	1.70794	Minor ZGA
ENSMUSG00000026768	Itga8	4.79852	18.2496	16.3364	Minor ZGA
ENSMUSG00000032657	Fam189b	1.42832	22.2554	7.78601	Minor ZGA
ENSMUSG00000027439	Gzf1	5.5973	27.5116	16.555	Minor ZGA
ENSMUSG00000031605	Klhl2	0.649135	9.6287	5.61939	Minor ZGA
ENSMUSG00000020171	Yeats4	86.9224	211.357	76.5722	Minor ZGA
ENSMUSG00000060371	Caln1	3.11861	14.8088	4.90334	Minor ZGA
ENSMUSG00000089917	Uckl1	0.726167	13.5312	0	Minor ZGA
ENSMUSG00000008859	Rala	11.7555	47.6428	22.1682	Minor ZGA
ENSMUSG00000020453	Patz1	3.31409	19.612	17.4326	Minor ZGA
ENSMUSG00000041642	Kif21b	0	1.30422	0	Minor ZGA
ENSMUSG00000047976	Kcna1	0	5.2753	0.0494187	Minor ZGA
ENSMUSG00000048175	Asb8	46.0076	129.825	109.853	Minor ZGA
ENSMUSG00000015023	Ddx19a	64.4071	133.063	81.3455	Minor ZGA
ENSMUSG00000024780	Cdc37l1	6.2274	18.3311	6.09161	Minor ZGA
ENSMUSG00000027963	Extl2	0	5.50553	3.25353	Minor ZGA
ENSMUSG00000049858	Suox	0	9.65084	0	Minor ZGA
ENSMUSG00000041235	Chd7	18.2267	39.9349	12.0743	Minor ZGA
ENSMUSG00000022973	Synj1	13.3774	34.7796	6.28831	Minor ZGA
ENSMUSG00000036972	Zic4	0	2.28852	0	Minor ZGA
ENSMUSG00000022329	Stk3	1.27869	15.7919	6.14491	Minor ZGA
ENSMUSG00000047213	Ythdf3	35.0543	86.2531	47.5922	Minor ZGA
ENSMUSG00000021180	Rps6ka5	2.11719	12.2907	6.51666	Minor ZGA
ENSMUSG00000051379	Flrt3	0	4.76991	0	Minor ZGA
ENSMUSG00000029238	Clock	17.5485	32.8436	17.8852	Minor ZGA
ENSMUSG00000019189	Rnf145	2.27508	11.1033	0	Minor ZGA
ENSMUSG00000033257	Ttll4	4.07163	13.4112	4.86463	Minor ZGA
ENSMUSG00000030905	Crym	0	4.2998	0	Minor ZGA
ENSMUSG00000025271	Pfkfb1	0	5.6955	0	Minor ZGA
ENSMUSG00000058192	Zfp846	0.923603	10.3415	0.461252	Minor ZGA
ENSMUSG00000039844	Rapgef1	3.53545	18.6611	3.52105	Minor ZGA
ENSMUSG00000070576	Mn1	3.23635	15.2232	6.27485	Minor ZGA
ENSMUSG00000053153	Spag16	0	3.27333	0	Minor ZGA
ENSMUSG00000015202	Cnksr3	8.88902	36.6477	2.92284	Minor ZGA
ENSMUSG00000017119	Nbr1	17.1026	40.2918	32.5159	Minor ZGA
ENSMUSG00000028456	Unc13b	4.69485	12.0066	6.46477	Minor ZGA
ENSMUSG00000029685	Asb15	0	3.49095	0	Minor ZGA
ENSMUSG00000044827	Tlr1	0	4.11908	0	Minor ZGA
ENSMUSG00000032113	Chek1	45.1098	85.4629	76.2019	Minor ZGA
ENSMUSG00000063173	Olfr811	0	8.46805	0	Minor ZGA
ENSMUSG00000004296	Il12b	0	10.6631	0	Minor ZGA
ENSMUSG00000022833	Ccdc14	5.27043	17.3088	0	Minor ZGA
ENSMUSG00000047187	Rab2a	28.1965	83.52	49.9443	Minor ZGA
ENSMUSG00000067220	Cnga1	0	3.28556	0	Minor ZGA
ENSMUSG00000035258	Abi3bp	3.2057	13.5296	12.2241	Minor ZGA
ENSMUSG00000091455	Otogl	0	2.32985	0	Minor ZGA
ENSMUSG00000002266	Zim1	0	1.65319	0	Minor ZGA
ENSMUSG00000048280	Zfp738	2.23892	7.90683	6.75474	Minor ZGA
ENSMUSG00000041268	Dmxl2	5.37018	14.1842	2.74358	Minor ZGA
ENSMUSG00000037370	Enpp1	0.0149451	1.58218	0.619589	Minor ZGA
ENSMUSG00000035121	Neil2	0	2.71348	0	Minor ZGA
ENSMUSG00000001521	Tulp3	16.8936	39.8926	37.3982	Minor ZGA
ENSMUSG00000030861	Acadsb	0.0427057	4.11824	0.260364	Minor ZGA
ENSMUSG00000075512	Gm1587	3.36923	46.2175	12.4242	Minor ZGA
ENSMUSG00000053192	Mllt11	16.1722	56.4207	41.3016	Minor ZGA
ENSMUSG00000060771	Tsga10	1.63228	9.55046	5.18917	Minor ZGA
ENSMUSG00000048621	Gm6377	0	6.90938	0	Minor ZGA
ENSMUSG00000020623	Map2k6	0	3.65718	0	Minor ZGA
ENSMUSG00000041301	Cftr	0	2.47118	0	Minor ZGA
ENSMUSG00000020669	Sh3yl1	21.8292	67.1945	16.3139	Minor ZGA
ENSMUSG00000074491	Clec4g	0	5.98623	0	Minor ZGA
ENSMUSG00000031155	Pim2	11.2137	44.7966	36.5108	Minor ZGA
ENSMUSG00000022244	Amacr	0	7.14944	0	Minor ZGA
ENSMUSG00000030451	Herc2	6.88414	15.2848	10.403	Minor ZGA
ENSMUSG00000026404	Ddx59	29.4287	72.5434	20.7394	Minor ZGA
ENSMUSG00000062373	Tmem65	24.7236	48.8336	41.8309	Minor ZGA
ENSMUSG00000053062	Jam2	0	3.09292	0	Minor ZGA
ENSMUSG00000015112	Slc25a13	21.6452	53.6663	34.2531	Minor ZGA
ENSMUSG00000039286	Fndc3b	10.9415	30.6701	28.4949	Minor ZGA
ENSMUSG00000030862	Cpxm2	0.207791	5.4724	4.52932	Minor ZGA
ENSMUSG00000078861	Zfp931	0.0666778	6.45046	0.0513748	Minor ZGA
ENSMUSG00000067336	Bmpr2	7.60142	15.9697	13.4275	Minor ZGA
ENSMUSG00000014773	Dll1	0	4.07231	0	Minor ZGA
ENSMUSG00000039428	Tmem135	0.404892	6.48466	0	Minor ZGA
ENSMUSG00000043463	Rab9b	0	4.20473	0	Minor ZGA
ENSMUSG00000021286	Zfyve21	43.119	114.731	69.0719	Minor ZGA
ENSMUSG00000028555	Ttc39a	0	3.4363	3.316	Minor ZGA
ENSMUSG00000030201	Lrp6	3.44746	11.0658	4.77729	Minor ZGA
ENSMUSG00000020268	Lyrm7	0	3.24755	0.0233882	Minor ZGA
ENSMUSG00000027857	Tshb	0	3.60047	0	Minor ZGA
ENSMUSG00000026544	Dusp23	0	11.6898	9.27949	Minor ZGA
ENSMUSG00000028572	Hook1	14.6392	30.3852	24.7818	Minor ZGA
ENSMUSG00000039361	Picalm	6.85416	19.0447	18.3032	Minor ZGA
ENSMUSG00000021540	Smad5	0.413187	5.85033	0.831295	Minor ZGA
ENSMUSG00000036026	Tmem63b	19.923	45.7297	27.4107	Minor ZGA
ENSMUSG00000056900	Usp13	1.57983	13.7725	8.25149	Minor ZGA
ENSMUSG00000068037	Mas1	0	6.00938	0	Minor ZGA

## Sheet: 4-cell
Table 4: NMN recovered the expression pattern of minor ZGA genes in FK866-treated 4-cell embryos
geneID	geneName	4-cell control	4-cell FK866 treatment	4-cell NMN treatment	Class
ENSMUSG00000050810	Oog3	25.031	306.128	297.486	Minor ZGA
ENSMUSG00000025241	Fyco1	0	7.65835	4.09321	Minor ZGA
ENSMUSG00000062151	Unc13c	0.939648	42.5659	41.304	Minor ZGA
ENSMUSG00000019826	Zbtb24	0.0284747	20.1928	7.66394	Minor ZGA
ENSMUSG00000029414	Kntc1	0.0182733	7.88966	4.58391	Minor ZGA
ENSMUSG00000028383	Hsdl2	0.0521918	19.6016	2.09058	Minor ZGA
ENSMUSG00000024174	Pot1b	0	6.92188	0.759037	Minor ZGA
ENSMUSG00000031309	Rps6ka3	0	4.26897	0.0478254	Minor ZGA
ENSMUSG00000042121	Ssh1	0.0500389	5.16967	1.20273	Minor ZGA
ENSMUSG00000029524	Sirt4	0	18.3174	7.32605	Minor ZGA
ENSMUSG00000029359	Tesc	93.2943	457.704	345.419	Minor ZGA
ENSMUSG00000028337	Coro2a	0	4.36819	0.300145	Minor ZGA
ENSMUSG00000019779	Frk	0	5.37811	2.50136	Minor ZGA
ENSMUSG00000021830	Txndc16	1.88072	14.7978	9.79322	Minor ZGA
ENSMUSG00000005907	Pex1	0	2.60434	1.09911	Minor ZGA
ENSMUSG00000005493	Msh4	0	4.14213	2.00874	Minor ZGA
ENSMUSG00000020181	Nav3	0	1.58138	1.18671	Minor ZGA
ENSMUSG00000056749	Nfil3	0.072002	18.99	8.38034	Minor ZGA
ENSMUSG00000041058	Wwp1	0	4.00344	3.08607	Minor ZGA
ENSMUSG00000036403	Cep135	0	3.51714	2.0332	Minor ZGA
ENSMUSG00000019977	Hbs1l	0	4.07162	2.23308	Minor ZGA
ENSMUSG00000037270	4932438A13Rik	0.104849	2.24521	0.672498	Minor ZGA
ENSMUSG00000006586	Runx1t1	0.26947	9.84353	6.2989	Minor ZGA
ENSMUSG00000038175	Mylip	0	7.41467	4.01752	Minor ZGA
ENSMUSG00000003033	Ap1m1	4.31614	32.2151	19.313	Minor ZGA
ENSMUSG00000004105	Angptl2	0.0719478	4.9258	2.07465	Minor ZGA
ENSMUSG00000001039	B9d1	0	17.1707	9.14676	Minor ZGA
ENSMUSG00000019944	Rhobtb1	0	3.82576	3.40534	Minor ZGA
ENSMUSG00000028249	Sdcbp	1.65041	16.629	11.9466	Minor ZGA
ENSMUSG00000018012	Rac3	0	16.9819	16.802	Minor ZGA
ENSMUSG00000022272	Myo10	0	2.15108	1.58751	Minor ZGA
ENSMUSG00000058147	Xlr3c	0	15.5209	2.38564	Minor ZGA
ENSMUSG00000034910	Pygo1	0	3.21545	2.58202	Minor ZGA
ENSMUSG00000074342	I830077J02Rik	0.425212	15.2628	7.07839	Minor ZGA
ENSMUSG00000058402	Zfp420	0	3.64804	3.11179	Minor ZGA
ENSMUSG00000041235	Chd7	8.32817	25.8677	20.2072	Minor ZGA
ENSMUSG00000051335	Gfod1	0	2.72857	0.719793	Minor ZGA
ENSMUSG00000032601	Prkar2a	8.13085	45.7604	39.0281	Minor ZGA
ENSMUSG00000001103	Sebox	4.84719	102.887	48.4721	Minor ZGA
ENSMUSG00000014329	Bicc1	0.0205878	3.17718	1.47636	Minor ZGA
ENSMUSG00000021221	Dpf3	0	4.27278	2.04915	Minor ZGA
ENSMUSG00000029670	Ing3	2.05182	20.5757	6.0482	Minor ZGA
ENSMUSG00000001211	Agpat3	0	2.50552	0	Minor ZGA
ENSMUSG00000029516	Cit	0.84598	5.5431	3.89225	Minor ZGA
ENSMUSG00000025790	Slco3a1	0	2.01681	0.80787	Minor ZGA
ENSMUSG00000058624	Gda	0.0233963	3.29264	2.49934	Minor ZGA
ENSMUSG00000001576	Ergic1	0.0164127	2.29186	0.870249	Minor ZGA
ENSMUSG00000035284	Vps13c	0	1.08288	0.179249	Minor ZGA
ENSMUSG00000055204	Ankrd17	11.1833	23.7925	21.7496	Minor ZGA
ENSMUSG00000033059	Pygb	0	6.11141	0.403126	Minor ZGA
ENSMUSG00000030527	Crtc3	0	2.97358	0.55614	Minor ZGA
ENSMUSG00000030447	Cyfip1	2.69892	14.0716	8.06761	Minor ZGA
ENSMUSG00000027167	Elp4	0	5.21024	1.42824	Minor ZGA
ENSMUSG00000106864	Gtf3c2	13.5867	41.4394	30.6902	Minor ZGA
ENSMUSG00000036111	Lmo1	17.9591	82.5351	61.6355	Minor ZGA
ENSMUSG00000024972	Lgals12	0	9.58916	0	Minor ZGA
ENSMUSG00000043687	1190005I06Rik	0.141453	17.1017	12.0023	Minor ZGA
ENSMUSG00000029385	Ccng2	0.0280678	4.14784	0.267643	Minor ZGA
ENSMUSG00000004040	Stat3	0.305519	6.56431	5.21997	Minor ZGA
ENSMUSG00000021461	Fancc	0	1.74218	1.38969	Minor ZGA
ENSMUSG00000031255	Sytl4	0.0298915	3.53407	2.93076	Minor ZGA
ENSMUSG00000003849	Nqo1	0	9.54206	0.470313	Minor ZGA
ENSMUSG00000060216	Arrb2	1.66925	28.9035	27.1781	Minor ZGA
ENSMUSG00000035441	Myo1d	0	3.85517	2.35595	Minor ZGA
ENSMUSG00000055044	Pdlim1	0.561618	7.47032	3.46193	Minor ZGA
ENSMUSG00000051314	Ffar2	0	8.5275	0	Minor ZGA
ENSMUSG00000036026	Tmem63b	0.0600996	3.99319	3.14212	Minor ZGA
ENSMUSG00000022076	Klhl1	0	3.49013	1.11053	Minor ZGA
ENSMUSG00000029423	Piwil1	0	3.20127	1.62457	Minor ZGA
ENSMUSG00000025959	Klf7	0	1.63741	0.811423	Minor ZGA
ENSMUSG00000032216	Nedd4	1.70601	8.54881	6.38209	Minor ZGA
ENSMUSG00000002578	Ikzf4	0.0225779	3.38473	1.92688	Minor ZGA
ENSMUSG00000056698	Elmod3	0	6.20345	2.28083	Minor ZGA
ENSMUSG00000037370	Enpp1	0.104549	3.3133	1.43475	Minor ZGA
ENSMUSG00000015134	Aldh1a3	4.37168	30.9181	12.4254	Minor ZGA
ENSMUSG00000026088	Mitd1	0.105326	7.19056	2.41066	Minor ZGA
ENSMUSG00000032058	Ppp2r1b	1.24425	9.13789	5.94908	Minor ZGA
ENSMUSG00000009035	Tmem184b	0	2.8475	1.00969	Minor ZGA
ENSMUSG00000020780	Srp68	4.25615	23.9985	12.1034	Minor ZGA
ENSMUSG00000038145	Snrk	0	3.65706	0.670808	Minor ZGA
ENSMUSG00000053490	Trim60	0.163906	9.15575	2.32523	Minor ZGA
ENSMUSG00000039431	Mtmr7	0	2.74785	0.98392	Minor ZGA
ENSMUSG00000041975	Mettl8	0.0260772	2.59495	1.03458	Minor ZGA
ENSMUSG00000063142	Kcnma1	0	0.897942	0.0126887	Minor ZGA
ENSMUSG00000047415	Gpr68	0	1.7393	1.07126	Minor ZGA
ENSMUSG00000058756	Thra	0.033202	5.47013	0.834159	Minor ZGA
ENSMUSG00000041992	Rapgef5	0.0114099	1.20484	0.442411	Minor ZGA
ENSMUSG00000056201	Cfl1	115.799	240.31	228.504	Minor ZGA
ENSMUSG00000031367	Ap1s2	0	4.00319	1.67217	Minor ZGA
ENSMUSG00000067336	Bmpr2	0.925242	5.5218	3.36743	Minor ZGA
ENSMUSG00000019856	Fam184a	1.14553	8.95745	5.58662	Minor ZGA
ENSMUSG00000023456	Tpi1	0.0556461	5.68723	1.48303	Minor ZGA
ENSMUSG00000073434	Wdr90	0	2.20115	0.705759	Minor ZGA
ENSMUSG00000022680	Pdxdc1	2.19668	13.5414	10.2433	Minor ZGA
ENSMUSG00000038112	AW551984	0	3.07358	0	Minor ZGA
ENSMUSG00000024743	Syt7	0.0194839	1.80949	0.287704	Minor ZGA
ENSMUSG00000008496	Pou2f2	1.29016	8.77127	5.2787	Minor ZGA
ENSMUSG00000068205	Macrod2	0	1.08278	0.106286	Minor ZGA
ENSMUSG00000034640	Tiparp	52.8264	130.305	127.63	Minor ZGA
ENSMUSG00000018076	Med13l	1.19868	5.98256	5.43162	Minor ZGA
ENSMUSG00000031563	Wwc2	5.19263	16.7529	12.9933	Minor ZGA
ENSMUSG00000028102	Pex11b	0	6.25671	5.4865	Minor ZGA
ENSMUSG00000025777	Gdap1	0.990714	6.35955	5.50212	Minor ZGA
ENSMUSG00000003279	Dlgap1	0.0595326	1.43483	0.581786	Minor ZGA
ENSMUSG00000075611	Gm11545	0	28.3059	19.7544	Minor ZGA
ENSMUSG00000030125	Lrrc23	0	6.16117	4.35854	Minor ZGA
ENSMUSG00000047804	Akap10	0.237473	5.7863	3.86567	Minor ZGA
ENSMUSG00000033713	Foxn3	3.63497	13.8491	10.3086	Minor ZGA
ENSMUSG00000031921	Terf2	1.49643	14.2194	5.88212	Minor ZGA
ENSMUSG00000038990	Cables2	3.27198	16.2172	6.29885	Minor ZGA
ENSMUSG00000020638	Cmpk2	0	3.96211	0.0517425	Minor ZGA
ENSMUSG00000041722	Khdc1c	30.0933	94.7774	75.9861	Minor ZGA
ENSMUSG00000049225	Pdp1	0	2.22066	0.955864	Minor ZGA
ENSMUSG00000054277	Arfgap3	0	2.75446	2.66478	Minor ZGA
ENSMUSG00000038418	Egr1	0.509204	7.1381	2.40579	Minor ZGA
ENSMUSG00000028957	Per3	0	1.01601	0.589152	Minor ZGA
ENSMUSG00000045007	Tubg2	4.95723	29.4752	27.1994	Minor ZGA
ENSMUSG00000039236	Isg20	0	5.42478	1.68655	Minor ZGA
ENSMUSG00000029275	Gfi1	0	3.42848	2.3553	Minor ZGA
ENSMUSG00000025571	Tnrc6c	0.0113584	0.955674	0.695995	Minor ZGA
ENSMUSG00000033088	Triobp	0.480304	3.82091	2.86445	Minor ZGA
ENSMUSG00000069601	Ank3	0	0.319826	0.131976	Minor ZGA
ENSMUSG00000036760	Kcnk9	0	0.817796	0.122588	Minor ZGA
ENSMUSG00000004568	Arhgef18	0.120802	1.78761	0.591617	Minor ZGA
ENSMUSG00000046178	Nxph1	0	3.13377	0	Minor ZGA
ENSMUSG00000038780	Smurf1	0.411031	6.15884	4.04905	Minor ZGA
ENSMUSG00000028023	Pitx2	0.0308667	2.35178	0.347734	Minor ZGA
ENSMUSG00000062995	Ica1	0.0449818	5.54514	1.91439	Minor ZGA
ENSMUSG00000052512	Nav2	0	0.302811	0.16431	Minor ZGA
ENSMUSG00000022664	Slc35a5	0.0378023	1.65534	1.55856	Minor ZGA
ENSMUSG00000024135	Srbd1	1.76345	9.999	9.69975	Minor ZGA
