# Supplementary material for: Metabolic control of histone acetylation for precise and timely regulation of minor ZGA in early mammalian embryos
Source: Cell Discov. 2022 Sep 27;8:96. doi: 10.1038/s41421-022-00440-z (PMC9515074; doi:10.1038/s41421-022-00440-z)
Supplement: Supplementary file 6 — Supplementary Table S5 [file 41421_2022_440_MOESM6_ESM.xlsx]

## Sheet: late 2-cell con vs. TSA
Table 5: RNA-seq analysis of control and TSA-treated embryos
geneID	geneName	log2FoldChange	pvalue	FDR	isDE
ENSMUSG00000011263	Exoc3l2	-4.09695	0	0	down
ENSMUSG00000058028	Zscan5b	-4.80039	0	0	down
ENSMUSG00000029265	Dr1	-3.68779	0	1.454e-14	down
ENSMUSG00000080848	Gm9385	-5.00832	1.8e-16	4.4148e-13	down
ENSMUSG00000025839	Pramel7	-7.40128	1.7e-16	4.4148e-13	down
ENSMUSG00000008976	Gabpa	-3.8644	3.03e-15	6.37933e-12	down
ENSMUSG00000031917	Nip7	-3.83365	1.658e-14	2.70698e-11	down
ENSMUSG00000020923	Ubtf	-4.77248	2.904e-14	4.26684e-11	down
ENSMUSG00000008348	Ubc	-2.52426	3.577e-14	4.77741e-11	down
ENSMUSG00000049792	Bag5	-4.19825	4.116e-14	5.03902e-11	down
ENSMUSG00000024045	Akap8	-3.97149	4.0692e-13	4.59823e-10	down
ENSMUSG00000011179	Odc1	-2.78644	1.10406e-12	1.15847e-09	down
ENSMUSG00000042207	Kdm5b	-3.33703	1.31754e-12	1.29032e-09	down
ENSMUSG00000083705	Gm8624	-11.6218	1.86692e-12	1.71407e-09	down
ENSMUSG00000081249	Gm11517	-4.05693	2.02374e-12	1.74875e-09	down
ENSMUSG00000028986	Klhl7	-11.744	2.84248e-12	2.31978e-09	down
ENSMUSG00000055491	Pprc1	-7.94697	7.94155e-12	6.14007e-09	down
ENSMUSG00000095865	Gm13237	-3.30375	9.18522e-12	6.49964e-09	down
ENSMUSG00000031812	Map1lc3b	-2.52203	9.29151e-12	6.49964e-09	down
ENSMUSG00000029188	Slc34a2	-2.99499	1.96712e-11	1.11142e-08	down
ENSMUSG00000029394	Cdk2ap1	-3.03781	4.76732e-11	2.40477e-08	down
ENSMUSG00000094777	H2ac24	-3.23586	4.91104e-11	2.40477e-08	down
ENSMUSG00000094248	H2ac23	-3.26551	5.5086e-11	2.52879e-08	down
ENSMUSG00000054717	Hmgb2	-2.96904	6.53581e-11	2.90943e-08	down
ENSMUSG00000047675	Rps8	-2.77271	8.21358e-11	3.54875e-08	down
ENSMUSG00000021418	Rpp40	-8.19723	1.37475e-10	5.60974e-08	down
ENSMUSG00000041438	Utp4	-4.47589	1.41355e-10	5.61218e-08	down
ENSMUSG00000025351	Cd63	-4.65605	1.58058e-10	5.95353e-08	down
ENSMUSG00000020802	Ube2o	-4.09767	2.94543e-10	1.0302e-07	down
ENSMUSG00000034931	Dhx8	-4.45229	3.14689e-10	1.07506e-07	down
ENSMUSG00000054115	Skp2	-3.43699	3.86347e-10	1.23379e-07	down
ENSMUSG00000039630	Hnrnpu	-2.90462	4.69266e-10	1.4667e-07	down
ENSMUSG00000092125	AA543401	-10.9116	5.91984e-10	1.77474e-07	down
ENSMUSG00000027496	Aurka	-2.71844	7.77423e-10	2.23928e-07	down
ENSMUSG00000002129	Sf3a1	-10.8526	8.01963e-10	2.26555e-07	down
ENSMUSG00000074501	Gm5612	-2.65968	8.28371e-10	2.29599e-07	down
ENSMUSG00000040463	Mybbp1a	-6.83235	1.19574e-09	3.02853e-07	down
ENSMUSG00000086598	Btbd18	-6.24604	1.36843e-09	3.40717e-07	down
ENSMUSG00000000148	Brat1	-6.79535	1.41812e-09	3.47204e-07	down
ENSMUSG00000000916	Nsun5	-10.8341	2.05516e-09	4.81382e-07	down
ENSMUSG00000043183	Simc1	-10.8266	2.06447e-09	4.81382e-07	down
ENSMUSG00000044147	Arf6	-2.32715	2.67187e-09	6.13277e-07	down
ENSMUSG00000020537	Drg2	-10.6676	3.18904e-09	7.20723e-07	down
ENSMUSG00000046865	Fbl	-4.86043	3.78964e-09	8.30893e-07	down
ENSMUSG00000062794	Zfp599	-8.77211	3.86716e-09	8.3542e-07	down
ENSMUSG00000039209	Rpl39l	-6.17275	4.5806e-09	9.75202e-07	down
ENSMUSG00000032215	Rsl24d1	-3.6998	5.09044e-09	1.05322e-06	down
ENSMUSG00000071646	Mta2	-7.46895	6.15661e-09	1.19001e-06	down
ENSMUSG00000037608	Bclaf1	-3.45862	7.7405e-09	1.42135e-06	down
ENSMUSG00000027581	Stmn3	-9.7711	7.67407e-09	1.42135e-06	down
ENSMUSG00000027395	Polr1b	-10.5568	9.84908e-09	1.74317e-06	down
ENSMUSG00000074502	Ubtfl1	-4.17938	1.24808e-08	2.11154e-06	down
ENSMUSG00000037885	Stk35	-2.67929	1.31711e-08	2.17398e-06	down
ENSMUSG00000029836	Cbx3	-3.69178	1.33861e-08	2.18491e-06	down
ENSMUSG00000033099	Nol12	-9.69485	1.60458e-08	2.5621e-06	down
ENSMUSG00000085114	1600025M17Rik	-10.5265	2.36998e-08	3.48149e-06	down
ENSMUSG00000027244	Atg13	-10.4648	2.92501e-08	4.21259e-06	down
ENSMUSG00000038762	Abcf1	-4.3428	3.11186e-08	4.39551e-06	down
ENSMUSG00000023025	Larp4	-2.89773	3.27907e-08	4.58757e-06	down
ENSMUSG00000090862	Rps13	-2.4634	3.73232e-08	5.07665e-06	down
ENSMUSG00000093421	Obox3-ps6	-4.67228	4.27171e-08	5.75701e-06	down
ENSMUSG00000066772	Obox3	-2.83965	4.41621e-08	5.85075e-06	down
ENSMUSG00000024791	Cdca5	-2.55737	4.63227e-08	6.07572e-06	down
ENSMUSG00000028948	Nol9	-2.56512	5.04591e-08	6.50214e-06	down
ENSMUSG00000031432	Prps1	-2.21661	6.07194e-08	7.49553e-06	down
ENSMUSG00000026848	Tor1b	-6.4422	6.06024e-08	7.49553e-06	down
ENSMUSG00000035397	Klf16	-3.43518	7.03151e-08	8.39779e-06	down
ENSMUSG00000049969	Plekhf2	-2.98882	7.35195e-08	8.64002e-06	down
ENSMUSG00000017760	Ctsa	-4.4709	7.56458e-08	8.81934e-06	down
ENSMUSG00000030357	Fkbp4	-3.4273	7.92511e-08	9.0953e-06	down
ENSMUSG00000024391	Apom	-10.2615	1.11871e-07	1.24499e-05	down
ENSMUSG00000031508	Ankrd10	-3.15631	1.44257e-07	1.50293e-05	down
ENSMUSG00000078154	Gm12184	-2.9306	1.47165e-07	1.51179e-05	down
ENSMUSG00000034032	Rpap1	-10.163	1.4636e-07	1.51179e-05	down
ENSMUSG00000028233	Tgs1	-3.59067	1.49247e-07	1.52253e-05	down
ENSMUSG00000072258	Taf1a	-3.40559	1.50435e-07	1.52406e-05	down
ENSMUSG00000025364	Pa2g4	-3.28479	1.5816e-07	1.56984e-05	down
ENSMUSG00000026955	Sapcd2	-3.83516	1.6117e-07	1.57839e-05	down
ENSMUSG00000040139	9430038I01Rik	-2.52304	1.65725e-07	1.59118e-05	down
ENSMUSG00000036698	Ago2	-2.58982	1.64816e-07	1.59118e-05	down
ENSMUSG00000001416	Cct3	-3.39113	1.7541e-07	1.6678e-05	down
ENSMUSG00000039826	Trub2	-4.36363	1.75976e-07	1.6678e-05	down
ENSMUSG00000104158	Gm38100	-10.1517	1.77647e-07	1.67284e-05	down
ENSMUSG00000040459	Arglu1	-2.82659	2.10368e-07	1.93144e-05	down
ENSMUSG00000072419	Dppa2	-3.28333	2.30238e-07	2.07497e-05	down
ENSMUSG00000043924	Ncmap	-10.3902	2.30065e-07	2.07497e-05	down
ENSMUSG00000021054	Sgpp1	-5.05512	2.56679e-07	2.28522e-05	down
ENSMUSG00000024410	Rmc1	-5.87701	2.66264e-07	2.35627e-05	down
ENSMUSG00000063316	Rpl27	-2.79398	3.11805e-07	2.64764e-05	down
ENSMUSG00000028126	Pip5k1a	-2.72689	3.29276e-07	2.76404e-05	down
ENSMUSG00000033863	Klf9	-3.0414	3.67954e-07	3.03665e-05	down
ENSMUSG00000031669	Gins3	-9.10535	3.73875e-07	3.06828e-05	down
ENSMUSG00000022114	Spry2	-10.0682	3.76596e-07	3.07344e-05	down
ENSMUSG00000035666	Gtf3c4	-3.54605	4.12309e-07	3.30176e-05	down
ENSMUSG00000038299	Wdr36	-3.21273	4.13563e-07	3.30176e-05	down
ENSMUSG00000003848	Nob1	-3.58585	4.2604e-07	3.329e-05	down
ENSMUSG00000033107	Rnf125	-3.54189	4.25498e-07	3.329e-05	down
ENSMUSG00000028693	Nasp	-2.77406	4.36224e-07	3.3727e-05	down
ENSMUSG00000051223	Bzw1	-2.62357	4.6747e-07	3.5581e-05	down
ENSMUSG00000038072	Galnt11	-9.12745	4.70269e-07	3.56095e-05	down
ENSMUSG00000053536	Cstf2t	-3.3953	5.10558e-07	3.82658e-05	down
ENSMUSG00000068391	Chrac1	-9.96251	5.87491e-07	4.19325e-05	down
ENSMUSG00000096259	Pramel38	-3.80401	6.01108e-07	4.22501e-05	down
ENSMUSG00000025838	Pramel6	-7.6785	6.19497e-07	4.27249e-05	down
ENSMUSG00000069835	Sat2	-9.95285	6.19416e-07	4.27249e-05	down
ENSMUSG00000094017	Gm13160	-3.49985	6.37128e-07	4.37356e-05	down
ENSMUSG00000107283	Mpv17	-9.01471	6.69925e-07	4.55611e-05	down
ENSMUSG00000017677	Wsb1	-3.08889	6.94138e-07	4.69903e-05	down
ENSMUSG00000061787	Rps17	-2.30316	7.3178e-07	4.93112e-05	down
ENSMUSG00000022663	Atg3	-9.00943	8.1076e-07	5.38917e-05	down
ENSMUSG00000082163	Gm14276	-9.91159	8.18697e-07	5.41741e-05	down
ENSMUSG00000032288	Imp3	-2.20091	8.39127e-07	5.5277e-05	down
ENSMUSG00000062203	Gspt1	-3.66294	8.96583e-07	5.85369e-05	down
ENSMUSG00000020290	Xpo1	-2.59818	9.23772e-07	5.95185e-05	down
ENSMUSG00000025362	Rps26	-2.48101	1.00458e-06	6.34967e-05	down
ENSMUSG00000001674	Ddx18	-2.73575	1.01536e-06	6.37423e-05	down
ENSMUSG00000006587	Snai3	-9.98515	1.06145e-06	6.60706e-05	down
ENSMUSG00000029703	Lrwd1	-9.86941	1.09585e-06	6.79244e-05	down
ENSMUSG00000026819	Slc25a25	-2.6246	1.16188e-06	7.14142e-05	down
ENSMUSG00000026662	Sephs1	-9.84029	1.1764e-06	7.17852e-05	down
ENSMUSG00000060499	Rpl10l	-2.59473	1.18644e-06	7.20198e-05	down
ENSMUSG00000079162	Trim43b	-3.36322	1.27661e-06	7.68584e-05	down
ENSMUSG00000040025	Ythdf2	-2.77865	1.38963e-06	8.2313e-05	down
ENSMUSG00000022983	Scaf4	-3.2274	1.49583e-06	8.75447e-05	down
ENSMUSG00000047123	Ticam1	-7.84279	1.62434e-06	9.46887e-05	down
ENSMUSG00000071537	Klrg2	-5.52544	1.6955e-06	9.84464e-05	down
ENSMUSG00000023988	Bysl	-5.28926	1.7714e-06	0.000101648	down
ENSMUSG00000042279	H1f8	-1.8552	1.8982e-06	0.00010643	down
ENSMUSG00000038705	Gmeb2	-9.76558	1.96688e-06	0.000109196	down
ENSMUSG00000009927	Rps25	-2.23476	2.00723e-06	0.000110435	down
ENSMUSG00000020063	Sirt1	-2.644	2.17766e-06	0.000118043	down
ENSMUSG00000033732	Sf3b3	-9.76389	2.28329e-06	0.000122414	down
ENSMUSG00000025340	Rabgef1	-3.28694	2.30018e-06	0.000122872	down
ENSMUSG00000020029	Nudt4	-2.08524	2.36664e-06	0.000125963	down
ENSMUSG00000034424	Gcsh	-2.13247	2.43532e-06	0.000129151	down
ENSMUSG00000055835	Zfp1	-3.10777	2.46276e-06	0.000130136	down
ENSMUSG00000018765	Fxr2	-2.67218	2.49093e-06	0.000130736	down
ENSMUSG00000093509	Obox3-ps3	-4.32686	2.4919e-06	0.000130736	down
ENSMUSG00000090733	Rps27	-4.11905	2.60249e-06	0.000136052	down
ENSMUSG00000030321	Efcab12	-9.72105	2.61844e-06	0.0001364	down
ENSMUSG00000004207	Psap	-5.29901	3.06116e-06	0.000156685	down
ENSMUSG00000026246	Alppl2	-4.84611	3.14764e-06	0.000157269	down
ENSMUSG00000018446	C1qbp	-2.40602	3.16701e-06	0.000157269	down
ENSMUSG00000073294	Ezhip	-1.91795	3.17641e-06	0.000157269	down
ENSMUSG00000093924	Gm12623	-1.78395	3.12417e-06	0.000157269	down
ENSMUSG00000009630	Ppp2cb	-2.85175	3.12322e-06	0.000157269	down
ENSMUSG00000019303	Psmc3ip	-2.85161	3.17335e-06	0.000157269	down
ENSMUSG00000085755	Gm13496	-9.69359	3.27118e-06	0.000160714	down
ENSMUSG00000036376	Abt1	-2.57653	3.48684e-06	0.000169608	down
ENSMUSG00000063480	Snu13	-1.91062	3.78995e-06	0.00018135	down
ENSMUSG00000038612	Mcl1	-2.32407	4.02133e-06	0.000189946	down
ENSMUSG00000027405	Nop56	-1.8682	4.42668e-06	0.000206438	down
ENSMUSG00000019942	Cdk1	-2.02733	4.53494e-06	0.00020963	down
ENSMUSG00000020074	Ccar1	-2.50568	4.69951e-06	0.000214397	down
ENSMUSG00000028081	Rps3a1	-1.94412	4.68089e-06	0.000214397	down
ENSMUSG00000029401	Rilpl2	-3.20701	5.17106e-06	0.00023436	down
ENSMUSG00000021690	Jmy	-3.63869	6.24372e-06	0.00027794	down
ENSMUSG00000027806	Tsc22d2	-1.99702	6.26498e-06	0.000278044	down
ENSMUSG00000036442	Thap11	-1.78207	6.34013e-06	0.000280532	down
ENSMUSG00000023905	Tnfrsf12a	-2.11008	6.37272e-06	0.000281127	down
ENSMUSG00000046562	Unc119b	-4.31911	6.5458e-06	0.000287492	down
ENSMUSG00000022427	Tomm22	-3.14658	6.67112e-06	0.000289082	down
ENSMUSG00000034892	Rps29	-2.48382	7.07301e-06	0.000303809	down
ENSMUSG00000022035	Ccdc25	-5.46089	7.31866e-06	0.000311626	down
ENSMUSG00000083621	Gm14586	-3.22218	7.56393e-06	0.000319294	down
ENSMUSG00000067367	Lyar	-2.349	7.61872e-06	0.000320685	down
ENSMUSG00000028954	Nub1	-2.23708	8.19761e-06	0.000340178	down
ENSMUSG00000020447	Npc1l1	-9.56149	8.40915e-06	0.000345681	down
ENSMUSG00000029524	Sirt4	-5.62955	8.49987e-06	0.000346995	down
ENSMUSG00000069114	Zbtb10	-2.66858	8.55544e-06	0.000348142	down
ENSMUSG00000022009	Nufip1	-2.83589	8.6675e-06	0.000351728	down
ENSMUSG00000040435	Ppp1r15a	-2.55999	8.74444e-06	0.000353873	down
ENSMUSG00000029547	Ints1	-9.57522	8.77861e-06	0.000354279	down
ENSMUSG00000004359	Spic	-4.43294	9.06102e-06	0.000364568	down
ENSMUSG00000011837	Snapc2	-4.13029	9.12628e-06	0.0003653	down
ENSMUSG00000031789	Cngb1	-9.59791	9.64032e-06	0.000382747	down
ENSMUSG00000007411	Mark3	-4.60976	9.6983e-06	0.000384011	down
ENSMUSG00000027076	Timm10	-6.44389	1.00244e-05	0.000395858	down
ENSMUSG00000018846	Pank3	-2.15926	1.0103e-05	0.000397891	down
ENSMUSG00000050953	Gja1	-9.50347	1.04671e-05	0.000408942	down
ENSMUSG00000020526	Znhit3	-3.56796	1.06191e-05	0.000413779	down
ENSMUSG00000015176	Nolc1	-2.72971	1.12434e-05	0.000432371	down
ENSMUSG00000024007	Ppil1	-3.02621	1.12365e-05	0.000432371	down
ENSMUSG00000024642	Tle4	-3.00732	1.19699e-05	0.000455537	down
ENSMUSG00000093978	Gm12612	-1.74941	1.28249e-05	0.000483072	down
ENSMUSG00000027804	Ppid	-9.48439	1.28952e-05	0.000484475	down
ENSMUSG00000028557	Rnf11	-2.97089	1.29804e-05	0.000485196	down
ENSMUSG00000081593	Gm11841	-2.62439	1.31201e-05	0.000489173	down
ENSMUSG00000027510	Rbm38	-1.42547	1.33764e-05	0.000496212	down
ENSMUSG00000071655	Ubxn1	-3.01598	1.35612e-05	0.000500538	down
ENSMUSG00000035150	Eif2s3x	-2.37109	1.37992e-05	0.000504807	down
ENSMUSG00000063406	Tmed5	-2.21508	1.45291e-05	0.000527286	down
ENSMUSG00000094005	Gm12625	-1.88204	1.50902e-05	0.000544658	down
ENSMUSG00000049728	Zfp668	-6.67855	1.5911e-05	0.000571474	down
ENSMUSG00000021731	Mrps30	-3.90606	1.60945e-05	0.000576653	down
ENSMUSG00000030871	Ears2	-9.50305	1.65272e-05	0.000589281	down
ENSMUSG00000094566	Gm12620	-1.67774	1.67177e-05	0.000594633	down
ENSMUSG00000036281	Snapc4	-9.4692	1.73207e-05	0.000614591	down
ENSMUSG00000034880	Mrpl34	-2.99135	1.7732e-05	0.000625058	down
ENSMUSG00000041815	Poldip3	-2.41009	1.78298e-05	0.000625107	down
ENSMUSG00000054766	Set	-1.6194	1.8374e-05	0.000641128	down
ENSMUSG00000015027	Galns	-9.39839	1.84666e-05	0.000641312	down
ENSMUSG00000062867	Impdh2	-2.93721	2.03759e-05	0.000697719	down
ENSMUSG00000041057	Wdr43	-2.48799	2.11265e-05	0.000713445	down
ENSMUSG00000032216	Nedd4	-3.06965	2.24609e-05	0.00075331	down
ENSMUSG00000020015	Cdk17	-9.40844	2.25935e-05	0.000754315	down
ENSMUSG00000055334	Snupn	-2.75948	2.27598e-05	0.000758144	down
ENSMUSG00000026173	Plcd4	-9.42347	2.32427e-05	0.000768999	down
ENSMUSG00000026377	Nifk	-2.63403	2.34503e-05	0.000774125	down
ENSMUSG00000093727	Obox3-ps5	-3.66523	2.37496e-05	0.000782247	down
ENSMUSG00000025134	Alyref	-2.25901	2.39086e-05	0.000785721	down
ENSMUSG00000063856	Gpx1	-1.98702	2.39861e-05	0.000786509	down
ENSMUSG00000026622	Nek2	-1.83145	2.47638e-05	0.000810201	down
ENSMUSG00000081586	Gm11544	-1.78111	2.53451e-05	0.000823716	down
ENSMUSG00000024790	Sac3d1	-2.84031	2.53256e-05	0.000823716	down
ENSMUSG00000040688	Tbl3	-3.88906	2.65364e-05	0.000856747	down
ENSMUSG00000019948	Actr6	-6.60001	2.70253e-05	0.000866815	down
ENSMUSG00000048351	Coa7	-9.39263	2.72907e-05	0.000873422	down
ENSMUSG00000063328	Gm9396	-3.25936	2.84378e-05	0.00090009	down
ENSMUSG00000025869	Nop16	-2.98244	2.84916e-05	0.00090009	down
ENSMUSG00000038886	Man2a2	-8.29635	2.92036e-05	0.000920602	down
ENSMUSG00000018379	Srsf1	-2.1187	2.96209e-05	0.000923845	down
ENSMUSG00000041375	Ccdc9	-8.38298	3.04002e-05	0.000942524	down
ENSMUSG00000051234	Rnf7	-2.19022	3.06572e-05	0.000946121	down
ENSMUSG00000020719	Ddx5	-1.73893	3.10799e-05	0.000955155	down
ENSMUSG00000108199	Gm44249	-8.33845	3.15469e-05	0.000967482	down
ENSMUSG00000033781	Asb13	-9.32641	3.31823e-05	0.00100712	down
ENSMUSG00000041583	Obox6	-3.37998	3.44396e-05	0.0010346	down
ENSMUSG00000044791	Setd2	-2.05057	3.43767e-05	0.0010346	down
ENSMUSG00000112808	Gm4739	-3.02007	3.65612e-05	0.00108663	down
ENSMUSG00000029578	Wipi2	-1.77581	3.92989e-05	0.00114544	down
ENSMUSG00000009555	Cdk9	-1.88734	4.11128e-05	0.00118421	down
ENSMUSG00000023944	Hsp90ab1	-1.68453	4.14454e-05	0.00118913	down
ENSMUSG00000028423	Nfx1	-9.25175	4.16388e-05	0.00119235	down
ENSMUSG00000054604	Cggbp1	-1.71536	4.25079e-05	0.00121332	down
ENSMUSG00000018583	G3bp1	-1.7594	4.37065e-05	0.00124051	down
ENSMUSG00000031320	Rps4x	-2.43158	4.41601e-05	0.00124993	down
ENSMUSG00000020706	Ftsj3	-9.24163	4.49491e-05	0.00126981	down
ENSMUSG00000006464	Bbs1	-9.54651	4.63938e-05	0.00130062	down
ENSMUSG00000046330	Rpl37a	-2.83011	4.72671e-05	0.00131756	down
ENSMUSG00000102023	Gm8708	-2.90973	4.75217e-05	0.00132215	down
ENSMUSG00000037461	Ints7	-8.19283	4.85252e-05	0.0013374	down
ENSMUSG00000042097	Zfp239	-8.39391	4.92766e-05	0.00135557	down
ENSMUSG00000115961	Gm41409	-5.62039	5.03541e-05	0.00138262	down
ENSMUSG00000081344	Gm14303	-3.13247	5.1155e-05	0.00139184	down
ENSMUSG00000101436	Gm5157	-2.90064	5.10902e-05	0.00139184	down
ENSMUSG00000038279	Nop2	-4.17304	5.11671e-05	0.00139184	down
ENSMUSG00000050144	Slc25a44	-1.90459	5.12101e-05	0.00139184	down
ENSMUSG00000048661	Lemd3	-5.55171	5.28042e-05	0.00141809	down
ENSMUSG00000001482	Def8	-2.92548	5.30155e-05	0.00142	down
ENSMUSG00000042354	Gnl3	-2.37254	5.30687e-05	0.00142	down
ENSMUSG00000028609	Magoh	-1.55125	5.36365e-05	0.00142998	down
ENSMUSG00000042684	Npl	-2.89536	5.42726e-05	0.00144171	down
ENSMUSG00000064194	Zfp936	-2.04019	5.46481e-05	0.00144645	down
ENSMUSG00000028873	Cdca8	-1.72072	5.4993e-05	0.00145036	down
ENSMUSG00000110539	Gm45864	-9.19662	5.49047e-05	0.00145036	down
ENSMUSG00000042564	Fam227a	-9.22589	5.60678e-05	0.00146294	down
ENSMUSG00000048371	Pdp2	-2.93647	5.59143e-05	0.00146294	down
ENSMUSG00000095291	Gm12613	-1.82675	5.69772e-05	0.00148403	down
ENSMUSG00000037896	Rcor1	-2.19938	5.8009e-05	0.00150291	down
ENSMUSG00000037761	Actr5	-9.19686	5.82828e-05	0.00150735	down
ENSMUSG00000106738	Gm5	-3.41775	5.92859e-05	0.00152791	down
ENSMUSG00000025130	P4hb	-3.03506	6.09717e-05	0.00156586	down
ENSMUSG00000036940	Kdm1a	-3.59273	6.11221e-05	0.00156699	down
ENSMUSG00000059796	Eif4a1	-1.6526	6.45865e-05	0.00164433	down
ENSMUSG00000021550	2210016F16Rik	-9.1859	6.5864e-05	0.00167395	down
ENSMUSG00000107002	0610012G03Rik	-2.17971	6.65523e-05	0.00168271	down
ENSMUSG00000026803	Ttf1	-3.00776	6.64444e-05	0.00168271	down
ENSMUSG00000049164	Zfp518a	-2.57393	6.8478e-05	0.0017243	down
ENSMUSG00000038900	Rpl12	-1.41467	6.89793e-05	0.00173215	down
ENSMUSG00000019828	Grm1	-9.23807	7.05388e-05	0.00176227	down
ENSMUSG00000025872	Thoc3	-2.21682	7.19842e-05	0.00179229	down
ENSMUSG00000041560	Nop53	-3.20285	7.31538e-05	0.00181832	down
ENSMUSG00000026857	Ntmt1	-2.36426	7.81493e-05	0.00192943	down
ENSMUSG00000034881	Tbxa2r	-9.12671	7.93427e-05	0.00195123	down
ENSMUSG00000021477	Ctsl	-1.77264	7.98038e-05	0.00195713	down
ENSMUSG00000028933	Xrcc2	-6.31556	8.0786e-05	0.00197791	down
ENSMUSG00000013150	Gfod2	-9.12932	8.2278e-05	0.00200442	down
ENSMUSG00000011752	Pgam1	-2.23974	8.24737e-05	0.00200586	down
ENSMUSG00000050796	B3galt6	-9.11375	8.48922e-05	0.00206127	down
ENSMUSG00000039244	E130309D02Rik	-2.88127	8.53233e-05	0.00206831	down
ENSMUSG00000040413	Timd2	-4.75773	8.78419e-05	0.00211541	down
ENSMUSG00000021939	Ctsb	-3.18883	8.94076e-05	0.00214607	down
ENSMUSG00000006056	Calcoco2	-1.99778	9.23212e-05	0.00220162	down
ENSMUSG00000066232	Ipo7	-3.38541	9.32395e-05	0.00221109	down
ENSMUSG00000023087	Noct	-2.08398	9.32763e-05	0.00221109	down
ENSMUSG00000084034	Gm12617	-1.86153	9.52799e-05	0.00223654	down
ENSMUSG00000026641	Usf1	-4.82638	9.53081e-05	0.00223654	down
ENSMUSG00000038047	Haus6	-2.99274	9.67744e-05	0.00226733	down
ENSMUSG00000070544	Top1	-2.18502	9.76519e-05	0.00228425	down
ENSMUSG00000029430	Ran	-1.83089	9.78812e-05	0.00228597	down
ENSMUSG00000060860	Ube2s	-1.58834	9.98858e-05	0.00232908	down
ENSMUSG00000030432	Rpl28	-2.29994	0.000101211	0.00234879	down
ENSMUSG00000107092	Gm7993	-2.10111	0.000103029	0.00237597	down
ENSMUSG00000026020	Nop58	-3.44651	0.000104116	0.00239352	down
ENSMUSG00000046031	Calhm6	-9.15481	0.000106502	0.00244074	down
ENSMUSG00000037525	Bcdin3d	-8.05142	0.000106714	0.00244179	down
ENSMUSG00000028597	Gpx7	-9.11881	0.00011255	0.00254362	down
ENSMUSG00000035958	Tdp2	-2.11975	0.000112821	0.00254584	down
ENSMUSG00000000594	Gm2a	-1.86584	0.000113162	0.00254962	down
ENSMUSG00000096745	Gm12622	-1.34862	0.000115513	0.00258672	down
ENSMUSG00000113533	Gm46992	-6.16037	0.000117634	0.0026302	down
ENSMUSG00000006715	Gmnn	-2.36774	0.000120678	0.00268193	down
ENSMUSG00000021546	Hnrnpk	-1.6542	0.000121175	0.00268891	down
ENSMUSG00000006215	Zbtb17	-3.78689	0.000121626	0.00269484	down
ENSMUSG00000045471	Hcrt	-9.11229	0.000125352	0.00276326	down
ENSMUSG00000001827	Folr1	-2.64557	0.000126501	0.00278189	down
ENSMUSG00000049957	Ccdc137	-5.67069	0.00012838	0.00281898	down
ENSMUSG00000035329	Fbxo33	-2.14851	0.000130379	0.00284163	down
ENSMUSG00000020397	Med7	-3.1903	0.000131349	0.00285854	down
ENSMUSG00000019814	Ltv1	-2.38681	0.000132624	0.00288201	down
ENSMUSG00000025173	Wdr45b	-3.3571	0.000133527	0.00289737	down
ENSMUSG00000052253	Zfp622	-2.35552	0.000136507	0.002943	down
ENSMUSG00000022711	Pmm2	-9.07863	0.000137985	0.00295913	down
ENSMUSG00000023286	Ube2j2	-2.46326	0.000142778	0.0030422	down
ENSMUSG00000024991	Eif3a	-2.18277	0.000148287	0.00311605	down
ENSMUSG00000028234	Rps20	-1.95811	0.000147964	0.00311605	down
ENSMUSG00000025880	Smad7	-3.1451	0.000147794	0.00311605	down
ENSMUSG00000020525	Ppm1d	-3.22071	0.000149594	0.0031346	down
ENSMUSG00000093904	Tomm20	-1.88959	0.000153135	0.00319539	down
ENSMUSG00000025495	Ptdss2	-2.4652	0.000162062	0.00335286	down
ENSMUSG00000056941	Commd7	-2.65318	0.000165303	0.00339622	down
ENSMUSG00000052798	Nup107	-5.35351	0.00016766	0.00343025	down
ENSMUSG00000099936	Gm28867	-8.96678	0.000178014	0.00358714	down
ENSMUSG00000031715	Smarca5	-2.0889	0.000177803	0.00358714	down
ENSMUSG00000092212	Slc22a13b	-8.9657	0.000178782	0.00359768	down
ENSMUSG00000027498	Cstf1	-2.8719	0.000179061	0.00359837	down
ENSMUSG00000062580	Timm17a	-2.02603	0.000182327	0.003659	down
ENSMUSG00000073775	Kti12	-2.28168	0.000186396	0.00373046	down
ENSMUSG00000086839	Gm11973	-8.95713	0.000186783	0.00373311	down
ENSMUSG00000039640	Mrpl12	-3.22724	0.000187817	0.00374868	down
ENSMUSG00000027613	Eif6	-2.13413	0.000189029	0.00376264	down
ENSMUSG00000059552	Trp53	-7.90185	0.00019207	0.00380297	down
ENSMUSG00000024750	Zfand5	-1.6936	0.000192511	0.00380297	down
ENSMUSG00000101280	Gm8600	-2.65215	0.000193634	0.00381046	down
ENSMUSG00000085156	Snhg15	-2.90696	0.000194714	0.003824	down
ENSMUSG00000025747	Tyms	-3.71469	0.000195232	0.00382891	down
ENSMUSG00000096483	Gm12615	-1.41408	0.000196914	0.00384662	down
ENSMUSG00000021947	Cryl1	-9.12564	0.000198235	0.00386244	down
ENSMUSG00000019297	Nop9	-2.89549	0.000198249	0.00386244	down
ENSMUSG00000050627	Gpd1l	-1.48098	0.000199643	0.00388445	down
ENSMUSG00000003970	Rpl8	-1.58986	0.000200201	0.00389014	down
ENSMUSG00000036371	Serbp1	-1.42109	0.000200887	0.00389762	down
ENSMUSG00000034342	Cbl	-2.49684	0.000209611	0.00403563	down
ENSMUSG00000022024	Sugt1	-1.71324	0.00021473	0.00412338	down
ENSMUSG00000112259	Gm17980	-7.02725	0.00021769	0.00416389	down
ENSMUSG00000024382	Ercc3	-3.77983	0.000218439	0.00417229	down
ENSMUSG00000086567	Gm2830	-2.93227	0.000218697	0.00417229	down
ENSMUSG00000022312	Eif3h	-1.89074	0.00021989	0.00418418	down
ENSMUSG00000036992	Nxt1	-2.78562	0.0002203	0.00418656	down
ENSMUSG00000039155	Cdh26	-8.97422	0.000223623	0.00423424	down
ENSMUSG00000040102	Klhl42	-8.92014	0.000223674	0.00423424	down
ENSMUSG00000022570	Gfus	-9.08565	0.000225618	0.00426006	down
ENSMUSG00000031832	Taf1c	-8.95687	0.000228191	0.0042976	down
ENSMUSG00000096044	Pramel33	-2.71569	0.000228749	0.00430259	down
ENSMUSG00000021692	Dimt1	-3.65532	0.00023162	0.00433992	down
ENSMUSG00000011960	Ccnt1	-2.48219	0.000232655	0.0043427	down
ENSMUSG00000034509	Mad2l1bp	-1.90558	0.000232545	0.0043427	down
ENSMUSG00000031266	Gla	-2.95882	0.000242394	0.00449026	down
ENSMUSG00000095567	Noc2l	-3.15956	0.00024551	0.00454225	down
ENSMUSG00000015942	Gtf2ird2	-8.97928	0.000248094	0.00458428	down
ENSMUSG00000020973	Dnaaf2	-8.89598	0.000251335	0.0046267	down
ENSMUSG00000094497	Gm8210	-2.21488	0.000254819	0.00467911	down
ENSMUSG00000006134	Crkl	-3.38174	0.000256771	0.00470906	down
ENSMUSG00000032788	Pdxk	-2.05895	0.000258033	0.00472631	down
ENSMUSG00000007050	Lsm2	-2.31232	0.000262736	0.00479411	down
ENSMUSG00000094278	Gm12626	-1.54593	0.000264064	0.00480086	down
ENSMUSG00000021116	Eif2s1	-2.28933	0.000264804	0.00480836	down
ENSMUSG00000020572	Nampt	-3.08949	0.000278127	0.00501312	down
ENSMUSG00000033706	Smyd5	-8.87623	0.000281247	0.00504698	down
ENSMUSG00000024666	Tmem138	-8.87081	0.00028129	0.00504698	down
ENSMUSG00000004667	Polr2e	-1.86123	0.000282619	0.00505256	down
ENSMUSG00000022109	Med4	-2.15996	0.000289462	0.00514171	down
ENSMUSG00000074397	Foxr1	-2.49081	0.000310292	0.00544587	down
ENSMUSG00000083246	Gm11839	-1.97822	0.000312318	0.00546836	down
ENSMUSG00000006398	Cdc20	-2.02901	0.000313849	0.00547861	down
ENSMUSG00000024740	Ddb1	-1.64978	0.000313906	0.00547861	down
ENSMUSG00000023224	Serping1	-8.92895	0.000314022	0.00547861	down
ENSMUSG00000022641	Bbx	-6.65502	0.000318795	0.0055487	down
ENSMUSG00000010760	Phlda2	-3.08641	0.000324952	0.00563582	down
ENSMUSG00000040471	Ggt6	-8.83911	0.00032623	0.00565132	down
ENSMUSG00000028668	Eloa	-1.69798	0.000328164	0.00567145	down
ENSMUSG00000010097	Nxf1	-2.9917	0.000339929	0.00582679	down
ENSMUSG00000083833	Gm13841	-2.14515	0.000350164	0.00596316	down
ENSMUSG00000027944	Hax1	-1.83729	0.000353409	0.00600183	down
ENSMUSG00000000028	Cdc45	-2.73839	0.00036188	0.00609636	down
ENSMUSG00000058600	Rpl30	-3.24592	0.000370587	0.00622875	down
ENSMUSG00000028580	Pum1	-2.30421	0.000374363	0.00627672	down
ENSMUSG00000029614	Rpl6	-2.20518	0.000374746	0.00627672	down
ENSMUSG00000008167	Fbxw9	-3.31419	0.000376054	0.00628467	down
ENSMUSG00000039278	Pcsk1n	-8.80667	0.00037966	0.00633055	down
ENSMUSG00000042699	Dhx9	-3.65407	0.000382211	0.00636585	down
ENSMUSG00000058550	Dppa4	-3.27776	0.000384622	0.00639875	down
ENSMUSG00000075232	Amd1	-1.59445	0.000388293	0.00644744	down
ENSMUSG00000009291	Pttg1ip	-1.61905	0.000396251	0.0065449	down
ENSMUSG00000046791	Riox1	-2.62153	0.000396971	0.0065449	down
ENSMUSG00000039737	Prkrip1	-2.23926	0.000397766	0.00655064	down
ENSMUSG00000010608	Rbm25	-2.48807	0.000398934	0.00656253	down
ENSMUSG00000026558	Uck2	-1.53862	0.00040008	0.00657	down
ENSMUSG00000042506	Usp22	-5.18238	0.000409218	0.00669423	down
ENSMUSG00000113750	Gm5628	-6.88411	0.000417271	0.00679569	down
ENSMUSG00000027896	Slc16a4	-8.9026	0.000429839	0.00696178	down
ENSMUSG00000099623	Gm4526	-5.28126	0.000437552	0.00706334	down
ENSMUSG00000070319	Eif3g	-4.76044	0.000439591	0.00707294	down
ENSMUSG00000045273	Cenph	-8.86456	0.000445789	0.00715698	down
ENSMUSG00000003779	Kif20a	-2.24615	0.000453282	0.0072614	down
ENSMUSG00000039840	Epg5	-3.76528	0.000469692	0.00747538	down
ENSMUSG00000020267	Hint1	-3.32339	0.000498157	0.0078857	down
ENSMUSG00000037686	Aspg	-8.7461	0.000500837	0.00789409	down
ENSMUSG00000030990	Pgap2	-4.83307	0.000499491	0.00789409	down
ENSMUSG00000074365	Crxos	-1.92154	0.000502354	0.00790952	down
ENSMUSG00000020723	Cacng4	-8.74175	0.00050558	0.00795179	down
ENSMUSG00000030738	Eif3c	-2.73874	0.000511051	0.00797804	down
ENSMUSG00000006589	Aprt	-2.91878	0.000521538	0.00809017	down
ENSMUSG00000025645	Ccdc51	-7.64407	0.00052406	0.00811721	down
ENSMUSG00000041506	Rrp9	-2.49456	0.000542938	0.00833716	down
ENSMUSG00000054272	Zscan4c	-2.4708	0.000541591	0.00833716	down
ENSMUSG00000053581	Zfand2a	-1.90281	0.000544528	0.00834981	down
ENSMUSG00000053907	Mat2a	-1.8997	0.000550461	0.0084217	down
ENSMUSG00000028861	Mrps15	-5.4595	0.000560572	0.00854233	down
ENSMUSG00000020154	Ptprb	-8.79803	0.000564048	0.00858638	down
ENSMUSG00000073207	Ccdc160	-6.32234	0.000568386	0.00864346	down
ENSMUSG00000060739	Nsa2	-2.56008	0.000570274	0.00865426	down
ENSMUSG00000069301	H2ac11	-2.78977	0.000572106	0.0086731	down
ENSMUSG00000030677	Kif22	-2.73141	0.000575679	0.00871828	down
ENSMUSG00000007035	Msh5	-8.79888	0.000577593	0.00873778	down
ENSMUSG00000013646	Sh3bp5l	-8.7492	0.000578532	0.00873778	down
ENSMUSG00000036534	Slc38a7	-8.77928	0.000578752	0.00873778	down
ENSMUSG00000044876	Zfp444	-7.75342	0.000579972	0.00874675	down
ENSMUSG00000072813	E330014E10Rik	-3.62663	0.000600262	0.00895213	down
ENSMUSG00000001285	Myg1	-8.79444	0.000610411	0.00907585	down
ENSMUSG00000030980	Knop1	-5.48768	0.000616201	0.00914343	down
ENSMUSG00000005481	Ddx39a	-1.92178	0.000633765	0.00932866	down
ENSMUSG00000019987	Arg1	-3.88369	0.000642123	0.00944223	down
ENSMUSG00000030116	Mfap5	-3.38606	0.000645708	0.00948545	down
ENSMUSG00000021244	Ylpm1	-3.28772	0.000649495	0.00951765	down
ENSMUSG00000032399	Rpl4	-1.56511	0.000659273	0.00962695	down
ENSMUSG00000029466	Anapc7	-2.6526	0.000663311	0.0096667	down
ENSMUSG00000030697	Ppp4c	-1.6812	0.000663073	0.0096667	down
ENSMUSG00000027365	Trpm7	-2.4648	0.00067619	0.00980576	down
ENSMUSG00000109166	Gm5890	-3.68995	0.000678913	0.00983553	down
ENSMUSG00000078508	Pramel30	-5.13362	0.000683002	0.00987529	down
ENSMUSG00000047030	Spata2	-2.39081	0.000693596	0.00998915	down
ENSMUSG00000090693	Trim43a	-2.81205	0.00069297	0.00998915	down
ENSMUSG00000045128	Rpl18a	-1.69594	0.000698355	0.010038	down
ENSMUSG00000063457	Rps15	-2.17045	0.000701075	0.0100574	down
ENSMUSG00000036167	Pphln1	-2.11621	0.000704876	0.0101021	down
ENSMUSG00000028893	Sesn2	-1.8084	0.000708229	0.0101107	down
ENSMUSG00000034845	Plvap	-8.65932	0.000736111	0.0104277	down
ENSMUSG00000032394	Igdcc3	-8.7414	0.000740085	0.0104738	down
ENSMUSG00000035769	Xylb	-2.98327	0.00074301	0.0105051	down
ENSMUSG00000074182	Znhit6	-3.0001	0.000744975	0.0105228	down
ENSMUSG00000047044	D030056L22Rik	-1.66476	0.000757681	0.0106817	down
ENSMUSG00000061802	Odad2	-8.66821	0.000770057	0.010825	down
ENSMUSG00000031897	Psmb10	-3.41983	0.000778499	0.0109124	down
ENSMUSG00000040822	1700123O20Rik	-2.9895	0.000783686	0.0109641	down
ENSMUSG00000048546	Tob2	-1.69028	0.000796546	0.0111018	down
ENSMUSG00000038611	Phrf1	-2.6598	0.000797391	0.011103	down
ENSMUSG00000085492	Trmt61b	-8.65366	0.000809092	0.0112553	down
ENSMUSG00000040034	Nup43	-2.8762	0.00081689	0.011353	down
ENSMUSG00000025580	Eif4a3	-1.50261	0.000838898	0.011604	down
ENSMUSG00000038481	Cdk19	-4.13963	0.00084457	0.0116445	down
ENSMUSG00000087166	L1td1	-3.62064	0.000844291	0.0116445	down
ENSMUSG00000070828	Zscan4f	-2.15042	0.000854468	0.0117419	down
ENSMUSG00000028741	Mrto4	-2.7171	0.000859852	0.0117719	down
ENSMUSG00000050244	Heatr1	-3.7433	0.000868936	0.0118741	down
ENSMUSG00000033909	Usp36	-2.25902	0.000876083	0.0119449	down
ENSMUSG00000028683	Eif2b3	-5.36413	0.000881906	0.0119956	down
ENSMUSG00000021548	Ccnh	-3.61557	0.00088577	0.0120302	down
ENSMUSG00000038095	Sbno1	-1.70019	0.000891015	0.0120838	down
ENSMUSG00000028187	Rpf1	-3.39182	0.000896761	0.0121414	down
ENSMUSG00000073705	Cenps	-2.3254	0.000898113	0.0121485	down
ENSMUSG00000025762	Larp1b	-1.30107	0.000902412	0.0121842	down
ENSMUSG00000029434	Vps33a	-8.70739	0.000906951	0.0122343	down
ENSMUSG00000038496	Slc19a3	-4.56991	0.000932749	0.0125362	down
ENSMUSG00000004268	Emg1	-1.73026	0.000951434	0.0127044	down
ENSMUSG00000115121	Gm49236	-8.60825	0.000957564	0.012752	down
ENSMUSG00000021270	Hsp90aa1	-1.17937	0.00095827	0.012752	down
ENSMUSG00000029246	Ppat	-1.94128	0.000965027	0.0128292	down
ENSMUSG00000026694	Eef1aknmt	-8.86052	0.0010039	0.0132949	down
ENSMUSG00000036315	Polr1h	-4.49023	0.00100442	0.0132949	down
ENSMUSG00000031753	Cog4	-1.80341	0.00102398	0.0135272	down
ENSMUSG00000033430	Terf2ip	-4.47553	0.00103218	0.013611	down
ENSMUSG00000024846	Cst6	-8.63735	0.00103416	0.013625	down
ENSMUSG00000032435	Dync1li1	-2.13887	0.00105705	0.0139015	down
ENSMUSG00000035953	Pip4p1	-2.83699	0.00108609	0.014195	down
ENSMUSG00000026473	Glul	-1.50119	0.00109008	0.0142341	down
ENSMUSG00000032290	Ptpn9	-4.9777	0.00109188	0.0142448	down
ENSMUSG00000063953	Amd2	-1.67145	0.00110809	0.0143798	down
ENSMUSG00000066880	Zfp617	-6.34452	0.00111097	0.0143916	down
ENSMUSG00000039886	Tmem120a	-1.71443	0.00111234	0.0143967	down
ENSMUSG00000018565	Elp5	-1.56119	0.00111435	0.0143974	down
ENSMUSG00000045503	Sys1	-3.13958	0.00111408	0.0143974	down
ENSMUSG00000078509	Pramel14	-4.25518	0.00112838	0.0145403	down
ENSMUSG00000025958	Creb1	-7.48431	0.00113071	0.0145575	down
ENSMUSG00000031162	Gata1	-3.02736	0.00113219	0.0145639	down
ENSMUSG00000084279	Gm13232	-2.98877	0.00114685	0.0147206	down
ENSMUSG00000071415	Rpl23	-1.4731	0.00114793	0.0147206	down
ENSMUSG00000021501	Caml	-3.00082	0.00115117	0.0147305	down
ENSMUSG00000024759	Atl3	-6.22513	0.00116368	0.0148734	down
ENSMUSG00000057788	Ddx49	-3.64841	0.00118115	0.0150617	down
ENSMUSG00000071652	Ints5	-3.0757	0.0011851	0.0150859	down
ENSMUSG00000008384	Sertad1	-1.5765	0.00118991	0.0151341	down
ENSMUSG00000118653	AC159819.1	-1.56685	0.00121397	0.0153207	down
ENSMUSG00000040794	C1qtnf4	-8.53239	0.00121525	0.0153237	down
ENSMUSG00000021039	Snw1	-3.11038	0.00121975	0.0153672	down
ENSMUSG00000040843	Tiprl	-1.7182	0.00123157	0.0154895	down
ENSMUSG00000038970	Lmtk2	-5.58787	0.00124943	0.0156873	down
ENSMUSG00000006641	Slc5a6	-2.72124	0.0012618	0.015829	down
ENSMUSG00000017499	Cdc6	-3.17598	0.00126533	0.0158463	down
ENSMUSG00000002870	Mcm2	-1.60054	0.00133687	0.0165208	down
ENSMUSG00000031029	Eif3f	-1.99948	0.00134231	0.0165463	down
ENSMUSG00000030382	Slc27a5	-8.69563	0.00134263	0.0165463	down
ENSMUSG00000039130	Zc3hc1	-1.95115	0.00135406	0.0166593	down
ENSMUSG00000028495	Rps6	-1.55031	0.00135594	0.0166684	down
ENSMUSG00000020109	Dnajb12	-2.76869	0.00135736	0.0166719	down
ENSMUSG00000036817	Sun1	-2.77864	0.00136048	0.0166824	down
ENSMUSG00000048921	Zfp689	-7.38689	0.00136411	0.0167129	down
ENSMUSG00000108446	Gm44997	-7.69392	0.00137308	0.0167809	down
ENSMUSG00000020515	Cnot8	-1.49738	0.00137591	0.0167875	down
ENSMUSG00000043644	0610009L18Rik	-7.40315	0.00139568	0.0169696	down
ENSMUSG00000027233	Patl2	-8.53672	0.00139862	0.0169696	down
ENSMUSG00000020493	Prr11	-2.86677	0.00139893	0.0169696	down
ENSMUSG00000027082	Tfpi	-8.58683	0.00139716	0.0169696	down
ENSMUSG00000024539	Ptpn2	-1.40707	0.00143162	0.0172664	down
ENSMUSG00000078713	Tomm5	-2.66036	0.00150568	0.0179971	down
ENSMUSG00000046062	Ppp1r15b	-2.6049	0.00152574	0.0182073	down
ENSMUSG00000018761	Mpdu1	-4.93968	0.00153302	0.0182644	down
ENSMUSG00000052406	Rexo4	-4.8585	0.00153902	0.0183063	down
ENSMUSG00000095680	Gm12627	-1.30138	0.00155199	0.0184158	down
ENSMUSG00000028517	Plpp3	-3.54455	0.00155423	0.0184158	down
ENSMUSG00000059013	Sh2d3c	-2.1875	0.00155403	0.0184158	down
ENSMUSG00000025047	Pdcd11	-4.07443	0.00158087	0.0186749	down
ENSMUSG00000017707	Serinc3	-2.2723	0.00158273	0.0186749	down
ENSMUSG00000061544	Zfp229	-4.48023	0.00159402	0.0187929	down
ENSMUSG00000014905	Dnajb9	-1.59008	0.00160692	0.0188997	down
ENSMUSG00000098987	Gm8982	-7.39112	0.00161408	0.0189447	down
ENSMUSG00000022575	Gsdmd	-7.3653	0.00162273	0.0190027	down
ENSMUSG00000021948	Prkcd	-1.99292	0.00162344	0.0190027	down
ENSMUSG00000020668	Kif3c	-3.34215	0.00164245	0.0192011	down
ENSMUSG00000027384	Ndufaf5	-6.10236	0.00164431	0.0192011	down
ENSMUSG00000042660	Wdr55	-2.31646	0.00166268	0.0193693	down
ENSMUSG00000069910	Spdl1	-1.64146	0.00168756	0.0196436	down
ENSMUSG00000031709	Tbc1d9	-3.45962	0.00170858	0.0198412	down
ENSMUSG00000002486	Tchp	-8.45768	0.00171453	0.0198788	down
ENSMUSG00000017999	Ddx27	-3.31252	0.00172335	0.0199653	down
ENSMUSG00000031577	Tti2	-8.45156	0.00172681	0.0199896	down
ENSMUSG00000037197	Rbm17	-2.21725	0.00173202	0.0200342	down
ENSMUSG00000042590	Ipo11	-4.65859	0.001734	0.0200413	down
ENSMUSG00000031666	Rbl2	-5.85173	0.00175751	0.0202922	down
ENSMUSG00000044348	Slc25a53	-8.46559	0.00176295	0.0203274	down
ENSMUSG00000024613	Tcof1	-1.61415	0.00177431	0.020384	down
ENSMUSG00000085622	3110056K07Rik	-8.46899	0.00179234	0.0205098	down
ENSMUSG00000033933	Vhl	-2.52715	0.00179574	0.0205187	down
ENSMUSG00000090714	Zscan4d	-1.71295	0.00179626	0.0205187	down
ENSMUSG00000020988	L2hgdh	-2.34035	0.0018207	0.0207245	down
ENSMUSG00000027177	Hipk3	-2.24108	0.00182772	0.0207522	down
ENSMUSG00000020477	Mrps24	-2.68259	0.00183919	0.020847	down
ENSMUSG00000028885	Smpdl3b	-7.29612	0.00189859	0.0214047	down
ENSMUSG00000030779	Rbbp6	-1.67288	0.00191483	0.0215382	down
ENSMUSG00000018848	Rars	-3.93747	0.00191847	0.0215608	down
ENSMUSG00000002500	Rpl3l	-8.41569	0.00192067	0.0215608	down
ENSMUSG00000024974	Smc3	-2.87177	0.00192418	0.0215608	down
ENSMUSG00000034686	Prr7	-8.43429	0.00194028	0.0216916	down
ENSMUSG00000108866	Gm35082	-8.50512	0.0019461	0.0217401	down
ENSMUSG00000034154	Ino80	-2.86991	0.00197573	0.0219875	down
ENSMUSG00000026196	Bard1	-8.57418	0.00200607	0.0222289	down
ENSMUSG00000085134	Gm11659	-8.40431	0.00203817	0.0224781	down
ENSMUSG00000058126	Tpm3-rs7	-2.44608	0.00207486	0.0228229	down
ENSMUSG00000029145	Eif2b4	-2.02082	0.00207745	0.0228255	down
ENSMUSG00000101948	Gm4557	-3.6082	0.00208068	0.0228439	down
ENSMUSG00000029923	Rab19	-8.42539	0.0020936	0.0229344	down
ENSMUSG00000093381	Gm20615	-8.40076	0.00209601	0.0229437	down
ENSMUSG00000032525	Nktr	-2.12824	0.00211176	0.0230988	down
ENSMUSG00000032178	Ilf3	-2.41668	0.00220539	0.0238452	down
ENSMUSG00000096088	Gm12614	-1.41575	0.00223115	0.0240643	down
ENSMUSG00000006418	Rnf114	-1.16743	0.00225561	0.0242665	down
ENSMUSG00000035021	Baz1a	-1.71302	0.00226452	0.0243171	down
ENSMUSG00000039200	Atf7ip2	-1.86031	0.00227145	0.024356	down
ENSMUSG00000051695	Pcbp1	-1.52264	0.00228786	0.0244783	down
ENSMUSG00000031928	Mre11a	-8.41253	0.00229276	0.0244951	down
ENSMUSG00000026082	Rev1	-5.57357	0.00232376	0.0247184	down
ENSMUSG00000045374	Wdr81	-7.23248	0.00232659	0.0247305	down
ENSMUSG00000036223	Ska1	-2.42057	0.00233338	0.0247669	down
ENSMUSG00000029591	Ung	-1.92306	0.00233655	0.024776	down
ENSMUSG00000052819	Best2	-4.01701	0.00237521	0.0250589	down
ENSMUSG00000043998	Mgat2	-1.7192	0.00237374	0.0250589	down
ENSMUSG00000027222	Pex16	-2.82893	0.00239636	0.0252063	down
ENSMUSG00000030867	Plk1	-2.16736	0.00240153	0.025235	down
ENSMUSG00000020700	Map3k3	-2.52007	0.00240427	0.0252457	down
ENSMUSG00000038274	Fau	-1.54093	0.00241342	0.0253236	down
ENSMUSG00000016831	Tox4	-1.73404	0.00241641	0.0253369	down
ENSMUSG00000021944	Gata4	-4.07581	0.00242431	0.0253836	down
ENSMUSG00000007216	Zfp775	-2.04034	0.00245254	0.0255517	down
ENSMUSG00000040195	Nemp1	-4.03961	0.00248174	0.0258009	down
ENSMUSG00000111444	Gm47923	-6.0336	0.00251183	0.0260825	down
ENSMUSG00000029066	Mrpl20	-3.98681	0.00251237	0.0260825	down
ENSMUSG00000015575	Atp6v0e	-1.72125	0.00258366	0.0267658	down
ENSMUSG00000031986	Sprtn	-2.12002	0.00260184	0.0268973	down
ENSMUSG00000046006	Gapt	-7.25045	0.00262479	0.0270964	down
ENSMUSG00000036160	Surf6	-3.36542	0.00264654	0.0272826	down
ENSMUSG00000063846	Gm21731	-1.13142	0.00271252	0.0278649	down
ENSMUSG00000032425	Zfp949	-2.42101	0.00274761	0.0281664	down
ENSMUSG00000053164	Gpr21	-7.18163	0.0027699	0.028361	down
ENSMUSG00000031889	D230025D16Rik	-2.59786	0.00278085	0.0284476	down
ENSMUSG00000041220	Elovl6	-1.76819	0.00283302	0.0288007	down
ENSMUSG00000051343	Rab11fip5	-2.03003	0.00284612	0.0288939	down
ENSMUSG00000041203	Trir	-1.71625	0.0028762	0.0291188	down
ENSMUSG00000031765	Mt1	-1.28758	0.00289602	0.0292492	down
ENSMUSG00000019794	Katna1	-1.51927	0.00291844	0.0293442	down
ENSMUSG00000035191	Rfpl4	-1.18307	0.00295221	0.0295791	down
ENSMUSG00000029101	Rgs12	-8.29678	0.00295389	0.0295791	down
ENSMUSG00000045665	Mfsd5	-2.24866	0.00296789	0.0296386	down
ENSMUSG00000027808	Serp1	-1.40031	0.00297393	0.0296585	down
ENSMUSG00000018040	Rrp7a	-2.7646	0.00297837	0.0296827	down
ENSMUSG00000030560	Ctsc	-3.65862	0.00298328	0.0297115	down
ENSMUSG00000022817	Itgb5	-5.69083	0.0030113	0.0299296	down
ENSMUSG00000026754	Golga1	-7.21325	0.00302443	0.0300398	down
ENSMUSG00000107470	Gm3375	-2.8202	0.00306118	0.0303379	down
ENSMUSG00000012535	Tnpo3	-2.71733	0.00312327	0.0308206	down
ENSMUSG00000058301	Upf1	-2.52405	0.00312643	0.0308206	down
ENSMUSG00000024287	Thoc1	-3.96629	0.0031427	0.0309425	down
ENSMUSG00000046058	Eid2	-2.34881	0.00320528	0.0313695	down
ENSMUSG00000033963	Fancd2os	-5.97864	0.00321623	0.0314347	down
ENSMUSG00000024366	Gfra3	-9.2758	0.00323342	0.0315398	down
ENSMUSG00000015217	Hmgb3	-1.36679	0.00324896	0.0316703	down
ENSMUSG00000044148	1810030O07Rik	-8.29594	0.00330453	0.032148	down
ENSMUSG00000046785	Epm2aip1	-2.9535	0.00337069	0.0326985	down
ENSMUSG00000093770	Obox3-ps4	-4.16812	0.00337447	0.0326985	down
ENSMUSG00000117423	Gm33508	-2.52459	0.00339218	0.0328386	down
ENSMUSG00000081671	Gm13167	-2.91351	0.00339732	0.032855	down
ENSMUSG00000001056	Nhp2	-1.30437	0.00343586	0.0331147	down
ENSMUSG00000028640	Tfap2c	-2.08919	0.00343771	0.0331147	down
ENSMUSG00000045394	Epcam	-1.90609	0.00347817	0.0334606	down
ENSMUSG00000042616	Oscp1	-8.26064	0.00348644	0.0334963	down
ENSMUSG00000028678	Kif2c	-1.96634	0.00349206	0.0334979	down
ENSMUSG00000024091	Vapa	-1.95736	0.00355238	0.0339522	down
ENSMUSG00000022401	Xpnpep3	-6.31502	0.00358168	0.0341433	down
ENSMUSG00000050088	1600012H06Rik	-4.70513	0.00361141	0.0343599	down
ENSMUSG00000028392	Bspry	-1.33764	0.00362541	0.0344206	down
ENSMUSG00000046323	Dppa3	-1.06362	0.00364475	0.0345366	down
ENSMUSG00000027981	Rnpc3	-2.06206	0.00365724	0.0345943	down
ENSMUSG00000106943	Dancr	-8.23255	0.00366034	0.034601	down
ENSMUSG00000005893	Nr2c2	-2.05474	0.00366502	0.034601	down
ENSMUSG00000024571	Gm16286	-2.00496	0.00369607	0.034827	down
ENSMUSG00000048924	Ccdc125	-8.2343	0.00372033	0.0350331	down
ENSMUSG00000002635	Pdcd2l	-2.52527	0.00373273	0.0351159	down
ENSMUSG00000005732	Ranbp1	-2.93134	0.00374698	0.0351741	down
ENSMUSG00000039968	Rsbn1l	-1.95228	0.00374728	0.0351741	down
ENSMUSG00000056586	Zar1l	-4.82695	0.00376375	0.0352628	down
ENSMUSG00000020007	Il20ra	-8.37354	0.00376712	0.0352703	down
ENSMUSG00000010362	Rdm1	-2.52336	0.00377867	0.0353291	down
ENSMUSG00000044700	Tmem201	-1.54013	0.00378436	0.0353291	down
ENSMUSG00000030079	Ruvbl1	-1.78957	0.0038056	0.0354497	down
ENSMUSG00000047554	Tmem41b	-1.30138	0.00385014	0.0356837	down
ENSMUSG00000039328	Rnf122	-1.42835	0.00386291	0.0357609	down
ENSMUSG00000031352	Hccs	-3.17389	0.00387441	0.0358182	down
ENSMUSG00000006005	Tpr	-2.32024	0.00389515	0.0359195	down
ENSMUSG00000025538	Sumf2	-8.21378	0.0039089	0.0360236	down
ENSMUSG00000006498	Ptbp1	-1.09609	0.00392989	0.0361491	down
ENSMUSG00000046318	Ccbe1	-7.0669	0.00395746	0.0363799	down
ENSMUSG00000021681	Aggf1	-2.03215	0.00399327	0.036549	down
ENSMUSG00000029177	Cenpa	-1.16162	0.00399257	0.036549	down
ENSMUSG00000110190	Zscan4-ps2	-2.16113	0.00400971	0.0366766	down
ENSMUSG00000036285	Noa1	-1.9756	0.00402904	0.0367924	down
ENSMUSG00000075227	Znhit2	-2.89712	0.00404083	0.0368694	down
ENSMUSG00000022962	Gart	-7.06436	0.0040537	0.0368952	down
ENSMUSG00000103680	Gm37072	-8.2034	0.00404926	0.0368952	down
ENSMUSG00000003131	Pafah1b2	-2.905	0.00406344	0.0369381	down
ENSMUSG00000001305	Rrp15	-1.95738	0.00408535	0.0371143	down
ENSMUSG00000023882	Zfp54	-2.03286	0.00410117	0.0372297	down
ENSMUSG00000046280	She	-8.20704	0.00414708	0.037559	down
ENSMUSG00000026669	Mcm10	-2.03167	0.00419218	0.0378973	down
ENSMUSG00000019782	Rwdd1	-1.89978	0.00420899	0.0380259	down
ENSMUSG00000024188	Luc7l	-4.45708	0.00422442	0.0381316	down
ENSMUSG00000017405	Nek8	-8.18975	0.00423323	0.0381744	down
ENSMUSG00000020534	Shmt1	-1.78975	0.00441278	0.0394785	down
ENSMUSG00000025266	Gnl3l	-8.35283	0.00442913	0.0396007	down
ENSMUSG00000011267	Zfp296	-1.43156	0.0044684	0.0399033	down
ENSMUSG00000040481	Bptf	-1.45238	0.00447484	0.0399365	down
ENSMUSG00000038671	Arfrp1	-3.09881	0.00449128	0.0400345	down
ENSMUSG00000072980	Oip5	-2.53024	0.00449015	0.0400345	down
ENSMUSG00000024843	Chka	-2.15528	0.00450302	0.0400905	down
ENSMUSG00000027287	Snap23	-1.821	0.00453106	0.0402669	down
ENSMUSG00000110206	Flt3l	-8.22944	0.00453422	0.0402707	down
ENSMUSG00000042569	Dhrs7b	-8.18147	0.00455701	0.0403617	down
ENSMUSG00000031729	Ist1	-1.9976	0.00456716	0.0403617	down
ENSMUSG00000051510	Mafg	-1.87108	0.00457194	0.0403617	down
ENSMUSG00000008730	Hipk1	-1.5118	0.00461434	0.0406383	down
ENSMUSG00000094237	AF067063	-1.12251	0.00462128	0.040675	down
ENSMUSG00000040888	Gfer	-1.63279	0.00464364	0.0407984	down
ENSMUSG00000034317	Trim59	-1.91888	0.00464185	0.0407984	down
ENSMUSG00000022407	Adsl	-2.7796	0.00468645	0.0411009	down
ENSMUSG00000004071	Cdip1	-2.34149	0.00468394	0.0411009	down
ENSMUSG00000029726	Mepce	-1.52815	0.00468605	0.0411009	down
ENSMUSG00000021629	Slc30a5	-2.10954	0.00469476	0.0411249	down
ENSMUSG00000068039	Tcp1	-2.26657	0.00470545	0.0411691	down
ENSMUSG00000117217	Gm4766	-2.77728	0.00471172	0.041175	down
ENSMUSG00000040331	Nsmce4a	-1.62703	0.00473409	0.0413164	down
ENSMUSG00000001403	Ube2c	-1.14361	0.00478598	0.0416999	down
ENSMUSG00000091655	Gm8741	-2.10818	0.0047964	0.0417495	down
ENSMUSG00000004980	Hnrnpa2b1	-2.54368	0.00480806	0.0417718	down
ENSMUSG00000085148	Mir22hg	-8.15272	0.00482679	0.0418816	down
ENSMUSG00000021810	Ecd	-2.20375	0.00483703	0.0419456	down
ENSMUSG00000002280	Ciao3	-4.90376	0.00485004	0.0419914	down
ENSMUSG00000029657	Hsph1	-3.17068	0.00491391	0.0424723	down
ENSMUSG00000037563	Rps16	-1.10641	0.00495939	0.0427795	down
ENSMUSG00000045598	Zfp553	-2.79064	0.00496718	0.0427964	down
ENSMUSG00000014550	Rbsn	-1.64619	0.0049772	0.0428576	down
ENSMUSG00000040731	Eif4h	-3.24906	0.00499065	0.0429231	down
ENSMUSG00000073633	Fbxo36	-3.13059	0.00499405	0.0429272	down
ENSMUSG00000101188	Eif4a-ps4	-1.98696	0.00500505	0.0429917	down
ENSMUSG00000028618	Tmem59	-1.90783	0.00500741	0.0429917	down
ENSMUSG00000004897	Hdgf	-1.48255	0.00501954	0.0430455	down
ENSMUSG00000017561	Crlf3	-2.81372	0.00504686	0.0432042	down
ENSMUSG00000003271	Sult2b1	-3.9436	0.00510274	0.0436063	down
ENSMUSG00000039620	Trmt9b	-8.17137	0.00510199	0.0436063	down
ENSMUSG00000032396	Dis3l	-1.82607	0.00510988	0.0436419	down
ENSMUSG00000058709	Egln2	-2.4138	0.00518086	0.0441455	down
ENSMUSG00000044252	Osbpl1a	-5.65029	0.00518501	0.0441552	down
ENSMUSG00000021051	Ppp2r5e	-1.61773	0.00518859	0.0441601	down
ENSMUSG00000029625	Cpsf4	-2.09792	0.0052124	0.0443371	down
ENSMUSG00000041431	Ccnb1	-1.15186	0.00524492	0.0445879	down
ENSMUSG00000020114	Cand1	-1.3785	0.00525542	0.0446037	down
ENSMUSG00000059820	Nkapd1	-2.72572	0.00531935	0.0450413	down
ENSMUSG00000092368	A930015D03Rik	-8.12383	0.00535293	0.0452443	down
ENSMUSG00000099966	2810402E24Rik	-8.19248	0.005392	0.0453873	down
ENSMUSG00000000384	Tbrg4	-4.76183	0.00538327	0.0453873	down
ENSMUSG00000022635	Zcrb1	-2.05549	0.00538941	0.0453873	down
ENSMUSG00000020075	Ddx21	-3.40582	0.00541382	0.0454972	down
ENSMUSG00000000568	Hnrnpd	-2.59199	0.00542564	0.0455444	down
ENSMUSG00000066979	Bub3	-2.2614	0.00543528	0.0455993	down
ENSMUSG00000037808	Fam76b	-4.34466	0.00545723	0.0457051	down
ENSMUSG00000028010	Gar1	-1.99246	0.00547708	0.045767	down
ENSMUSG00000027406	Idh3b	-6.18059	0.00547264	0.045767	down
ENSMUSG00000109969	Zscan4-ps3	-1.84517	0.00550282	0.0459559	down
ENSMUSG00000025290	Rps24	-1.36828	0.00553953	0.0461837	down
ENSMUSG00000022557	Bop1	-4.2989	0.00559022	0.0465496	down
ENSMUSG00000060288	Ppih	-2.89324	0.00561548	0.0467109	down
ENSMUSG00000021221	Dpf3	-2.80819	0.00566818	0.047051	down
ENSMUSG00000008200	Fnbp4	-1.68922	0.00566918	0.047051	down
ENSMUSG00000110110	Gm30978	-8.45152	0.00571251	0.0472504	down
ENSMUSG00000083097	Gm14494	-1.99915	0.00572604	0.0473357	down
ENSMUSG00000053289	Ddx10	-2.40802	0.00574177	0.047439	down
ENSMUSG00000062081	Gm6055	-2.16153	0.0057887	0.047773	down
ENSMUSG00000024732	Ccdc86	-3.05879	0.00582374	0.0479564	down
ENSMUSG00000086414	Gm15645	-5.26964	0.00582328	0.0479564	down
ENSMUSG00000050240	Hic2	-1.23353	0.00583388	0.0479573	down
ENSMUSG00000002059	Rab34	-4.45015	0.00583188	0.0479573	down
ENSMUSG00000041126	H2az2	-1.34268	0.00584324	0.0479701	down
ENSMUSG00000007892	Rplp1	-1.11987	0.00584322	0.0479701	down
ENSMUSG00000020358	Hnrnpab	-1.45762	0.00586275	0.048087	down
ENSMUSG00000030204	Ddx47	-2.42518	0.00589812	0.0483231	down
ENSMUSG00000028053	Ash1l	-3.92546	0.00601425	0.049083	down
ENSMUSG00000022360	Atad2	-1.50396	0.00601248	0.049083	down
ENSMUSG00000002108	Nr1h3	-8.18879	0.00606991	0.0494547	down
ENSMUSG00000040703	Cyp2s1	-8.07564	0.00611758	0.0498156	down
ENSMUSG00000062078	Qk	-1.31285	0.00621526	0.0504432	down
ENSMUSG00000027905	Ddx20	-1.74049	0.00622319	0.0504728	down
ENSMUSG00000043522	A430060F13Rik	-1.75319	0.00624416	0.0505501	down
ENSMUSG00000025156	Gps1	-1.51438	0.00624581	0.0505501	down
ENSMUSG00000029521	Chek2	-1.78124	0.00627348	0.0506908	down
ENSMUSG00000079423	Gm3286	-2.8877	0.00627683	0.0506908	down
ENSMUSG00000075419	Dolk	-8.9517	0.00629725	0.0508092	down
ENSMUSG00000038489	Polr2l	-1.59078	0.00630638	0.0508432	down
ENSMUSG00000029055	Plch2	-8.07759	0.00631583	0.0508659	down
ENSMUSG00000051518	Rps19bp1	-1.73519	0.00632693	0.0508818	down
ENSMUSG00000027469	Tpx2	-2.2206	0.00632819	0.0508818	down
ENSMUSG00000032727	Mier3	-1.73096	0.00636041	0.0509964	down
ENSMUSG00000029470	P2rx4	-2.64491	0.00635461	0.0509964	down
ENSMUSG00000069682	Gm10275	-1.54265	0.00642509	0.0513518	down
ENSMUSG00000026917	Wdr5	-1.68488	0.00644763	0.0515039	down
ENSMUSG00000002329	Mdp1	-8.06274	0.00649147	0.0517697	down
ENSMUSG00000110180	Gm32567	-8.11854	0.00651441	0.0519084	down
ENSMUSG00000114521	Gm48050	-8.05572	0.00651593	0.0519084	down
ENSMUSG00000027203	Dut	-1.12268	0.00655473	0.0521353	down
ENSMUSG00000094483	Purb	-2.1393	0.00655861	0.0521353	down
ENSMUSG00000017421	Zfp207	-2.08589	0.00655778	0.0521353	down
ENSMUSG00000019897	Ccdc59	-2.66789	0.0066041	0.0524402	down
ENSMUSG00000039356	Exosc2	-2.56239	0.00661217	0.0524759	down
ENSMUSG00000074863	Platr25	-3.241	0.00662024	0.0525043	down
ENSMUSG00000053730	Tmem39b	-4.19445	0.00662648	0.0525043	down
ENSMUSG00000042079	Hnrnpf	-1.66139	0.00668203	0.0527736	down
ENSMUSG00000022905	Kpna1	-1.63308	0.00669007	0.052795	down
ENSMUSG00000036873	2410004B18Rik	-2.00005	0.00672725	0.0529764	down
ENSMUSG00000012117	Dhdds	-3.09189	0.00672934	0.0529764	down
ENSMUSG00000116900	Gm8387	-8.10453	0.00674435	0.0530662	down
ENSMUSG00000048626	Klf17	-1.19766	0.00675858	0.0531303	down
ENSMUSG00000026398	Nr5a2	-1.88392	0.00676482	0.0531303	down
ENSMUSG00000052146	Rps10	-8.05669	0.00676818	0.0531303	down
ENSMUSG00000081406	Rps6-ps4	-1.66258	0.00679088	0.0532197	down
ENSMUSG00000053436	Mapk14	-1.53652	0.00684417	0.0535076	down
ENSMUSG00000112428	Gm48106	-1.23768	0.00685069	0.0535233	down
ENSMUSG00000022538	Lsg1	-1.85721	0.00685711	0.0535233	down
ENSMUSG00000086342	Gm12932	-8.09287	0.00688727	0.0537302	down
ENSMUSG00000054753	AU018091	-3.77295	0.00690723	0.0538573	down
ENSMUSG00000061816	Myl1	-8.0482	0.00694606	0.054074	down
ENSMUSG00000006333	Rps9	-1.36081	0.00699139	0.0543693	down
ENSMUSG00000027968	Larp7	-1.85092	0.00700634	0.0543991	down
ENSMUSG00000061207	Stk19	-2.76739	0.00700471	0.0543991	down
ENSMUSG00000027364	Usp50	-1.90322	0.00700147	0.0543991	down
ENSMUSG00000002308	Cd320	-2.92123	0.0070338	0.0545258	down
ENSMUSG00000052917	Senp7	-2.66795	0.00706963	0.054717	down
ENSMUSG00000025508	Rplp2	-1.11957	0.00712097	0.055001	down
ENSMUSG00000021638	Ocln	-4.63191	0.00715471	0.05523	down
ENSMUSG00000027014	Cwc22	-1.83002	0.00726147	0.0558324	down
ENSMUSG00000026816	Gtf3c5	-4.06585	0.00726316	0.0558324	down
ENSMUSG00000020482	Ccdc117	-1.47277	0.00728581	0.055948	down
ENSMUSG00000043323	Fbrsl1	-1.00662	0.00729841	0.0560155	down
ENSMUSG00000028729	Ebna1bp2	-1.52044	0.00731605	0.0561216	down
ENSMUSG00000079553	Kifc1	-8.01707	0.0073422	0.0562927	down
ENSMUSG00000067931	Zfp948	-2.88505	0.00734834	0.0563008	down
ENSMUSG00000025716	Myo3a	-8.06419	0.00738642	0.0564257	down
ENSMUSG00000035828	Pim3	-1.46252	0.00738387	0.0564257	down
ENSMUSG00000026234	Ncl	-1.63189	0.00742112	0.0566318	down
ENSMUSG00000044279	Crb3	-1.2035	0.00745446	0.0567095	down
ENSMUSG00000048410	Zfp407	-2.66093	0.00744687	0.0567095	down
ENSMUSG00000042558	Adprs	-3.85986	0.00750844	0.0570611	down
ENSMUSG00000052031	Tagap1	-3.27277	0.0075471	0.0572956	down
ENSMUSG00000069972	Rps13-ps2	-1.77037	0.00766061	0.0579476	down
ENSMUSG00000068923	Syt11	-1.8495	0.00770916	0.0581651	down
ENSMUSG00000060950	Trmt61a	-4.03126	0.0077385	0.0582967	down
ENSMUSG00000040446	Rprd1a	-1.87669	0.00775239	0.0583714	down
ENSMUSG00000026688	Mgst3	-1.42342	0.00782136	0.0587702	down
ENSMUSG00000024597	Slc12a2	-1.66966	0.00784918	0.058919	down
ENSMUSG00000083916	Gm15476	-4.08919	0.00787318	0.0590689	down
ENSMUSG00000072662	Mansc4	-8.05722	0.00794614	0.0594948	down
ENSMUSG00000001542	Ell2	-1.142	0.00795518	0.0595322	down
ENSMUSG00000041360	Pum3	-2.19898	0.00798592	0.0597126	down
ENSMUSG00000086728	Man2c1os	-6.93412	0.00809229	0.0602942	down
ENSMUSG00000000740	Rpl13	-1.36868	0.00809396	0.0602942	down
ENSMUSG00000030057	Cnbp	-1.43183	0.00811232	0.0603536	down
ENSMUSG00000109730	Gm7151	-7.98423	0.00811458	0.0603536	down
ENSMUSG00000116940	Gm7450	-3.40275	0.00811929	0.0603536	down
ENSMUSG00000051316	Taf7	-1.86509	0.00815855	0.0605298	down
ENSMUSG00000035273	Hpse	-7.9879	0.00821291	0.0608266	down
ENSMUSG00000056962	Jmjd6	-1.4538	0.00821512	0.0608266	down
ENSMUSG00000057541	Pus7	-2.5399	0.00821103	0.0608266	down
ENSMUSG00000112003	Gm4864	-7.98215	0.00824324	0.0609801	down
ENSMUSG00000037526	Atg14	-1.49713	0.00828581	0.0612267	down
ENSMUSG00000051451	Crebzf	-7.36019	0.00830303	0.0612922	down
ENSMUSG00000026484	Rnf2	-1.69073	0.0083011	0.0612922	down
ENSMUSG00000044030	Irf2bp1	-7.9758	0.00832709	0.0614081	down
ENSMUSG00000031858	Mau2	-1.48219	0.00844876	0.0621183	down
ENSMUSG00000041355	Ssr2	-4.0743	0.00846444	0.0621808	down
ENSMUSG00000029642	Polr1d	-1.22863	0.00848352	0.0622543	down
ENSMUSG00000028330	Ncbp1	-1.61958	0.00851028	0.0623637	down
ENSMUSG00000039001	Rps21	-1.50763	0.00851922	0.0623865	down
ENSMUSG00000071041	Impdh2-ps	-2.20311	0.00855282	0.0624361	down
ENSMUSG00000067399	Trim43c	-4.02334	0.00855999	0.0624361	down
ENSMUSG00000074576	Mocs3	-3.32167	0.00859315	0.0625761	down
ENSMUSG00000022961	Son	-1.57634	0.00860049	0.0625761	down
ENSMUSG00000027940	Tpm3	-1.74761	0.00860045	0.0625761	down
ENSMUSG00000020738	Sumo2	-1.99646	0.00867339	0.0630129	down
ENSMUSG00000009112	Bcl2l13	-1.7086	0.00869681	0.0630157	down
ENSMUSG00000024150	Mcfd2	-2.64301	0.00868526	0.0630157	down
ENSMUSG00000029571	Tmem106b	-8.80912	0.00868798	0.0630157	down
ENSMUSG00000079036	Alkbh1	-3.60136	0.00871643	0.0630165	down
ENSMUSG00000030284	Creld1	-7.96565	0.00880209	0.063477	down
ENSMUSG00000001441	Npepps	-2.33796	0.00884974	0.0637547	down
ENSMUSG00000095136	Gm12616	-1.16741	0.00887551	0.0638498	down
ENSMUSG00000028790	Khdrbs1	-1.81732	0.00893391	0.0641443	down
ENSMUSG00000022394	L3mbtl2	-1.9952	0.00896455	0.0643328	down
ENSMUSG00000031885	Cbfb	-1.90492	0.00897046	0.0643437	down
ENSMUSG00000038697	Taf5l	-1.95609	0.0090301	0.0647399	down
ENSMUSG00000049470	Aff4	-1.71284	0.00904217	0.0647633	down
ENSMUSG00000045751	Mms22l	-1.48413	0.00903819	0.0647633	down
ENSMUSG00000022193	Psmb5	-2.73125	0.00908848	0.0648735	down
ENSMUSG00000036208	Nepro	-2.153	0.00916494	0.0653876	down
ENSMUSG00000047220	Iho1	-1.75028	0.00918058	0.0654356	down
ENSMUSG00000068396	Rpl34-ps1	-1.38247	0.00919286	0.0654596	down
ENSMUSG00000025137	Pcyt2	-4.64187	0.00919783	0.0654632	down
ENSMUSG00000027699	Ect2	-1.88761	0.00930052	0.0660341	down
ENSMUSG00000029504	Ddx51	-2.4895	0.00933697	0.066229	down
ENSMUSG00000024953	Prdx5	-2.11598	0.00938608	0.066449	down
ENSMUSG00000035049	Rrp12	-4.29764	0.00942621	0.0666688	down
ENSMUSG00000041712	Ubr7	-8.80622	0.00949535	0.0670609	down
ENSMUSG00000061477	Rps7	-1.33777	0.00955674	0.0673973	down
ENSMUSG00000096111	Gm21917	-6.78926	0.00960434	0.0676031	down
ENSMUSG00000030200	Bcl2l14	-7.92724	0.00967939	0.0679686	down
ENSMUSG00000040726	Hesx1	-7.92618	0.00971727	0.0681043	down
ENSMUSG00000036752	Tubb4b	-1.0284	0.00972356	0.0681159	down
ENSMUSG00000024219	Anks1	-3.1132	0.00978001	0.0682349	down
ENSMUSG00000096144	B020004C17Rik	-1.00384	0.00978562	0.0682349	down
ENSMUSG00000103556	Gm38215	-7.93161	0.00977428	0.0682349	down
ENSMUSG00000002804	Nudt14	-2.92942	0.00978478	0.0682349	down
ENSMUSG00000038044	Cct8l1	-7.95229	0.00981398	0.0683582	down
ENSMUSG00000031342	Gpm6b	-8.75179	0.00984938	0.0685398	down
ENSMUSG00000069255	Dusp22	-7.92119	0.00989229	0.0687732	down
ENSMUSG00000067995	Gtf2f2	-1.52438	0.00997955	0.0693142	down
ENSMUSG00000031755	Bbs2	-4.45763	0.0100443	0.0695829	down
ENSMUSG00000052488	Cherp	-3.71676	0.0100423	0.0695829	down
ENSMUSG00000025759	Mfsd8	-4.70557	0.0100285	0.0695829	down
ENSMUSG00000093584	Obox3-ps2	-4.04278	0.0100403	0.0695829	down
ENSMUSG00000057534	Elobl	-1.47647	0.0100548	0.0696068	down
ENSMUSG00000030493	Faap24	-2.00914	0.0100804	0.0696855	down
ENSMUSG00000063511	Snrnp70	-3.28176	0.0101383	0.0699208	down
ENSMUSG00000037636	Slc25a43	-7.91573	0.0101774	0.0700921	down
ENSMUSG00000069270	H2ac6	-2.41113	0.0102138	0.0702437	down
ENSMUSG00000044496	2510039O18Rik	-2.2323	0.0102324	0.0703058	down
ENSMUSG00000021967	Mrpl57	-2.15035	0.0103355	0.0706506	down
ENSMUSG00000029110	Rnf4	-1.05283	0.0104029	0.070979	down
ENSMUSG00000061136	Prpf40a	-1.58845	0.0104387	0.0710918	down
ENSMUSG00000094870	Zfp131	-1.20274	0.0104355	0.0710918	down
ENSMUSG00000030733	Sh2b1	-7.89567	0.0104548	0.0711333	down
ENSMUSG00000031697	Orc6	-1.15208	0.0105025	0.071361	down
ENSMUSG00000024335	Brd2	-1.31532	0.0105863	0.0717643	down
ENSMUSG00000001415	Smg5	-2.2461	0.0105954	0.0717927	down
ENSMUSG00000014767	Tbp	-2.16349	0.0106564	0.0720727	down
ENSMUSG00000038806	Sde2	-2.18165	0.0107003	0.0722625	down
ENSMUSG00000055436	Srsf11	-1.79195	0.0106959	0.0722625	down
ENSMUSG00000062170	Fmr1nb	-1.84815	0.0107154	0.0722726	down
ENSMUSG00000079109	Pms2	-2.62092	0.010742	0.072319	down
ENSMUSG00000025982	Sf3b1	-1.37521	0.0107613	0.0724155	down
ENSMUSG00000004393	Ddx56	-3.90343	0.0107821	0.0724894	down
ENSMUSG00000025246	Tbl1x	-6.54477	0.0108067	0.0726216	down
ENSMUSG00000078184	Rbm8a2	-2.46812	0.0108293	0.072673	down
ENSMUSG00000027248	Pdia3	-3.73796	0.010872	0.0728128	down
ENSMUSG00000028800	Hdac1	-2.21423	0.0109007	0.072932	down
ENSMUSG00000034826	Nup54	-1.65734	0.0109115	0.072932	down
ENSMUSG00000078813	Leng1	-1.60485	0.0109421	0.073079	down
ENSMUSG00000084838	Gm10241	-2.137	0.0109501	0.0730839	down
ENSMUSG00000017831	Rab5a	-1.84254	0.010971	0.0731235	down
ENSMUSG00000095074	Pramel42	-2.34069	0.0110098	0.0732161	down
ENSMUSG00000059406	Tmprss9	-7.87933	0.0110478	0.0734022	down
ENSMUSG00000039828	Wdr70	-1.92406	0.011071	0.0734898	down
ENSMUSG00000027935	Rab13	-7.89057	0.0111439	0.0738402	down
ENSMUSG00000093665	Obox3-ps1	-4.23583	0.0112146	0.0742417	down
ENSMUSG00000039770	Ypel5	-1.11479	0.0112772	0.0745029	down
ENSMUSG00000075701	Selenos	-1.49348	0.0113041	0.074615	down
ENSMUSG00000024201	Kdm4b	-8.68531	0.0113599	0.0748328	down
ENSMUSG00000054836	Elp6	-1.36567	0.0114836	0.0754785	down
ENSMUSG00000035764	Fbxo45	-2.20902	0.0115648	0.075944	down
ENSMUSG00000022216	Psme1	-6.68891	0.0115811	0.0759872	down
ENSMUSG00000028309	Rnf20	-2.2229	0.0115817	0.0759872	down
ENSMUSG00000020910	Adprm	-7.97635	0.011607	0.0761041	down
ENSMUSG00000058099	Nfam1	-5.95155	0.0116465	0.0763099	down
ENSMUSG00000039041	Adrm1	-1.8079	0.0116972	0.0765735	down
ENSMUSG00000041837	Pdcd7	-1.58485	0.0117591	0.0769106	down
ENSMUSG00000078517	Emc1	-6.68739	0.0117927	0.0770275	down
ENSMUSG00000020492	Ska2	-2.35453	0.0118184	0.077161	down
ENSMUSG00000090843	Heatr4	-8.7007	0.0118633	0.0773655	down
ENSMUSG00000004846	Plod3	-7.88324	0.0118976	0.0774316	down
ENSMUSG00000024097	Srsf7	-1.37598	0.0118865	0.0774316	down
ENSMUSG00000034042	Gpbp1l1	-2.60459	0.0119167	0.0774929	down
ENSMUSG00000037544	Dlgap5	-3.89324	0.0119312	0.0775249	down
ENSMUSG00000022443	Myh9	-3.1845	0.0119337	0.0775249	down
ENSMUSG00000020380	Rad50	-3.08525	0.0120138	0.0778485	down
ENSMUSG00000049878	Rlf	-3.76669	0.0120222	0.0778688	down
ENSMUSG00000068240	Gm11808	-1.83939	0.0120688	0.0780303	down
ENSMUSG00000032583	Mon1a	-2.4207	0.0120737	0.0780303	down
ENSMUSG00000113543	Gm36264	-6.67758	0.0121558	0.0783542	down
ENSMUSG00000037486	Asxl2	-1.82845	0.0121748	0.0784076	down
ENSMUSG00000045378	Pxt1	-2.38834	0.0121699	0.0784076	down
ENSMUSG00000102404	5530400K19Rik	-7.89006	0.0122137	0.078555	down
ENSMUSG00000085601	Meiosin	-7.89006	0.0122137	0.078555	down
ENSMUSG00000024604	Rbm22	-1.88683	0.0123305	0.0791677	down
ENSMUSG00000032897	Nfyc	-1.71175	0.0123912	0.0794562	down
ENSMUSG00000024181	Mrpl28	-2.73404	0.0124705	0.0798914	down
ENSMUSG00000074797	Itpa	-2.61859	0.0125027	0.0799586	down
ENSMUSG00000074997	Pin1rt1	-2.45285	0.0125165	0.079998	down
ENSMUSG00000056459	Zbtb25	-8.02901	0.0125278	0.079998	down
ENSMUSG00000054648	Zfp869	-7.9327	0.0125361	0.079998	down
ENSMUSG00000113233	Gm31063	-7.83787	0.0126275	0.0804415	down
ENSMUSG00000028334	Nans	-1.47421	0.012686	0.0806741	down
ENSMUSG00000034391	Fbxo15	-1.19457	0.0127058	0.0806952	down
ENSMUSG00000047721	Bola2	-2.84115	0.0128403	0.0813608	down
ENSMUSG00000113206	Gm3742	-3.65693	0.0128438	0.0813608	down
ENSMUSG00000025197	Cyp2c23	-6.73083	0.0128911	0.0814663	down
ENSMUSG00000032519	Slc25a38	-1.21158	0.0128807	0.0814663	down
ENSMUSG00000052906	Ubxn8	-1.96573	0.0128993	0.0814663	down
ENSMUSG00000067722	BC003965	-3.73671	0.0129208	0.0814969	down
ENSMUSG00000003099	Ppp5c	-3.87089	0.0129569	0.0816896	down
ENSMUSG00000028797	Tmem234	-3.94479	0.0130617	0.0822444	down
ENSMUSG00000037474	Dtl	-2.32906	0.0131303	0.0825348	down
ENSMUSG00000032602	Slc25a20	-2.12816	0.0132487	0.0831366	down
ENSMUSG00000014444	Piezo1	-7.81381	0.0133825	0.0837977	down
ENSMUSG00000001569	Nom1	-2.06537	0.0134818	0.0843112	down
ENSMUSG00000025487	Psmd13	-4.6989	0.0135346	0.0845338	down
ENSMUSG00000020079	Supv3l1	-1.25156	0.0135346	0.0845338	down
ENSMUSG00000030604	Zfp626	-8.60126	0.0135409	0.0845369	down
ENSMUSG00000029169	Dhx15	-1.7884	0.0136114	0.0847614	down
ENSMUSG00000079435	Rpl36a	-1.47235	0.0136073	0.0847614	down
ENSMUSG00000038188	Scarf1	-4.32254	0.0136253	0.0847756	down
ENSMUSG00000022864	D16Ertd472e	-1.85464	0.0137154	0.0851558	down
ENSMUSG00000037315	Jade3	-4.80827	0.0137404	0.0852255	down
ENSMUSG00000030045	Mrpl19	-6.62674	0.0137672	0.0852255	down
ENSMUSG00000109324	Prmt1	-6.76597	0.0137592	0.0852255	down
ENSMUSG00000023047	Amhr2	-2.66599	0.0139186	0.0857295	down
ENSMUSG00000059669	Taf1b	-2.17673	0.0139982	0.0861112	down
ENSMUSG00000029003	Mad2l2	-1.40358	0.0140399	0.0862592	down
ENSMUSG00000109396	Gm4565	-1.91628	0.0140641	0.0862866	down
ENSMUSG00000044134	Pheta1	-1.67895	0.0140723	0.0862866	down
ENSMUSG00000036390	Gadd45a	-1.40503	0.014134	0.0864676	down
ENSMUSG00000109060	Gm4513	-1.88706	0.0141385	0.0864676	down
ENSMUSG00000022385	Gtse1	-1.94744	0.0141311	0.0864676	down
ENSMUSG00000049300	Prmt6	-1.99698	0.0141786	0.0866402	down
ENSMUSG00000029715	Pop7	-1.90648	0.014251	0.0870468	down
ENSMUSG00000110462	Gm35572	-8.60824	0.0143319	0.0873952	down
ENSMUSG00000073386	9830107B12Rik	-7.78929	0.0143833	0.0876726	down
ENSMUSG00000000902	Smarcb1	-1.91019	0.0145273	0.0883303	down
ENSMUSG00000078650	G6pc	-7.84316	0.0145513	0.088403	down
ENSMUSG00000063087	Gm10125	-7.83379	0.0146728	0.0889864	down
ENSMUSG00000112833	Gm36595	-7.86851	0.0146776	0.0889864	down
ENSMUSG00000000276	Dgke	-1.88125	0.0147016	0.0890584	down
ENSMUSG00000025439	Clns1a	-2.36215	0.0147547	0.0891959	down
ENSMUSG00000038046	Mrm3	-8.58686	0.01496	0.0902886	down
ENSMUSG00000056429	Tgoln1	-1.72776	0.0150228	0.0905099	down
ENSMUSG00000052062	Pard3b	-6.60527	0.0150516	0.0905811	down
ENSMUSG00000019979	Apaf1	-2.30682	0.0151273	0.0908877	down
ENSMUSG00000026798	Coq4	-2.22158	0.0151858	0.0911512	down
ENSMUSG00000034235	Usp54	-2.00079	0.0151898	0.0911512	down
ENSMUSG00000037490	Slc2a12	-8.54237	0.0152748	0.0915493	down
ENSMUSG00000074194	Zfp791	-2.38868	0.01527	0.0915493	down
ENSMUSG00000029017	Pmpcb	-4.46055	0.0153783	0.0920233	down
ENSMUSG00000036430	Tbcc	-1.45715	0.0153681	0.0920233	down
ENSMUSG00000071671	Gm10343	-3.86486	0.0154384	0.0921165	down
ENSMUSG00000067567	Hdac8	-7.91669	0.015423	0.0921165	down
ENSMUSG00000039231	Suv39h1	-1.79499	0.0154331	0.0921165	down
ENSMUSG00000047257	Prss45	-7.7575	0.0154471	0.092131	down
ENSMUSG00000020176	Grb10	-3.65635	0.0154833	0.092272	down
ENSMUSG00000032715	Trib3	-1.93361	0.0154968	0.0923147	down
ENSMUSG00000078941	Ak6	-2.21916	0.0155759	0.0926734	down
ENSMUSG00000026274	Pask	-7.74826	0.015573	0.0926734	down
ENSMUSG00000047417	Rexo1	-2.92069	0.0155681	0.0926734	down
ENSMUSG00000027236	Eif3j1	-1.28504	0.0156342	0.0929824	down
ENSMUSG00000097673	Gm26608	-5.28254	0.0157142	0.0934205	down
ENSMUSG00000118275	Gm50289	-7.75014	0.015726	0.0934345	down
ENSMUSG00000037364	Srrt	-2.5485	0.0157293	0.0934345	down
ENSMUSG00000031072	LTO1	-3.46224	0.0157842	0.0936472	down
ENSMUSG00000037415	Ranbp10	-1.48733	0.0157828	0.0936472	down
ENSMUSG00000074925	Ptar1	-7.77953	0.0158042	0.0937276	down
ENSMUSG00000042613	Pbxip1	-5.1719	0.0158187	0.093776	down
ENSMUSG00000022415	Syngr1	-6.58675	0.0158952	0.0941153	down
ENSMUSG00000018648	Dusp14	-1.01197	0.0159679	0.0943939	down
ENSMUSG00000003378	Grik5	-7.7588	0.0160087	0.0945587	down
ENSMUSG00000001270	Ckb	-2.13365	0.0160632	0.0947908	down
ENSMUSG00000021965	Ska3	-1.70704	0.016092	0.0948984	down
ENSMUSG00000058290	Espl1	-1.76649	0.0161181	0.0949761	down
ENSMUSG00000104098	AA619741	-7.75201	0.0161568	0.0951276	down
ENSMUSG00000001054	Rmnd5b	-1.98235	0.0161523	0.0951276	down
ENSMUSG00000028633	Ctps	-1.16362	0.0162036	0.0953266	down
ENSMUSG00000040550	Otud6b	-1.17181	0.016236	0.0954584	down
ENSMUSG00000024640	Psat1	-1.67527	0.016239	0.0954584	down
ENSMUSG00000028048	Gba	-7.85697	0.0162575	0.095529	down
ENSMUSG00000031609	Sap30	-1.27999	0.0162723	0.0955776	down
ENSMUSG00000085546	Gm14252	-8.54313	0.0163078	0.09571	down
ENSMUSG00000022814	Umps	-3.82351	0.0163502	0.0958429	down
ENSMUSG00000012405	Rpl15	-1.07656	0.0164394	0.0960983	down
ENSMUSG00000087385	Frg2f1	-1.72897	0.0164994	0.0962757	down
ENSMUSG00000022336	Eif3e	-2.51234	0.0165546	0.0965027	down
ENSMUSG00000038028	Tigar	-1.43783	0.0165855	0.0966443	down
ENSMUSG00000072754	Lrcol1	-5.53788	0.0166756	0.0970926	down
ENSMUSG00000000320	Alox12	-2.54843	0.0166955	0.0971702	down
ENSMUSG00000027309	4930402H24Rik	-1.65772	0.0167297	0.0973031	down
ENSMUSG00000110440	Gm45894	-7.8262	0.0167326	0.0973031	down
ENSMUSG00000027573	Gid8	-2.92573	0.0167947	0.0974768	down
ENSMUSG00000096363	Gm12621	-1.37879	0.016819	0.0975406	down
ENSMUSG00000024528	Srfbp1	-2.49106	0.016817	0.0975406	down
ENSMUSG00000044730	9930104L06Rik	-2.63261	0.0169115	0.0979613	down
ENSMUSG00000018572	Phf23	-1.07536	0.0169321	0.098042	down
ENSMUSG00000057841	Rpl32	-1.2809	0.0170299	0.0984144	down
ENSMUSG00000039205	Ciz1	-7.75378	0.0170536	0.098479	down
ENSMUSG00000023015	Racgap1	-1.12813	0.0170665	0.0985098	down
ENSMUSG00000044783	Hjurp	-2.27787	0.0171093	0.0986788	down
ENSMUSG00000063801	Ap3s2	-4.30004	0.0171937	0.0988655	down
ENSMUSG00000079334	Naa80	-5.81316	0.0171955	0.0988655	down
ENSMUSG00000110097	Zscan4a	-1.7161	0.0172456	0.0991149	down
ENSMUSG00000038888	Ctu1	-7.88766	0.017273	0.0991173	down
ENSMUSG00000043140	Tmem186	-8.48098	0.0172661	0.0991173	down
ENSMUSG00000042472	Zfp410	-1.61508	0.0173081	0.0992026	down
ENSMUSG00000030979	Uros	-3.05906	0.0173491	0.0993412	down
ENSMUSG00000038510	Rpf2	-2.40483	0.0174518	0.0997922	down
ENSMUSG00000022559	Fbxl6	-1.28225	0.0174909	0.0999272	down
ENSMUSG00000054079	Utp18	-1.78063	0.0174958	0.0999272	down
ENSMUSG00000031387	Renbp	-7.70286	0.0175369	0.100123	down
ENSMUSG00000028689	Ccdc163	-7.71182	0.0175891	0.100371	down
ENSMUSG00000097640	Gm20033	-7.70538	0.0176137	0.100418	down
ENSMUSG00000023755	Rhebl1	-1.37676	0.0177233	0.100835	down
ENSMUSG00000060419	Rps16-ps2	-1.35037	0.0178052	0.101183	down
ENSMUSG00000030682	Cdipt	-1.85911	0.0178134	0.101191	down
ENSMUSG00000026491	Ahctf1	-1.34586	0.017831	0.101238	down
ENSMUSG00000019326	Aoc3	-7.69709	0.017923	0.101616	down
ENSMUSG00000041343	Ankrd42	-4.60114	0.018043	0.102179	down
ENSMUSG00000028907	Utp11	-1.88493	0.0180884	0.102318	down
ENSMUSG00000113204	Gm46430	-6.08041	0.018099	0.102332	down
ENSMUSG00000071477	Zfp777	-5.30923	0.0181843	0.102583	down
ENSMUSG00000037007	Zfp113	-4.13161	0.0182161	0.102684	down
ENSMUSG00000036968	Cnpy4	-1.78232	0.0182969	0.103021	down
ENSMUSG00000025355	Mmp19	-4.84878	0.0183813	0.103417	down
ENSMUSG00000036769	Wdr44	-1.71281	0.0184184	0.103586	down
ENSMUSG00000055531	Cpsf6	-1.14857	0.018464	0.103761	down
ENSMUSG00000109032	Gm7972	-8.00744	0.0185039	0.103804	down
ENSMUSG00000060206	Zfp462	-7.68418	0.0186236	0.104341	down
ENSMUSG00000028020	Glrb	-8.44124	0.0186735	0.104541	down
ENSMUSG00000029599	Ddx54	-2.50341	0.0187025	0.104583	down
ENSMUSG00000015165	Hnrnpl	-2.3792	0.018692	0.104583	down
ENSMUSG00000024160	Spsb3	-7.68483	0.0187615	0.104794	down
ENSMUSG00000042821	Snai1	-1.38734	0.0188236	0.1051	down
ENSMUSG00000020677	Ddx52	-1.42256	0.018998	0.105752	down
ENSMUSG00000027131	Emc4	-2.16518	0.0191104	0.105923	down
ENSMUSG00000086159	Gm13025	-7.66717	0.0190942	0.105923	down
ENSMUSG00000089687	Rab42	-5.95198	0.0191039	0.105923	down
ENSMUSG00000001420	Tmem79	-3.24514	0.0190821	0.105923	down
ENSMUSG00000023906	Cldn6	-2.78096	0.0192434	0.106513	down
ENSMUSG00000028923	Necap2	-1.75104	0.0192596	0.106522	down
ENSMUSG00000052833	Sae1	-2.6515	0.0192585	0.106522	down
ENSMUSG00000032648	Pygm	-7.30857	0.0192981	0.106655	down
ENSMUSG00000079658	Eloc	-1.16004	0.0193113	0.106688	down
ENSMUSG00000040325	Dcaf1	-1.92011	0.0194479	0.107322	down
ENSMUSG00000030512	Snrpa1	-2.16281	0.0194623	0.107361	down
ENSMUSG00000029267	Mtf2	-1.56707	0.0194886	0.107428	down
ENSMUSG00000044894	Uqcrq	-1.66413	0.019605	0.107905	down
ENSMUSG00000060519	Tor3a	-2.26012	0.0196317	0.108011	down
ENSMUSG00000039536	Stau1	-1.70688	0.0196564	0.108103	down
ENSMUSG00000028106	Rprd2	-3.46494	0.0198362	0.108892	down
ENSMUSG00000096192	Gm18856	-1.76693	0.0198722	0.109049	down
ENSMUSG00000058638	Zfp110	-8.40864	0.0198965	0.10911	down
ENSMUSG00000033577	Myo6	-8.4396	0.0199308	0.109207	down
ENSMUSG00000005899	Smpd4	-2.36598	0.0200018	0.109473	down
ENSMUSG00000051527	Usp29	-3.61016	0.0201028	0.109944	down
ENSMUSG00000035011	Zbtb7a	-2.43967	0.0201143	0.109948	down
ENSMUSG00000059336	Slc14a1	-1.14909	0.0201333	0.109988	down
ENSMUSG00000027524	Edn3	-8.40037	0.0202168	0.110225	down
ENSMUSG00000006389	Mpl	-7.32223	0.0202095	0.110225	down
ENSMUSG00000020372	Rack1	-1.42585	0.0202441	0.110225	down
ENSMUSG00000035247	Hectd1	-2.24092	0.0202978	0.110476	down
ENSMUSG00000098176	Ccdc166	-3.66806	0.0203656	0.110804	down
ENSMUSG00000035495	Tstd2	-7.66252	0.0203849	0.110868	down
ENSMUSG00000012848	Rps5	-1.09296	0.0204047	0.110893	down
ENSMUSG00000024608	Rps14	-1.02726	0.0205979	0.111613	down
ENSMUSG00000082399	Gm14036	-1.8659	0.0207823	0.11239	down
ENSMUSG00000095597	Rps7-ps3	-1.31042	0.0207903	0.11239	down
ENSMUSG00000000827	Tpd52l2	-1.18323	0.0208359	0.112529	down
ENSMUSG00000005410	Mcm5	-1.85998	0.0209181	0.112848	down
ENSMUSG00000079225	Gm9531	-1.59433	0.0209839	0.113079	down
ENSMUSG00000020317	Theg	-7.62724	0.0210997	0.113578	down
ENSMUSG00000095363	Gm4567	-1.10198	0.0211975	0.113905	down
ENSMUSG00000031776	Arl2bp	-1.39268	0.0212775	0.114141	down
ENSMUSG00000045078	Rnf216	-1.46083	0.0212826	0.114141	down
ENSMUSG00000081201	Smt3h2-ps4	-2.17775	0.0212788	0.114141	down
ENSMUSG00000031568	Rwdd4a	-1.53138	0.0213505	0.114383	down
ENSMUSG00000001288	Rarg	-3.12928	0.021368	0.114428	down
ENSMUSG00000037434	Slc30a1	-1.50706	0.0214619	0.114604	down
ENSMUSG00000116835	Gm49594	-1.46886	0.0215003	0.114767	down
ENSMUSG00000031823	Zdhhc7	-1.77074	0.0215485	0.114983	down
ENSMUSG00000024039	Cbs	-7.85221	0.021566	0.115034	down
ENSMUSG00000025241	Fyco1	-1.51682	0.0216443	0.115368	down
ENSMUSG00000053801	Grwd1	-2.15866	0.0216944	0.11551	down
ENSMUSG00000105076	A930003O13Rik	-7.7105	0.0217126	0.115523	down
ENSMUSG00000035027	Map2k2	-1.73695	0.0217833	0.115773	down
ENSMUSG00000062997	Rpl35	-1.62784	0.0218134	0.115835	down
ENSMUSG00000039218	Srrm2	-1.3073	0.0218536	0.115979	down
ENSMUSG00000059208	Hnrnpm	-2.36256	0.0219472	0.116349	down
ENSMUSG00000044950	Pwwp2a	-1.66939	0.022013	0.116572	down
ENSMUSG00000032902	Slc16a1	-1.47913	0.0222098	0.11753	down
ENSMUSG00000029036	Atad3a	-3.47511	0.022227	0.117563	down
ENSMUSG00000011486	Slc25a41	-7.94119	0.0224215	0.118224	down
ENSMUSG00000021840	Mapk1ip1l	-1.74372	0.0224997	0.118486	down
ENSMUSG00000104717	Gm33969	-7.64737	0.0226697	0.119223	down
ENSMUSG00000022797	Tfrc	-1.94571	0.022676	0.119223	down
ENSMUSG00000084335	Gm12619	-1.11699	0.0227423	0.119487	down
ENSMUSG00000030353	Tead4	-3.37998	0.022868	0.119933	down
ENSMUSG00000107313	Gm43332	-8.33248	0.0230071	0.120576	down
ENSMUSG00000027079	Clp1	-1.73296	0.0230191	0.120596	down
ENSMUSG00000021115	Vrk1	-2.46712	0.023086	0.120688	down
ENSMUSG00000116564	Riok2	-3.43903	0.0231063	0.120751	down
ENSMUSG00000016018	Mtrex	-2.57338	0.0231445	0.120853	down
ENSMUSG00000006057	Atp5g1	-1.02089	0.0232159	0.121108	down
ENSMUSG00000028109	Hormad1	-2.28813	0.0232678	0.12125	down
ENSMUSG00000029925	Tbxas1	-8.32376	0.0233866	0.121699	down
ENSMUSG00000060152	Pop5	-3.1482	0.0234261	0.121746	down
ENSMUSG00000039662	Icmt	-6.24826	0.0234887	0.121935	down
ENSMUSG00000073640	Rpl27-ps3	-2.20201	0.0234872	0.121935	down
ENSMUSG00000080957	Gm15739	-7.60275	0.0234996	0.121939	down
ENSMUSG00000020460	Rps27a	-1.36722	0.0235988	0.122278	down
ENSMUSG00000057506	Bloc1s2	-2.29295	0.0236649	0.122494	down
ENSMUSG00000039967	Zfp292	-4.36726	0.0237272	0.122595	down
ENSMUSG00000116348	Gm18722	-8.31499	0.0237734	0.122753	down
ENSMUSG00000028953	Abcf2	-1.45073	0.0238288	0.122897	down
ENSMUSG00000080076	H2ac14	-2.46323	0.024038	0.123568	down
ENSMUSG00000003444	Med29	-1.68233	0.0240283	0.123568	down
ENSMUSG00000028437	Ubap1	-1.25022	0.0240677	0.123632	down
ENSMUSG00000024384	Iws1	-1.67001	0.0240865	0.123674	down
ENSMUSG00000028896	Rcc1	-1.51117	0.0241372	0.12385	down
ENSMUSG00000020485	Supt4a	-1.25315	0.0243452	0.12461	down
ENSMUSG00000022848	Slc49a4	-2.03269	0.0244608	0.12485	down
ENSMUSG00000030846	Tial1	-2.05648	0.0244604	0.12485	down
ENSMUSG00000009907	Vps4b	-2.26765	0.0244842	0.124886	down
ENSMUSG00000029402	Snrnp35	-2.6511	0.0245297	0.125075	down
ENSMUSG00000025277	Abhd6	-1.41407	0.0245539	0.125091	down
ENSMUSG00000032481	Smarcc1	-2.45695	0.024574	0.125127	down
ENSMUSG00000021890	Eaf1	-2.62649	0.0246092	0.125263	down
ENSMUSG00000002771	Grin2d	-6.37468	0.0246714	0.125449	down
ENSMUSG00000033813	Tcea1	-1.07005	0.0247087	0.125518	down
ENSMUSG00000032398	Snapc5	-1.95442	0.024769	0.125746	down
ENSMUSG00000047084	Ngrn	-1.62879	0.0247892	0.125787	down
ENSMUSG00000004364	Cul3	-1.1822	0.0249442	0.126355	down
ENSMUSG00000063800	Prpf38a	-1.35946	0.0250396	0.126718	down
ENSMUSG00000032977	Fam207a	-3.66452	0.0251583	0.127089	down
ENSMUSG00000029634	Rnf6	-1.83542	0.0252246	0.127337	down
ENSMUSG00000097589	Dleu2	-5.40249	0.0252703	0.12748	down
ENSMUSG00000032777	Gtf3c1	-2.92848	0.0253309	0.127669	down
ENSMUSG00000117440	Gm50087	-7.62449	0.0253963	0.127852	down
ENSMUSG00000040699	Limd2	-2.45346	0.0254942	0.128125	down
ENSMUSG00000028322	Exosc3	-1.50051	0.0255974	0.128512	down
ENSMUSG00000018923	Med11	-3.42851	0.0256442	0.128601	down
ENSMUSG00000025995	Wdr75	-3.68272	0.0256588	0.128601	down
ENSMUSG00000100000	1700023F02Rik	-8.30207	0.02572	0.128731	down
ENSMUSG00000070604	Vsig10l	-8.30207	0.02572	0.128731	down
ENSMUSG00000026281	Dtymk	-1.98289	0.0258822	0.129315	down
ENSMUSG00000058440	Nrf1	-1.48088	0.0258929	0.129315	down
ENSMUSG00000086617	Gm11635	-7.57633	0.0261074	0.129874	down
ENSMUSG00000108709	4933431G14Rik	-8.26123	0.0262535	0.130468	down
ENSMUSG00000046822	Slc39a3	-7.53309	0.0263468	0.130711	down
ENSMUSG00000023110	Prmt5	-3.38917	0.0265139	0.131318	down
ENSMUSG00000034636	Zyg11b	-2.63321	0.0265342	0.131374	down
ENSMUSG00000117079	Gm41611	-5.30783	0.0265626	0.131471	down
ENSMUSG00000037935	Smarce1	-1.87546	0.0265812	0.131518	down
ENSMUSG00000020381	Mrnip	-7.5244	0.0267646	0.132045	down
ENSMUSG00000027845	Dclre1b	-3.53227	0.026881	0.132377	down
ENSMUSG00000089911	Mfsd14a	-1.07378	0.0269522	0.13255	down
ENSMUSG00000048217	Nags	-8.27559	0.0269785	0.132635	down
ENSMUSG00000078193	Gm2000	-1.72869	0.0273317	0.134058	down
ENSMUSG00000061079	Zfp143	-2.0619	0.0273599	0.134151	down
ENSMUSG00000017264	Exosc10	-1.61324	0.0273809	0.134165	down
ENSMUSG00000054226	Tprkb	-6.56484	0.0274757	0.134495	down
ENSMUSG00000035164	Zc3h12c	-3.52795	0.0276279	0.134835	down
ENSMUSG00000090137	Uba52	-3.8442	0.0276792	0.134996	down
ENSMUSG00000095605	Gm12624	-1.17866	0.0277091	0.135097	down
ENSMUSG00000014769	Psmb1	-1.28052	0.0277374	0.13519	down
ENSMUSG00000025630	Hprt	-1.49992	0.027753	0.135221	down
ENSMUSG00000018427	Ypel2	-1.38479	0.0277766	0.135291	down
ENSMUSG00000048833	Slc39a9	-4.1	0.0278923	0.13572	down
ENSMUSG00000092335	Zfp977	-7.52081	0.0279023	0.135724	down
ENSMUSG00000024437	Gm8615	-7.51271	0.0280838	0.136332	down
ENSMUSG00000031303	Map3k15	-4.33653	0.0281337	0.136332	down
ENSMUSG00000058392	Rrp1b	-1.88982	0.028062	0.136332	down
ENSMUSG00000024429	Gnl1	-1.52929	0.0282012	0.136536	down
ENSMUSG00000032078	Zpr1	-1.26759	0.0282059	0.136536	down
ENSMUSG00000006412	Pfdn2	-1.91729	0.0285375	0.137583	down
ENSMUSG00000063888	Rpl7l1	-1.96826	0.0285097	0.137583	down
ENSMUSG00000053113	Socs3	-1.50313	0.0285302	0.137583	down
ENSMUSG00000027803	Wwtr1	-2.03951	0.028536	0.137583	down
ENSMUSG00000109482	Gm4756	-8.21484	0.0285569	0.137631	down
ENSMUSG00000057219	Armc7	-2.76751	0.0285759	0.13764	down
ENSMUSG00000002524	Puf60	-1.4429	0.0285868	0.13764	down
ENSMUSG00000069020	Urm1	-4.68747	0.0285833	0.13764	down
ENSMUSG00000034729	Mrps10	-6.34141	0.0286252	0.13778	down
ENSMUSG00000033392	Clasp2	-1.25643	0.0286783	0.137891	down
ENSMUSG00000041358	Nutm1	-7.49287	0.0287281	0.137959	down
ENSMUSG00000024529	Lox	-8.23494	0.0290046	0.138878	down
ENSMUSG00000035597	Prpf39	-2.01249	0.0290963	0.139136	down
ENSMUSG00000060461	Dppa5a	-1.02001	0.0291117	0.139164	down
ENSMUSG00000052102	Gnpda1	-5.22046	0.0293326	0.139856	down
ENSMUSG00000006732	Mettl1	-4.46777	0.0295068	0.140458	down
ENSMUSG00000059498	Fcgr3	-2.13221	0.0295357	0.140505	down
ENSMUSG00000046707	Csnk2a2	-1.12613	0.0295593	0.140505	down
ENSMUSG00000062762	Ei24	-1.78422	0.0295472	0.140505	down
ENSMUSG00000072582	Ptrh2	-2.29136	0.0296458	0.140755	down
ENSMUSG00000054509	Parp4	-6.53745	0.0297163	0.141045	down
ENSMUSG00000061167	Rpl15-ps3	-1.35488	0.029772	0.141172	down
ENSMUSG00000023911	Flywch2	-7.49885	0.0298161	0.141245	down
ENSMUSG00000018196	Glrx2	-2.44941	0.0299897	0.141838	down
ENSMUSG00000050567	Maml1	-3.98015	0.0300396	0.141983	down
ENSMUSG00000032077	Bud13	-1.82787	0.0301001	0.14204	down
ENSMUSG00000031954	Cfdp1	-1.36414	0.0300942	0.14204	down
ENSMUSG00000057375	Yipf1	-1.88836	0.0302298	0.142574	down
ENSMUSG00000004951	Hspb1	-1.7023	0.0303455	0.142923	down
ENSMUSG00000022800	Fyttd1	-3.54058	0.0304304	0.143187	down
ENSMUSG00000020108	Ddit4	-2.60631	0.030507	0.143361	down
ENSMUSG00000118697	AC155939.1	-7.46371	0.0307288	0.144132	down
ENSMUSG00000021514	Zfp369	-2.60017	0.0307396	0.144132	down
ENSMUSG00000035293	G2e3	-1.11237	0.0309514	0.144634	down
ENSMUSG00000027285	Haus2	-1.71073	0.0308981	0.144634	down
ENSMUSG00000025001	Hells	-2.12223	0.0309504	0.144634	down
ENSMUSG00000054469	Lclat1	-3.57737	0.0308839	0.144634	down
ENSMUSG00000050213	Snip1	-2.35303	0.0309088	0.144634	down
ENSMUSG00000021264	Yy1	-1.25959	0.0308964	0.144634	down
ENSMUSG00000029610	Aimp2	-2.15231	0.0311136	0.145223	down
ENSMUSG00000069302	H2ac12	-2.26612	0.031126	0.145223	down
ENSMUSG00000043782	Bicdl2	-8.19311	0.031212	0.145332	down
ENSMUSG00000028820	Sfpq	-1.54193	0.0312261	0.145332	down
ENSMUSG00000032514	Ttc21a	-7.48401	0.031256	0.145347	down
ENSMUSG00000025135	Anapc11	-3.01313	0.0313084	0.145544	down
ENSMUSG00000003316	Glg1	-3.5633	0.0313336	0.14561	down
ENSMUSG00000047654	Tssk6	-7.45911	0.0313861	0.14575	down
ENSMUSG00000019804	Snx3	-1.57156	0.0316013	0.146489	down
ENSMUSG00000083121	Gm6341	-4.19488	0.0316473	0.146656	down
ENSMUSG00000063236	1110038F14Rik	-2.11816	0.031819	0.147043	down
ENSMUSG00000079104	Prps1l3	-2.35047	0.0318309	0.147043	down
ENSMUSG00000025873	Faf2	-3.64912	0.0318751	0.147062	down
ENSMUSG00000025289	Prdx4	-1.62924	0.0318669	0.147062	down
ENSMUSG00000029557	Mrm2	-7.47192	0.0319621	0.147279	down
ENSMUSG00000031153	Gripap1	-8.17889	0.0319913	0.147367	down
ENSMUSG00000080709	Gm14324	-3.51393	0.0320557	0.147525	down
ENSMUSG00000027263	Tubgcp4	-6.24788	0.0320895	0.147634	down
ENSMUSG00000040720	Virma	-1.76079	0.0322027	0.148062	down
ENSMUSG00000028878	Fam76a	-3.13969	0.0323535	0.148616	down
ENSMUSG00000024213	Nudt3	-2.3981	0.0323979	0.148773	down
ENSMUSG00000031953	Tmem170	-2.09357	0.0325784	0.149462	down
ENSMUSG00000018412	Kansl1	-1.37652	0.0326339	0.149643	down
ENSMUSG00000043501	Lgals2	-7.43618	0.0327273	0.149958	down
ENSMUSG00000117771	Gm25432	-2.34783	0.032771	0.150064	down
ENSMUSG00000035949	Fbxw2	-3.5324	0.0328325	0.150068	down
ENSMUSG00000105093	Gm17815	-8.16453	0.0327936	0.150068	down
ENSMUSG00000026127	Imp4	-1.5358	0.0328627	0.15015	down
ENSMUSG00000061633	Ndufb11b	-7.44919	0.0329465	0.150248	down
ENSMUSG00000035572	Dcaf10	-1.52403	0.0329837	0.150335	down
ENSMUSG00000020739	Nup85	-1.91367	0.0330837	0.150604	down
ENSMUSG00000039382	Wdr45	-4.17922	0.0330544	0.150604	down
ENSMUSG00000050930	Map10	-4.07819	0.0331718	0.150912	down
ENSMUSG00000082419	Gm11425	-1.97568	0.0333145	0.151344	down
ENSMUSG00000020142	Slc1a4	-8.12739	0.0333287	0.151344	down
ENSMUSG00000060429	Sntb1	-8.12739	0.0333287	0.151344	down
ENSMUSG00000074108	Rpl10-ps2	-6.23724	0.033398	0.151612	down
ENSMUSG00000052812	Atad2b	-1.55565	0.0334251	0.151688	down
ENSMUSG00000110919	Dppa5b	-4.25819	0.0335074	0.152015	down
ENSMUSG00000009575	Cbx5	-1.74445	0.0335187	0.152019	down
ENSMUSG00000067370	B3galt4	-8.15003	0.0336197	0.152215	down
ENSMUSG00000022325	Pop1	-2.71169	0.033589	0.152215	down
ENSMUSG00000104366	4933409D19Rik	-7.4262	0.0339984	0.153531	down
ENSMUSG00000095954	Gm3183	-2.05849	0.0341047	0.153735	down
ENSMUSG00000033644	Piwil2	-2.85949	0.03409	0.153735	down
ENSMUSG00000032449	Slc25a36	-1.75483	0.0341145	0.153735	down
ENSMUSG00000045252	Zfp574	-3.15957	0.0342408	0.154057	down
ENSMUSG00000036501	Fam13b	-3.67034	0.0342673	0.154064	down
ENSMUSG00000025208	Mrpl43	-2.82349	0.0342738	0.154064	down
ENSMUSG00000003500	Impdh1	-2.09346	0.0343794	0.154378	down
ENSMUSG00000063273	Naa15	-1.64897	0.034396	0.154378	down
ENSMUSG00000004100	Ppan	-2.8984	0.0344943	0.154436	down
ENSMUSG00000028718	Stil	-1.86707	0.034491	0.154436	down
ENSMUSG00000039671	Zmynd8	-1.20661	0.0344964	0.154436	down
ENSMUSG00000031950	Gabarapl2	-1.54826	0.0345498	0.154454	down
ENSMUSG00000106791	4930553P18Rik	-7.41129	0.0346614	0.154765	down
ENSMUSG00000059486	Kbtbd2	-7.66496	0.0348304	0.155095	down
ENSMUSG00000031835	Mbtps1	-2.04669	0.0350018	0.15567	down
ENSMUSG00000014601	Strip1	-2.22191	0.0350496	0.155835	down
ENSMUSG00000061911	Myt1l	-8.09702	0.0351229	0.156066	down
ENSMUSG00000034274	Thoc5	-1.37105	0.0351702	0.156229	down
ENSMUSG00000063171	Rps4l	-1.12331	0.0351872	0.156258	down
ENSMUSG00000086837	Gm16618	-7.40264	0.0354488	0.156803	down
ENSMUSG00000046718	Bst2	-3.30889	0.0354896	0.156936	down
ENSMUSG00000028252	Ccnc	-1.63046	0.0355616	0.157113	down
ENSMUSG00000031778	Cx3cl1	-8.08675	0.035746	0.157727	down
ENSMUSG00000020528	Prpsap2	-1.60101	0.0357544	0.157727	down
ENSMUSG00000036822	Topors	-1.26027	0.0358872	0.158218	down
ENSMUSG00000027306	Nusap1	-1.31653	0.0360049	0.15869	down
ENSMUSG00000027835	Pdcd10	-1.66353	0.0360346	0.158768	down
ENSMUSG00000045822	Zswim3	-1.5921	0.0360446	0.158768	down
ENSMUSG00000000037	Scml2	-1.0817	0.0361308	0.159006	down
ENSMUSG00000057738	Sptan1	-2.02936	0.0361661	0.159113	down
ENSMUSG00000031628	Casp3	-1.40513	0.0362275	0.159288	down
ENSMUSG00000026209	Dnpep	-2.61578	0.0362939	0.159309	down
ENSMUSG00000021024	Psma6	-1.7455	0.0363111	0.159309	down
ENSMUSG00000027175	Tcp11l1	-7.40104	0.0362949	0.159309	down
ENSMUSG00000028653	Trit1	-8.10563	0.0362443	0.159309	down
ENSMUSG00000073423	Zfp414	-7.40104	0.0362949	0.159309	down
ENSMUSG00000009566	Fpgs	-1.43421	0.0365471	0.159785	down
ENSMUSG00000115938	Gm17241	-4.343	0.0366008	0.159877	down
ENSMUSG00000006095	Tbcb	-1.60134	0.0365919	0.159877	down
ENSMUSG00000116516	Gm49444	-7.39403	0.0366553	0.160067	down
ENSMUSG00000071478	H2ac7	-2.54463	0.0368083	0.16064	down
ENSMUSG00000032198	Dock6	-7.59389	0.0368936	0.160816	down
ENSMUSG00000081604	Gm11518	-2.44294	0.0368889	0.160816	down
ENSMUSG00000024182	Axin1	-1.30294	0.0369681	0.160955	down
ENSMUSG00000061755	Bod1l	-1.57061	0.0370613	0.161265	down
ENSMUSG00000028479	Gne	-8.09052	0.0371735	0.161562	down
ENSMUSG00000111088	9430081H08Rik	-7.46369	0.0372377	0.161793	down
ENSMUSG00000018882	Mrpl45	-2.13384	0.037351	0.161998	down
ENSMUSG00000064145	Arih2	-1.5012	0.0376057	0.162454	down
ENSMUSG00000020841	Cpd	-1.67771	0.0375982	0.162454	down
ENSMUSG00000001555	Fkbp10	-7.39562	0.0375933	0.162454	down
ENSMUSG00000107176	Gm9794	-1.56699	0.0376086	0.162454	down
ENSMUSG00000083619	Gm14414	-3.02219	0.0377576	0.162752	down
ENSMUSG00000053470	Kdm3a	-1.14487	0.0377502	0.162752	down
ENSMUSG00000096712	Gm15454	-2.17568	0.0378762	0.163024	down
ENSMUSG00000031952	Chst5	-8.04494	0.0383568	0.164562	down
ENSMUSG00000052105	Mtcl1	-3.60098	0.0384437	0.164839	down
ENSMUSG00000055720	Ubl7	-1.71718	0.0384951	0.164963	down
ENSMUSG00000090744	Gm6871	-4.02478	0.0386046	0.165313	down
ENSMUSG00000065990	Aurkaip1	-1.8035	0.0386771	0.165453	down
ENSMUSG00000038214	Bend3	-2.10696	0.0387061	0.165481	down
ENSMUSG00000031504	Rab20	-1.2229	0.0388661	0.165972	down
ENSMUSG00000034614	Pik3ip1	-6.91091	0.0390156	0.16655	down
ENSMUSG00000040205	Cuzd1	-7.39719	0.0391535	0.166939	down
ENSMUSG00000022474	Pmm1	-1.17879	0.0391607	0.166939	down
ENSMUSG00000042625	Safb2	-6.91682	0.0392512	0.167228	down
ENSMUSG00000024827	Gldc	-1.64662	0.0395295	0.167975	down
ENSMUSG00000033126	Ybey	-7.37968	0.0395126	0.167975	down
ENSMUSG00000032606	Nicn1	-1.6464	0.0395775	0.16813	down
ENSMUSG00000031896	Ctrl	-8.02357	0.0397547	0.168545	down
ENSMUSG00000020437	Myo1g	-7.55039	0.0397363	0.168545	down
ENSMUSG00000028676	Srsf10	-1.08974	0.0399016	0.168967	down
ENSMUSG00000029722	Agfg2	-1.54731	0.0400089	0.169082	down
ENSMUSG00000029314	Gpat3	-2.29561	0.040049	0.169203	down
ENSMUSG00000033106	Slc7a6os	-2.87502	0.0401404	0.169492	down
ENSMUSG00000050786	Ccdc126	-1.34947	0.0402825	0.169897	down
ENSMUSG00000004895	Prcc	-2.14475	0.0404415	0.170223	down
ENSMUSG00000085521	4930526A20Rik	-3.24609	0.0405638	0.170447	down
ENSMUSG00000022802	Lmln	-4.55448	0.040753	0.1709	down
ENSMUSG00000071078	Nr2c2ap	-2.53884	0.0408039	0.17097	down
ENSMUSG00000033102	Cdc14b	-2.76382	0.0410221	0.171636	down
ENSMUSG00000023106	Denr	-1.40777	0.0410504	0.171706	down
ENSMUSG00000027502	Rtf2	-1.21126	0.0413759	0.172616	down
ENSMUSG00000018209	Stk4	-2.94912	0.0414098	0.172668	down
ENSMUSG00000006219	Fblim1	-2.26458	0.0414986	0.172891	down
ENSMUSG00000024841	Eif1ad	-1.2736	0.0416277	0.173134	down
ENSMUSG00000097068	Gm26760	-7.35461	0.041872	0.173855	down
ENSMUSG00000096393	Fam240a	-7.39874	0.0419191	0.173903	down
ENSMUSG00000005506	Celf1	-1.36386	0.0420811	0.174329	down
ENSMUSG00000030800	Prss8	-3.21441	0.0420942	0.174334	down
ENSMUSG00000059891	Tsks	-7.33313	0.042163	0.17457	down
ENSMUSG00000073702	Rpl31	-1.18337	0.0424184	0.175529	down
ENSMUSG00000044906	4930503L19Rik	-1.83477	0.0426317	0.176117	down
ENSMUSG00000074052	BC048644	-7.97985	0.0427334	0.176117	down
ENSMUSG00000032226	Gcnt3	-7.97985	0.0427334	0.176117	down
ENSMUSG00000026753	Ppp6c	-4.32826	0.0426338	0.176117	down
ENSMUSG00000053134	Supt7l	-1.61948	0.0426935	0.176117	down
ENSMUSG00000068457	Uty	-7.97985	0.0427334	0.176117	down
ENSMUSG00000031813	Mvb12a	-7.50554	0.0428648	0.176431	down
ENSMUSG00000041846	Ppp4r3a	-1.76762	0.0431497	0.177058	down
ENSMUSG00000028889	Yrdc	-1.55349	0.0431458	0.177058	down
ENSMUSG00000066116	Gm10154	-1.4631	0.0431992	0.177163	down
ENSMUSG00000061615	H2ac4	-2.51843	0.0432509	0.177325	down
ENSMUSG00000020708	Psmc5	-4.27014	0.0433039	0.177386	down
ENSMUSG00000034445	Cyb561a3	-4.23232	0.0434648	0.177805	down
ENSMUSG00000085793	Lin52	-2.86014	0.0439576	0.178862	down
ENSMUSG00000083496	Gm11263	-1.63059	0.044045	0.179032	down
ENSMUSG00000031948	Kars	-1.05149	0.0440424	0.179032	down
ENSMUSG00000092399	4930556N13Rik	-7.28781	0.0441994	0.179469	down
ENSMUSG00000078377	Gm4294	-1.46989	0.0444784	0.180295	down
ENSMUSG00000027487	Cdk5rap1	-7.98007	0.0445275	0.180393	down
ENSMUSG00000002477	Snrpd1	-1.90334	0.0445738	0.180432	down
ENSMUSG00000021131	Erh	-1.2045	0.0448605	0.181094	down
ENSMUSG00000003527	Ess2	-1.67434	0.0449794	0.181415	down
ENSMUSG00000057858	Fam204a	-1.4928	0.0450664	0.181626	down
ENSMUSG00000020870	Cdc34b	-1.10704	0.0451657	0.18168	down
ENSMUSG00000028232	Tmem68	-4.47515	0.0451879	0.181708	down
ENSMUSG00000064105	Cnnm2	-1.19935	0.0452628	0.181724	down
ENSMUSG00000028069	Gpatch4	-3.57922	0.0452959	0.181724	down
ENSMUSG00000022466	Rpap3	-1.62463	0.0452801	0.181724	down
ENSMUSG00000041920	Slc16a6	-1.09076	0.0452895	0.181724	down
ENSMUSG00000029387	Gtf2h3	-1.49255	0.0454311	0.182146	down
ENSMUSG00000030335	Mrpl51	-1.27506	0.045605	0.182494	down
ENSMUSG00000022389	Tef	-2.38507	0.0456547	0.182644	down
ENSMUSG00000028331	Trmo	-7.96358	0.0456951	0.182756	down
ENSMUSG00000097217	Gm26549	-7.27063	0.045855	0.183155	down
ENSMUSG00000047215	Rpl9	-1.30349	0.0458658	0.183155	down
ENSMUSG00000113685	Gm21038	-3.42636	0.0461477	0.183865	down
ENSMUSG00000059518	Znhit1	-7.28271	0.0461914	0.183889	down
ENSMUSG00000090952	Gm17251	-1.75435	0.0464408	0.184183	down
ENSMUSG00000002767	Mrpl2	-1.90118	0.0465251	0.184468	down
ENSMUSG00000056537	Rlim	-1.10343	0.0465705	0.184477	down
ENSMUSG00000047649	Cd3eap	-2.14874	0.0466795	0.184831	down
ENSMUSG00000046192	Iqub	-1.47385	0.0467956	0.18524	down
ENSMUSG00000055730	Ces2a	-7.92327	0.0468325	0.185286	down
ENSMUSG00000030303	Far2	-7.92327	0.0468325	0.185286	down
ENSMUSG00000050217	Lgsn	-7.94689	0.0469186	0.185428	down
ENSMUSG00000031302	Nlgn3	-7.36591	0.0469487	0.185497	down
ENSMUSG00000081051	Gm15427	-1.80296	0.0471167	0.18596	down
ENSMUSG00000021044	Adck1	-6.75024	0.047276	0.186439	down
ENSMUSG00000050087	Cby3	-1.7859	0.0473117	0.186529	down
ENSMUSG00000042570	Mier2	-1.4545	0.0474539	0.186973	down
ENSMUSG00000030830	Itgal	-3.55248	0.0474966	0.187008	down
ENSMUSG00000037275	Gemin5	-1.84657	0.0475624	0.187216	down
ENSMUSG00000019975	Ikbip	-3.80473	0.0476096	0.18735	down
ENSMUSG00000026932	Nacc2	-2.43176	0.0476218	0.18735	down
ENSMUSG00000029464	Gpn3	-1.64959	0.0479937	0.18827	down
ENSMUSG00000024402	Lta	-7.40352	0.0479715	0.18827	down
ENSMUSG00000025280	Polr3a	-1.28262	0.0481533	0.188683	down
ENSMUSG00000027667	Zfp639	-1.37314	0.0482225	0.188904	down
ENSMUSG00000028132	Tlcd4	-2.43745	0.0482555	0.188983	down
ENSMUSG00000048109	Rbm15	-1.80289	0.0483124	0.189155	down
ENSMUSG00000014856	Tmem208	-7.34882	0.0483354	0.189194	down
ENSMUSG00000022300	Dcaf13	-1.67511	0.0483922	0.189347	down
ENSMUSG00000040414	Slc25a28	-1.82904	0.0484393	0.189421	down
ENSMUSG00000020361	Hspa4	-1.72785	0.0484744	0.189468	down
ENSMUSG00000018411	Mapt	-3.45579	0.0485037	0.189468	down
ENSMUSG00000023938	Aars2	-7.90001	0.0486	0.189473	down
ENSMUSG00000063354	Slc39a4	-3.28115	0.0485879	0.189473	down
ENSMUSG00000007030	Vwa7	-7.90001	0.0486	0.189473	down
ENSMUSG00000059291	Rpl11	-1.27865	0.0486425	0.189588	down
ENSMUSG00000026192	Atic	-7.49008	0.048679	0.18968	down
ENSMUSG00000063019	Manbal	-7.3708	0.0487251	0.189721	down
ENSMUSG00000004788	Eif2b2	-2.24276	0.0489314	0.19032	down
ENSMUSG00000040430	Pitpnc1	-1.89248	0.0490031	0.190488	down
ENSMUSG00000030934	Oat	-1.03593	0.0491882	0.190855	down
ENSMUSG00000045411	2410002F23Rik	-4.27566	0.0493646	0.191286	down
ENSMUSG00000110156	Gm42067	-7.91294	0.0494836	0.191646	down
ENSMUSG00000075390	Rpl36-ps8	-2.38879	0.0496875	0.192132	down
ENSMUSG00000028248	Pnisr	-2.00296	0.0498016	0.192421	down
ENSMUSG00000041264	Uspl1	-1.58952	0.0499551	0.19266	down
ENSMUSG00000027420	Bfsp1	2.92247	0	3.604e-14	up
ENSMUSG00000086788	1700029M20Rik	22.7254	4.97e-15	9.14068e-12	up
ENSMUSG00000020808	Pimreg	11.5223	1.51593e-11	9.72908e-09	up
ENSMUSG00000030189	Ybx3	2.4294	1.52327e-11	9.72908e-09	up
ENSMUSG00000026890	Lhx6	11.4289	1.86963e-11	1.11142e-08	up
ENSMUSG00000027506	Tpd52	2.23124	1.92293e-11	1.11142e-08	up
ENSMUSG00000097550	Gm21304	2.50375	2.37835e-11	1.294e-08	up
ENSMUSG00000117655	6720468P15Rik	11.371	3.19281e-11	1.67509e-08	up
ENSMUSG00000074170	Plekhf1	11.3103	5.30744e-11	2.51504e-08	up
ENSMUSG00000095022	Gm20765	2.58427	1.1595e-10	4.8666e-08	up
ENSMUSG00000078496	Zfp982	11.1767	1.45223e-10	5.614e-08	up
ENSMUSG00000045991	Onecut2	11.1655	1.63895e-10	6.01905e-08	up
ENSMUSG00000020607	Lratd1	11.1093	2.53789e-10	9.09307e-08	up
ENSMUSG00000066154	Mup3	11.0729	3.27119e-10	1.08218e-07	up
ENSMUSG00000023947	Nfkbie	11.0988	3.31505e-10	1.08218e-07	up
ENSMUSG00000020363	Gfpt2	11.0418	5.49863e-10	1.68281e-07	up
ENSMUSG00000022619	Mapk8ip2	10.9696	7.39419e-10	2.17241e-07	up
ENSMUSG00000090854	Gm4340	2.63387	8.72385e-10	2.37321e-07	up
ENSMUSG00000057729	Prtn3	10.0076	9.56833e-10	2.55561e-07	up
ENSMUSG00000029844	Hoxa1	11.0128	1.05914e-09	2.77835e-07	up
ENSMUSG00000114358	Gm5200	11.1429	1.15566e-09	2.97836e-07	up
ENSMUSG00000025089	Gfra1	10.866	1.92947e-09	4.64654e-07	up
ENSMUSG00000056938	Acbd4	10.8959	3.35968e-09	7.47784e-07	up
ENSMUSG00000035105	Egln3	10.7265	5.01668e-09	1.05279e-06	up
ENSMUSG00000042515	Pwwp3b	11.0606	5.24221e-09	1.0549e-06	up
ENSMUSG00000034777	Vax2	10.8001	5.21761e-09	1.0549e-06	up
ENSMUSG00000039830	Olig2	10.7091	6.05679e-09	1.19001e-06	up
ENSMUSG00000025648	Pfkfb4	9.82562	6.12832e-09	1.19001e-06	up
ENSMUSG00000050957	Insl6	10.745	6.48885e-09	1.22207e-06	up
ENSMUSG00000053347	Zfp943	4.42018	6.43882e-09	1.22207e-06	up
ENSMUSG00000041957	Pkp2	10.6638	7.991e-09	1.44923e-06	up
ENSMUSG00000027799	Nbea	10.6969	8.88842e-09	1.59233e-06	up
ENSMUSG00000097878	Gm8764	2.55827	1.01187e-08	1.76957e-06	up
ENSMUSG00000020096	Tbata	10.9592	1.18414e-08	2.04647e-06	up
ENSMUSG00000060583	Olfr881	7.4905	1.25054e-08	2.11154e-06	up
ENSMUSG00000022676	Snai2	10.6116	1.26625e-08	2.11377e-06	up
ENSMUSG00000040918	Slc19a2	10.6106	1.41305e-08	2.28107e-06	up
ENSMUSG00000081984	Dnajb3	10.7573	1.6924e-08	2.67327e-06	up
ENSMUSG00000094144	Gm21312	2.58765	1.82576e-08	2.85323e-06	up
ENSMUSG00000063001	Gm9701	6.83331	1.9263e-08	2.97867e-06	up
ENSMUSG00000039628	Hs3st6	10.582	2.0547e-08	3.14412e-06	up
ENSMUSG00000036503	Rnf13	10.5315	2.1525e-08	3.25982e-06	up
ENSMUSG00000085953	Gm15496	10.7581	2.25594e-08	3.36369e-06	up
ENSMUSG00000091779	Gm21293	2.54273	2.26688e-08	3.36369e-06	up
ENSMUSG00000042712	Tceal9	10.5174	2.46503e-08	3.58527e-06	up
ENSMUSG00000075304	Sp5	10.5254	2.98192e-08	4.25286e-06	up
ENSMUSG00000089804	Gm16136	10.4795	3.54622e-08	4.91452e-06	up
ENSMUSG00000037493	Cib2	10.4979	3.64272e-08	5.00108e-06	up
ENSMUSG00000029231	Pdgfra	10.5196	4.42092e-08	5.85075e-06	up
ENSMUSG00000015943	Bola1	10.4374	4.754e-08	6.1802e-06	up
ENSMUSG00000050050	Ccdc158	5.75035	5.50578e-08	7.03304e-06	up
ENSMUSG00000039989	Cbx4	10.431	5.91643e-08	7.49245e-06	up
ENSMUSG00000020303	Stc2	10.4128	6.02671e-08	7.49553e-06	up
ENSMUSG00000021281	Tnfaip2	10.4585	6.22689e-08	7.62275e-06	up
ENSMUSG00000069378	Prdm6	10.4586	6.30379e-08	7.65311e-06	up
ENSMUSG00000059854	Hydin	10.499	7.02327e-08	8.39779e-06	up
ENSMUSG00000021868	Ppif	4.48372	7.15971e-08	8.48194e-06	up
ENSMUSG00000042750	Bex2	10.3592	7.7183e-08	8.92771e-06	up
ENSMUSG00000020623	Map2k6	10.3598	8.1381e-08	9.26734e-06	up
ENSMUSG00000037188	Grhl3	10.3573	8.68017e-08	9.8086e-06	up
ENSMUSG00000040270	Bach2	3.46973	9.76389e-08	1.0949e-05	up
ENSMUSG00000031737	Irx5	10.3307	1.13567e-07	1.25436e-05	up
ENSMUSG00000022479	Vdr	10.3295	1.25343e-07	1.3741e-05	up
ENSMUSG00000001120	Pcbp3	2.76046	1.31858e-07	1.43095e-05	up
ENSMUSG00000029130	Rnf32	10.3904	1.32477e-07	1.43095e-05	up
ENSMUSG00000050447	Lypd6	10.3023	1.38805e-07	1.48835e-05	up
ENSMUSG00000098097	6530403H02Rik	10.3023	1.39825e-07	1.48843e-05	up
ENSMUSG00000029121	Crmp1	10.2727	1.44065e-07	1.50293e-05	up
ENSMUSG00000047976	Kcna1	10.2778	1.43739e-07	1.50293e-05	up
ENSMUSG00000001025	S100a6	6.95425	1.53227e-07	1.54172e-05	up
ENSMUSG00000055128	Cgrrf1	10.272	1.54378e-07	1.54273e-05	up
ENSMUSG00000027210	Meis2	2.3586	1.60612e-07	1.57839e-05	up
ENSMUSG00000039911	Spsb1	10.2541	1.64076e-07	1.59118e-05	up
ENSMUSG00000043631	Ecm2	10.2358	1.87594e-07	1.75526e-05	up
ENSMUSG00000097427	Gm6763	2.55296	1.91689e-07	1.78222e-05	up
ENSMUSG00000057836	Xlr3a	2.83008	2.01271e-07	1.85955e-05	up
ENSMUSG00000106438	Gm32051	9.19605	2.24103e-07	2.04477e-05	up
ENSMUSG00000037685	Atp8a1	10.216	2.36702e-07	2.12022e-05	up
ENSMUSG00000048264	Dip2c	9.34953	2.71512e-07	2.38056e-05	up
ENSMUSG00000038172	Ttc39b	7.04117	2.72249e-07	2.38056e-05	up
ENSMUSG00000029428	Stx2	3.79249	2.76317e-07	2.40183e-05	up
ENSMUSG00000074461	Gm10699	10.2548	2.90571e-07	2.49619e-05	up
ENSMUSG00000008734	Gprc5b	10.2023	2.90034e-07	2.49619e-05	up
ENSMUSG00000007872	Id3	10.2112	2.93069e-07	2.50301e-05	up
ENSMUSG00000032387	Rbpms2	2.19605	3.27373e-07	2.76386e-05	up
ENSMUSG00000044220	Nkx2-3	10.1657	3.36631e-07	2.80972e-05	up
ENSMUSG00000042448	Hoxd1	10.2075	3.473e-07	2.8824e-05	up
ENSMUSG00000044676	Zfp612	10.129	3.94704e-07	3.20343e-05	up
ENSMUSG00000073197	5730507C01Rik	7.2912	4.0663e-07	3.28208e-05	up
ENSMUSG00000022237	Ankrd33b	3.97436	4.16079e-07	3.3039e-05	up
ENSMUSG00000020903	Stx8	10.1206	4.19393e-07	3.3123e-05	up
ENSMUSG00000055789	Ftdc2	10.2201	4.32222e-07	3.35944e-05	up
ENSMUSG00000028068	Iqgap3	7.29363	4.54008e-07	3.487e-05	up
ENSMUSG00000076436	Oxct2a	10.1084	4.55756e-07	3.487e-05	up
ENSMUSG00000031633	Slc25a4	3.57706	4.75225e-07	3.58003e-05	up
ENSMUSG00000093847	Eif1ad15	2.82246	5.36601e-07	3.98115e-05	up
ENSMUSG00000031672	Got2	3.36871	5.35305e-07	3.98115e-05	up
ENSMUSG00000017652	Cd40	10.1114	5.50968e-07	4.01057e-05	up
ENSMUSG00000036533	Cdc42ep3	10.2964	5.45745e-07	4.01057e-05	up
ENSMUSG00000114724	Gm47751	10.1594	5.47659e-07	4.01057e-05	up
ENSMUSG00000002428	Hltf	10.1025	5.51487e-07	4.01057e-05	up
ENSMUSG00000022514	Il1rap	10.0763	5.64961e-07	4.08832e-05	up
ENSMUSG00000073177	Gm773	10.0749	5.76996e-07	4.15493e-05	up
ENSMUSG00000045730	Adrb2	10.0712	5.88026e-07	4.19325e-05	up
ENSMUSG00000046668	Cxxc5	10.148	5.95603e-07	4.21366e-05	up
ENSMUSG00000029595	Lhx5	10.0687	5.96624e-07	4.21366e-05	up
ENSMUSG00000042812	Foxf1	10.0988	6.16943e-07	4.27249e-05	up
ENSMUSG00000014813	Stc1	10.1729	6.1712e-07	4.27249e-05	up
ENSMUSG00000019775	Rgs17	3.21647	6.4187e-07	4.38561e-05	up
ENSMUSG00000021747	Cfap20dc	10.081	7.72084e-07	5.17895e-05	up
ENSMUSG00000043099	Hic1	10.0276	8.03542e-07	5.36547e-05	up
ENSMUSG00000046215	Rprml	10.08	8.50028e-07	5.57451e-05	up
ENSMUSG00000071547	Nt5dc2	10.044	9.18915e-07	5.95185e-05	up
ENSMUSG00000024276	Zfp397	10.0044	9.23634e-07	5.95185e-05	up
ENSMUSG00000023043	Krt18	3.68889	9.62557e-07	6.17466e-05	up
ENSMUSG00000026150	Mff	2.06241	9.85463e-07	6.29411e-05	up
ENSMUSG00000036620	Mgat4b	10.1214	1.00713e-06	6.34967e-05	up
ENSMUSG00000054863	Tafa5	10.23	1.00578e-06	6.34967e-05	up
ENSMUSG00000029664	Tfpi2	8.14532	1.02834e-06	6.42822e-05	up
ENSMUSG00000024176	Sox8	7.97237	1.13797e-06	7.02388e-05	up
ENSMUSG00000075046	Duxf3	2.88546	1.17769e-06	7.17852e-05	up
ENSMUSG00000073408	Mucl3	9.96351	1.20845e-06	7.30537e-05	up
ENSMUSG00000023257	Cypt1	10.1004	1.29939e-06	7.79105e-05	up
ENSMUSG00000096803	Eif1ad16	3.54598	1.32705e-06	7.89245e-05	up
ENSMUSG00000055170	Ifng	10.4074	1.32217e-06	7.89245e-05	up
ENSMUSG00000027368	Dusp2	9.93944	1.42579e-06	8.41159e-05	up
ENSMUSG00000032220	Myo1e	10.0771	1.49557e-06	8.75447e-05	up
ENSMUSG00000020566	Atp6v1c2	9.93729	1.70371e-06	9.85333e-05	up
ENSMUSG00000052025	Ppp1r2-ps7	10.0013	1.75969e-06	0.000101372	up
ENSMUSG00000020635	Fkbp1b	9.90572	1.81378e-06	0.000103675	up
ENSMUSG00000021217	Tshz3	9.93795	1.84062e-06	0.000104801	up
ENSMUSG00000046714	Foxc2	9.94203	1.8614e-06	0.000105537	up
ENSMUSG00000021356	Irf4	9.90866	1.86791e-06	0.000105537	up
ENSMUSG00000040128	Pnrc1	1.59451	1.87529e-06	0.000105548	up
ENSMUSG00000037386	Rims2	9.9541	1.90932e-06	0.000106646	up
ENSMUSG00000048706	Lurap1l	10.0344	1.96984e-06	0.000109196	up
ENSMUSG00000024670	Cd6	9.91589	1.98165e-06	0.000109438	up
ENSMUSG00000026698	Pigc	9.88534	2.0293e-06	0.000111233	up
ENSMUSG00000021176	Efcab11	10.1448	2.07516e-06	0.000113324	up
ENSMUSG00000092019	Eif1ad6	2.30646	2.15244e-06	0.000117109	up
ENSMUSG00000037962	Rflna	9.87055	2.22708e-06	0.000120279	up
ENSMUSG00000014503	Pkd2l2	2.19563	2.27501e-06	0.000122414	up
ENSMUSG00000085600	E330012B07Rik	9.82965	2.90993e-06	0.000151049	up
ENSMUSG00000004031	Brinp2	10.056	2.93643e-06	0.000151888	up
ENSMUSG00000038074	Fkbp14	10.0882	3.04969e-06	0.000156685	up
ENSMUSG00000029671	Wnt16	9.82116	3.05524e-06	0.000156685	up
ENSMUSG00000036225	Kctd1	9.99335	3.07873e-06	0.000157037	up
ENSMUSG00000021619	Atg10	9.81986	3.09324e-06	0.000157231	up
ENSMUSG00000037960	Card19	7.65257	3.15878e-06	0.000157269	up
ENSMUSG00000036611	Eepd1	9.82657	3.17964e-06	0.000157269	up
ENSMUSG00000039137	Whrn	9.81477	3.19769e-06	0.000157631	up
ENSMUSG00000074918	Inafm2	9.80717	3.36593e-06	0.000164271	up
ENSMUSG00000030035	Wbp1	9.80717	3.36593e-06	0.000164271	up
ENSMUSG00000057805	1700084M14Rik	9.79973	3.51604e-06	0.000170464	up
ENSMUSG00000044468	Tent5c	1.8531	3.66581e-06	0.000177141	up
ENSMUSG00000024754	Cemip2	9.79921	3.68795e-06	0.000177626	up
ENSMUSG00000054723	Vmac	9.99234	3.71709e-06	0.000178445	up
ENSMUSG00000023391	Dlx2	9.81381	3.97469e-06	0.00018914	up
ENSMUSG00000098211	Gm27045	3.43944	3.99139e-06	0.00018914	up
ENSMUSG00000106821	Gm7961	9.86854	3.97892e-06	0.00018914	up
ENSMUSG00000066838	Zfp772	8.81169	4.0725e-06	0.000191747	up
ENSMUSG00000079031	Eif1ad2	2.15298	4.18996e-06	0.000196647	up
ENSMUSG00000003623	Crot	8.73094	4.28204e-06	0.000200329	up
ENSMUSG00000002732	Fkbp7	9.83066	4.52179e-06	0.00020963	up
ENSMUSG00000038425	Poli	9.82136	4.53794e-06	0.00020963	up
ENSMUSG00000031461	Myom2	3.02282	4.57674e-06	0.000210759	up
ENSMUSG00000042129	Rassf4	9.78751	4.69166e-06	0.000214397	up
ENSMUSG00000095057	Zfp353-ps	7.29249	5.07137e-06	0.000230645	up
ENSMUSG00000022054	Nefm	9.91366	5.18495e-06	0.00023436	up
ENSMUSG00000023892	Zfp51	2.53032	5.2717e-06	0.00023755	up
ENSMUSG00000027712	Anxa5	8.62472	5.66181e-06	0.000254349	up
ENSMUSG00000022838	Eaf2	10.118	5.7137e-06	0.000255897	up
ENSMUSG00000046324	Ermp1	1.50133	5.86307e-06	0.000261789	up
ENSMUSG00000022602	Arc	9.77497	6.59083e-06	0.000287492	up
ENSMUSG00000026095	Asnsd1	3.42091	6.59155e-06	0.000287492	up
ENSMUSG00000001666	Ddt	7.76147	6.59528e-06	0.000287492	up
ENSMUSG00000020396	Nefh	9.81316	6.66572e-06	0.000289082	up
ENSMUSG00000035187	Nkx6-1	9.71666	6.81541e-06	0.000294466	up
ENSMUSG00000027459	Fam110a	9.69927	6.84244e-06	0.000294767	up
ENSMUSG00000027765	P2ry1	9.73113	7.14475e-06	0.000305995	up
ENSMUSG00000053153	Spag16	9.80772	7.28136e-06	0.00031094	up
ENSMUSG00000031181	Ctag2	9.68207	7.45919e-06	0.000316692	up
ENSMUSG00000087547	Platr27	9.79311	7.49162e-06	0.000317153	up
ENSMUSG00000022018	Rgcc	5.71165	7.74174e-06	0.000324932	up
ENSMUSG00000085248	Gm11587	9.69985	7.81682e-06	0.000327148	up
ENSMUSG00000073119	Speer4a	8.61259	7.86627e-06	0.000328283	up
ENSMUSG00000031451	Gas6	9.68984	7.93414e-06	0.000330177	up
ENSMUSG00000031931	Ankrd49	2.64292	8.31562e-06	0.000344103	up
ENSMUSG00000006179	Prss16	9.66121	8.34399e-06	0.000344307	up
ENSMUSG00000096175	Gm21761	1.5821	8.42435e-06	0.000345681	up
ENSMUSG00000051339	2900026A02Rik	9.65918	8.50363e-06	0.000346995	up
ENSMUSG00000016637	Ift27	9.66246	9.08317e-06	0.000364568	up
ENSMUSG00000035078	Mtmr9	9.64944	9.25503e-06	0.000369447	up
ENSMUSG00000000782	Tcf7	3.01284	9.31228e-06	0.000370725	up
ENSMUSG00000045493	Bhlhe23	9.62546	1.04053e-05	0.000408701	up
ENSMUSG00000023868	Pde10a	9.62623	1.04409e-05	0.000408942	up
ENSMUSG00000023031	Cela1	10.127	1.08704e-05	0.000422449	up
ENSMUSG00000062210	Tnfaip8	2.05895	1.10535e-05	0.000428434	up
ENSMUSG00000025225	Nfkb2	9.61285	1.11183e-05	0.000429812	up
ENSMUSG00000035944	Ttc38	9.63553	1.13194e-05	0.000434155	up
ENSMUSG00000118038	Gm9895	7.02577	1.17602e-05	0.000449888	up
ENSMUSG00000024921	Smarca2	3.11478	1.18295e-05	0.000451364	up
ENSMUSG00000022639	Dubr	9.65317	1.23182e-05	0.000467582	up
ENSMUSG00000043190	Rfesd	9.79461	1.24485e-05	0.000471309	up
ENSMUSG00000041696	Rasl12	9.73	1.26061e-05	0.000476052	up
ENSMUSG00000005125	Ndrg1	8.47805	1.29753e-05	0.000485196	up
ENSMUSG00000035697	Arhgap45	7.37921	1.33447e-05	0.000496212	up
ENSMUSG00000021573	Tppp	9.59499	1.34559e-05	0.000497903	up
ENSMUSG00000068173	Btg1b	9.59461	1.36836e-05	0.000503319	up
ENSMUSG00000067377	Tspan6	9.57686	1.37051e-05	0.000503319	up
ENSMUSG00000109313	Gm44693	3.53817	1.38143e-05	0.000504807	up
ENSMUSG00000032446	Eomes	9.57843	1.43482e-05	0.000523013	up
ENSMUSG00000060204	Slc10a4-ps	9.6518	1.45372e-05	0.000527286	up
ENSMUSG00000092332	Gm8868	9.56556	1.46091e-05	0.000528591	up
ENSMUSG00000024026	Glo1	7.07078	1.57035e-05	0.000565403	up
ENSMUSG00000035522	Tsga8	5.84407	1.62149e-05	0.000579556	up
ENSMUSG00000029088	Kcnip4	9.65484	1.7691e-05	0.000625058	up
ENSMUSG00000029451	Pramel27	9.55278	1.77433e-05	0.000625058	up
ENSMUSG00000039232	Stx11	9.76309	1.78016e-05	0.000625107	up
ENSMUSG00000067586	S1pr3	9.55337	1.81855e-05	0.000636059	up
ENSMUSG00000071726	Gm5941	3.67289	1.84422e-05	0.000641312	up
ENSMUSG00000037833	Sh2d4b	9.52333	1.86998e-05	0.000647877	up
ENSMUSG00000040901	Kcnk18	9.58425	1.88641e-05	0.000652031	up
ENSMUSG00000039639	Kcne1	9.51788	1.94079e-05	0.000669252	up
ENSMUSG00000000794	Kcnn3	9.5415	1.96822e-05	0.000677124	up
ENSMUSG00000020171	Yeats4	2.233	1.98407e-05	0.000680982	up
ENSMUSG00000080768	Gm12219	9.5213	2.04868e-05	0.000698262	up
ENSMUSG00000029171	Pgm2	9.51305	2.04847e-05	0.000698262	up
ENSMUSG00000039450	Dcxr	8.37664	2.08578e-05	0.000707625	up
ENSMUSG00000009772	Nuak2	9.5049	2.08103e-05	0.000707625	up
ENSMUSG00000025203	Scd2	9.60494	2.09565e-05	0.000709334	up
ENSMUSG00000085079	Khdc1b	1.72784	2.22408e-05	0.00074935	up
ENSMUSG00000053702	Nebl	9.4951	2.24162e-05	0.00075331	up
ENSMUSG00000055030	Sprr2e	9.64766	2.25713e-05	0.000754315	up
ENSMUSG00000053062	Jam2	9.48975	2.28283e-05	0.000758705	up
ENSMUSG00000030592	Ryr1	9.62045	2.31272e-05	0.000766905	up
ENSMUSG00000030726	Pold3	2.02529	2.52478e-05	0.000823716	up
ENSMUSG00000091133	Gm17108	9.46899	2.61335e-05	0.000847069	up
ENSMUSG00000114212	Gm47985	4.03086	2.6179e-05	0.000847069	up
ENSMUSG00000098132	Rassf10	9.47382	2.68086e-05	0.000863638	up
ENSMUSG00000068587	Mgam	9.46208	2.69487e-05	0.000866249	up
ENSMUSG00000000184	Ccnd2	9.73574	2.77468e-05	0.00088608	up
ENSMUSG00000029650	Slc46a3	9.48641	2.78069e-05	0.00088608	up
ENSMUSG00000038838	Vars2	9.49361	2.80107e-05	0.000890644	up
ENSMUSG00000041836	Ptpre	9.50086	2.82802e-05	0.000897271	up
ENSMUSG00000094973	Eif4a3l1	2.78045	2.9409e-05	0.000923845	up
ENSMUSG00000050549	Fam241a	9.52318	2.9561e-05	0.000923845	up
ENSMUSG00000037393	Nmur2	9.50025	2.95433e-05	0.000923845	up
ENSMUSG00000059475	Zfp426	9.4587	2.95561e-05	0.000923845	up
ENSMUSG00000048232	Fbxo10	9.67273	2.98149e-05	0.000927924	up
ENSMUSG00000087303	Lipo2	9.43882	3.04123e-05	0.000942524	up
ENSMUSG00000038319	Kcnh2	9.50556	3.05698e-05	0.000945412	up
ENSMUSG00000030062	Rpn1	3.39369	3.10029e-05	0.000954786	up
ENSMUSG00000029641	Rasl11a	9.46792	3.17715e-05	0.000972341	up
ENSMUSG00000014837	4931428F04Rik	9.56229	3.2142e-05	0.000981635	up
ENSMUSG00000027331	Knstrn	1.41535	3.23886e-05	0.000987113	up
ENSMUSG00000087658	Hotairm1	9.43541	3.31342e-05	0.00100712	up
ENSMUSG00000028367	Txn1	3.54664	3.36031e-05	0.00101779	up
ENSMUSG00000039497	Dse	9.46946	3.37731e-05	0.00102084	up
ENSMUSG00000019834	Slc22a16	9.74007	3.402e-05	0.00102619	up
ENSMUSG00000075166	Olfr1104	9.4407	3.45862e-05	0.00103688	up
ENSMUSG00000052837	Junb	6.92799	3.48746e-05	0.0010434	up
ENSMUSG00000015536	Mocs2	8.42195	3.53819e-05	0.00105642	up
ENSMUSG00000034098	Fstl5	9.41945	3.66215e-05	0.00108663	up
ENSMUSG00000112774	Gm36041	9.76019	3.65664e-05	0.00108663	up
ENSMUSG00000056073	Grik2	9.57264	3.66896e-05	0.00108663	up
ENSMUSG00000089876	Tmem102	9.45624	3.74578e-05	0.00110715	up
ENSMUSG00000113569	Gm48035	9.42684	3.75537e-05	0.00110776	up
ENSMUSG00000049521	Cdc42ep1	9.50464	3.77925e-05	0.00111034	up
ENSMUSG00000094885	Ott	9.43842	3.77878e-05	0.00111034	up
ENSMUSG00000032841	Prr5l	3.6651	3.86844e-05	0.00113428	up
ENSMUSG00000095799	Eif1ad10	2.13745	3.87917e-05	0.00113516	up
ENSMUSG00000024502	Jakmip2	9.39658	3.8878e-05	0.00113542	up
ENSMUSG00000032418	Me1	1.75189	3.96176e-05	0.00115244	up
ENSMUSG00000025899	Alkbh8	9.44354	3.97751e-05	0.00115474	up
ENSMUSG00000069662	Marcks	8.26322	3.98844e-05	0.00115562	up
ENSMUSG00000022637	Cblb	9.41951	4.05108e-05	0.00117146	up
ENSMUSG00000041544	Disp3	9.5143	4.06374e-05	0.00117282	up
ENSMUSG00000030107	Usp18	8.38725	4.13997e-05	0.00118913	up
ENSMUSG00000029708	Gcc1	9.40073	4.25365e-05	0.00121332	up
ENSMUSG00000042525	4933428M09Rik	9.61101	4.28054e-05	0.00121863	up
ENSMUSG00000113691	Gm38699	9.37267	4.3743e-05	0.00124051	up
ENSMUSG00000045435	Tmem60	1.96502	4.52412e-05	0.00127561	up
ENSMUSG00000094215	Gm6489	9.45983	4.56123e-05	0.00128361	up
ENSMUSG00000116813	4930579D07Rik	9.36529	4.57548e-05	0.00128516	up
ENSMUSG00000041762	Gpr155	9.37175	4.66402e-05	0.00130504	up
ENSMUSG00000022139	Mbnl2	9.36372	4.71807e-05	0.00131756	up
ENSMUSG00000009687	Fxyd5	7.40363	4.76128e-05	0.00132218	up
ENSMUSG00000095110	1700003E24Rik	2.75428	4.83964e-05	0.0013365	up
ENSMUSG00000036867	Smad6	9.35513	4.84015e-05	0.0013365	up
ENSMUSG00000036019	Tmtc2	9.35378	4.83348e-05	0.0013365	up
ENSMUSG00000037058	Paip2	1.80232	5.0598e-05	0.00138673	up
ENSMUSG00000024269	Tpgs2	1.49881	5.12582e-05	0.00139184	up
ENSMUSG00000022793	B4galt4	1.76668	5.17258e-05	0.00140194	up
ENSMUSG00000054720	Lrrc8c	9.34082	5.20961e-05	0.00140938	up
ENSMUSG00000026989	Dapl1	9.44631	5.24342e-05	0.00141332	up
ENSMUSG00000045333	Zfp423	8.2837	5.24211e-05	0.00141332	up
ENSMUSG00000063632	Sox11	9.47051	5.27152e-05	0.00141809	up
ENSMUSG00000047591	Mafa	9.34267	5.32661e-05	0.00142269	up
ENSMUSG00000038894	Irs2	9.44768	5.37786e-05	0.00143117	up
ENSMUSG00000031310	Zmym3	9.45466	5.44372e-05	0.00144347	up
ENSMUSG00000074505	Fat3	8.19554	5.54608e-05	0.00145846	up
ENSMUSG00000037012	Hk1	9.38406	5.5499e-05	0.00145846	up
ENSMUSG00000022952	Runx1	9.50598	5.60321e-05	0.00146294	up
ENSMUSG00000025519	Tktl2	9.50598	5.60321e-05	0.00146294	up
ENSMUSG00000028496	Mllt3	1.59113	5.76989e-05	0.00150017	up
ENSMUSG00000038147	Cd84	8.21469	5.78485e-05	0.0015014	up
ENSMUSG00000030509	Asb7	9.47561	5.8823e-05	0.00151865	up
ENSMUSG00000037752	Xkr8	9.34565	5.96401e-05	0.00153435	up
ENSMUSG00000020186	Csrp2	9.32403	6.18685e-05	0.00158336	up
ENSMUSG00000089815	Gm5083	9.31523	6.20054e-05	0.0015841	up
ENSMUSG00000037994	Slc9b2	9.55962	6.31098e-05	0.00160952	up
ENSMUSG00000030166	Rad52	5.26172	6.65199e-05	0.00168271	up
ENSMUSG00000026269	Rnpepl1	9.31824	6.68868e-05	0.00168826	up
ENSMUSG00000030534	Vps33b	9.29372	6.85495e-05	0.0017243	up
ENSMUSG00000027006	Dnajc10	9.48348	6.95592e-05	0.00174373	up
ENSMUSG00000018398	Septin8	9.36847	6.97484e-05	0.00174549	up
ENSMUSG00000053310	Nrgn	9.28234	7.08329e-05	0.00176661	up
ENSMUSG00000041722	Khdc1c	1.74084	7.38552e-05	0.00182957	up
ENSMUSG00000036745	Ttll7	9.36612	7.3838e-05	0.00182957	up
ENSMUSG00000040124	Gorab	9.28942	7.73902e-05	0.00191391	up
ENSMUSG00000070568	Slc6a21	9.3596	7.88425e-05	0.00194328	up
ENSMUSG00000032089	Il10ra	9.44291	7.94308e-05	0.00195123	up
ENSMUSG00000024646	Cyb5a	3.31151	8.15532e-05	0.00199337	up
ENSMUSG00000108045	Gm5576	3.41605	8.19686e-05	0.0020002	up
ENSMUSG00000021179	Nrde2	9.38562	8.58496e-05	0.00207764	up
ENSMUSG00000021552	Gkap1	2.00285	8.69001e-05	0.00209961	up
ENSMUSG00000024347	Psd2	9.24961	8.71132e-05	0.0021013	up
ENSMUSG00000107948	AA545190	1.87279	8.90042e-05	0.00213989	up
ENSMUSG00000027615	Hps3	9.28713	8.9948e-05	0.00215552	up
ENSMUSG00000021771	Vdac2	2.24233	9.13504e-05	0.00218557	up
ENSMUSG00000042331	Specc1	8.18365	9.23182e-05	0.00220162	up
ENSMUSG00000040234	Tm7sf3	3.53644	9.28594e-05	0.00221087	up
ENSMUSG00000030780	Rusf1	9.37595	9.33203e-05	0.00221109	up
ENSMUSG00000028128	F3	9.25355	9.38719e-05	0.00221701	up
ENSMUSG00000097851	Platr30	1.63061	9.38274e-05	0.00221701	up
ENSMUSG00000085234	Gm15614	4.27646	9.40835e-05	0.00221844	up
ENSMUSG00000026339	Ccdc93	9.39114	9.51989e-05	0.00223654	up
ENSMUSG00000058672	Tubb2a	1.46716	0.000100048	0.00232916	up
ENSMUSG00000054409	Tmem74	9.3907	0.000101104	0.00234879	up
ENSMUSG00000079029	Eif1ad7	2.29341	0.000101952	0.00236226	up
ENSMUSG00000079084	Ccdc82	3.9066	0.000102616	0.00237018	up
ENSMUSG00000031533	Mrps31	9.35813	0.000102593	0.00237018	up
ENSMUSG00000026123	Plekhb2	9.20842	0.000104052	0.00239352	up
ENSMUSG00000030556	Lrrc28	1.59722	0.000105961	0.00243213	up
ENSMUSG00000021285	Ppp1r13b	3.58158	0.000108292	0.00247404	up
ENSMUSG00000103906	Tigd5	9.23983	0.000108482	0.00247454	up
ENSMUSG00000007817	Zmiz1	8.08675	0.000108804	0.00247803	up
ENSMUSG00000114943	Gm8947	3.42386	0.000109957	0.00250042	up
ENSMUSG00000027564	Cypt12	9.19864	0.00011028	0.00250387	up
ENSMUSG00000042659	Arrdc4	5.24879	0.00011101	0.00251321	up
ENSMUSG00000053091	Lins1	6.08469	0.000111033	0.00251321	up
ENSMUSG00000031962	Cdh15	9.27715	0.000113405	0.00255119	up
ENSMUSG00000034201	Gas2l1	9.22407	0.000114013	0.00256093	up
ENSMUSG00000038195	Rilp	9.22266	0.000114751	0.00257357	up
ENSMUSG00000022061	Nkx3-1	9.18394	0.000118214	0.00263915	up
ENSMUSG00000102275	Gm37144	3.63711	0.000119072	0.00265428	up
ENSMUSG00000021381	Barx1	9.28334	0.000119354	0.00265654	up
ENSMUSG00000115178	Gm49220	9.18036	0.000122617	0.00270877	up
ENSMUSG00000096956	Snhg18	9.22579	0.000122623	0.00270877	up
ENSMUSG00000026288	Inpp5d	9.33676	0.000125466	0.00276326	up
ENSMUSG00000033769	Exoc6b	9.1737	0.000129277	0.00283445	up
ENSMUSG00000059301	Gm5434	2.60664	0.00013011	0.00284	up
ENSMUSG00000057604	Lmcd1	9.21346	0.000129846	0.00284	up
ENSMUSG00000054013	Tmem179	9.19967	0.000130025	0.00284	up
ENSMUSG00000079395	Gm15114	9.19892	0.000135014	0.0029253	up
ENSMUSG00000041440	Gk5	9.16624	0.000135289	0.00292694	up
ENSMUSG00000095071	AF067061	1.9859	0.000135991	0.0029378	up
ENSMUSG00000015961	Adss	1.59591	0.000136632	0.002943	up
ENSMUSG00000032181	Scg3	2.3703	0.000137155	0.00294994	up
ENSMUSG00000040329	Il7	1.92823	0.000137956	0.00295913	up
ENSMUSG00000020326	Ccng1	2.59006	0.000140496	0.00300859	up
ENSMUSG00000026768	Itga8	2.7314	0.00014113	0.00301777	up
ENSMUSG00000034792	Gna15	9.17708	0.000142379	0.00304004	up
ENSMUSG00000066621	Tecpr1	5.9333	0.000142894	0.0030422	up
ENSMUSG00000017588	Krt27	9.17778	0.000143302	0.00304646	up
ENSMUSG00000019947	Arid5b	3.81454	0.000145894	0.00309455	up
ENSMUSG00000018698	Lhx1	9.17829	0.000145985	0.00309455	up
ENSMUSG00000024588	Fech	5.28415	0.000148484	0.00311605	up
ENSMUSG00000108592	Gm38973	3.322	0.000147973	0.00311605	up
ENSMUSG00000001566	Mnx1	9.14892	0.000148064	0.00311605	up
ENSMUSG00000048978	Nrsn1	9.15569	0.000147257	0.00311605	up
ENSMUSG00000024222	Fkbp5	1.91137	0.000149795	0.0031346	up
ENSMUSG00000038145	Snrk	9.13554	0.000151931	0.00317476	up
ENSMUSG00000107906	Eif4a3l2	3.22712	0.000157148	0.00326522	up
ENSMUSG00000023994	Nfya	2.40227	0.000157146	0.00326522	up
ENSMUSG00000069755	Zfp125	7.22426	0.000156821	0.00326522	up
ENSMUSG00000096153	BC061195	2.58067	0.00015753	0.00326852	up
ENSMUSG00000096576	Oog1	1.21503	0.000160347	0.00332228	up
ENSMUSG00000111606	Gm7213	9.15432	0.00016228	0.00335286	up
ENSMUSG00000012042	4930579F01Rik	2.93973	0.000162707	0.00335697	up
ENSMUSG00000047352	Olfr976	4.57924	0.000164035	0.00337963	up
ENSMUSG00000108831	Gm7957	7.06996	0.000165244	0.00339622	up
ENSMUSG00000098065	Gm5177	2.23724	0.000166409	0.00341418	up
ENSMUSG00000104826	Gm42947	9.14553	0.000167185	0.00342531	up
ENSMUSG00000020044	Timp3	9.1167	0.000168544	0.00344355	up
ENSMUSG00000055723	Rras2	1.78433	0.000170227	0.0034731	up
ENSMUSG00000021252	Erg28	3.61463	0.000171722	0.00349211	up
ENSMUSG00000037031	Tspan15	9.15206	0.000171872	0.00349211	up
ENSMUSG00000046556	Zfp319	9.11829	0.000171872	0.00349211	up
ENSMUSG00000026544	Dusp23	9.27009	0.000172502	0.00350007	up
ENSMUSG00000083287	Idi1-ps1	9.10627	0.000173929	0.00352416	up
ENSMUSG00000067438	Hmx1	9.1289	0.000174897	0.00353889	up
ENSMUSG00000070056	Mfhas1	8.03753	0.000177973	0.00358714	up
ENSMUSG00000112949	Gm21939	9.31391	0.000185068	0.00370893	up
ENSMUSG00000049800	Sertad2	2.61545	0.000188144	0.00375012	up
ENSMUSG00000031955	Bcar1	2.39024	0.000191065	0.00379804	up
ENSMUSG00000026687	Aldh9a1	1.71782	0.000191936	0.00380297	up
ENSMUSG00000022419	Deptor	1.71473	0.000192608	0.00380297	up
ENSMUSG00000083123	Fthl17-ps2	7.9796	0.000192527	0.00380297	up
ENSMUSG00000032932	Hspa13	9.17198	0.000192961	0.00380483	up
ENSMUSG00000039748	Exo1	1.60413	0.000193765	0.00381046	up
ENSMUSG00000070822	Zscan18	9.12792	0.000195485	0.00382891	up
ENSMUSG00000033022	Cdo1	1.37785	0.000196127	0.00383635	up
ENSMUSG00000022106	Rcbtb2	9.12739	0.000201116	0.00389762	up
ENSMUSG00000032997	Chpf	7.96798	0.000202804	0.00392516	up
ENSMUSG00000109946	Brd3os	9.096	0.000203445	0.00393239	up
ENSMUSG00000038807	Rap1gap2	9.11221	0.000206492	0.00398603	up
ENSMUSG00000028706	Nsun4	1.4204	0.000207724	0.00400455	up
ENSMUSG00000032688	Malt1	9.18552	0.000211542	0.00406748	up
ENSMUSG00000117284	Gm7072	7.89026	0.000216285	0.00414706	up
ENSMUSG00000043587	Pxylp1	9.08192	0.000216528	0.00414706	up
ENSMUSG00000040650	Cyp2b23	9.08165	0.000219308	0.00417851	up
ENSMUSG00000117613	Gm2629	9.05846	0.000223372	0.00423424	up
ENSMUSG00000034620	Rxylt1	2.82173	0.000224906	0.00425208	up
ENSMUSG00000033847	Pla2g4c	1.92773	0.000227837	0.00429644	up
ENSMUSG00000022749	Tbc1d23	7.98444	0.000230981	0.00433901	up
ENSMUSG00000053414	Hunk	9.04704	0.000231293	0.00433932	up
ENSMUSG00000024907	Gal	9.04648	0.000231929	0.00434018	up
ENSMUSG00000020092	Pald1	9.0726	0.000234469	0.00437099	up
ENSMUSG00000107740	Gm18765	2.73595	0.000235776	0.00438979	up
ENSMUSG00000024792	Zfpl1	9.07233	0.000237069	0.00440828	up
ENSMUSG00000068220	Lgals1	2.94005	0.000237928	0.00441867	up
ENSMUSG00000031750	Il34	9.04086	0.00024144	0.00447822	up
ENSMUSG00000041911	Dlx1	9.04365	0.000249205	0.00459902	up
ENSMUSG00000030881	Arfip2	7.85555	0.000251033	0.0046267	up
ENSMUSG00000031201	Brcc3	3.72978	0.000254662	0.00467911	up
ENSMUSG00000010751	Tnfrsf22	9.12807	0.000260028	0.00475692	up
ENSMUSG00000030087	Klf15	9.02219	0.000261008	0.00476891	up
ENSMUSG00000034848	Ttc21b	9.03272	0.00026304	0.00479411	up
ENSMUSG00000040606	Kazn	9.01992	0.000263599	0.00479835	up
ENSMUSG00000072774	Zfp951	1.92419	0.000266598	0.00483497	up
ENSMUSG00000085794	Vax2os	9.10794	0.000269604	0.00488345	up
ENSMUSG00000090946	Ccdc71l	7.91286	0.00027122	0.00490669	up
ENSMUSG00000034205	Loxl2	7.9859	0.00027667	0.00499373	up
ENSMUSG00000028643	Svbp	9.12887	0.000276712	0.00499373	up
ENSMUSG00000055866	Per2	9.1074	0.00028138	0.00504698	up
ENSMUSG00000033628	Pik3c3	8.05804	0.000281262	0.00504698	up
ENSMUSG00000003604	Aven	2.35701	0.000283067	0.00505256	up
ENSMUSG00000030330	Ing4	5.83746	0.000283002	0.00505256	up
ENSMUSG00000022837	Iqcb1	6.27146	0.000282984	0.00505256	up
ENSMUSG00000056214	Pard6g	2.90443	0.000285623	0.005092	up
ENSMUSG00000044365	Cxxc4	9.03782	0.000286202	0.00509613	up
ENSMUSG00000117563	Gm7575	9.00758	0.000287906	0.00512027	up
ENSMUSG00000031647	Mfap3l	5.84098	0.000290142	0.00514757	up
ENSMUSG00000050379	Septin6	6.11392	0.000291045	0.00515736	up
ENSMUSG00000022456	Septin3	1.67313	0.000293373	0.00519234	up
ENSMUSG00000091475	Cerox1	9.0196	0.000293897	0.00519537	up
ENSMUSG00000034800	Zfp661	9.08358	0.000296828	0.00524086	up
ENSMUSG00000096276	Gm2042	1.1801	0.000300513	0.00529956	up
ENSMUSG00000024472	Dcp2	2.27231	0.00030749	0.00541457	up
ENSMUSG00000074825	Itpripl1	8.98702	0.000307772	0.00541457	up
ENSMUSG00000073125	Xlr3b	2.66632	0.000308255	0.00541659	up
ENSMUSG00000029050	Ski	1.73493	0.000311454	0.00545974	up
ENSMUSG00000031377	Bmx	9.15208	0.000314909	0.00548757	up
ENSMUSG00000021846	Peli2	8.97649	0.000322321	0.00560342	up
ENSMUSG00000047187	Rab2a	2.46906	0.000324117	0.00562799	up
ENSMUSG00000021720	Rnf180	8.98145	0.000327626	0.00566881	up
ENSMUSG00000103996	4833421G17Rik	9.74636	0.000328594	0.0056722	up
ENSMUSG00000047045	Tmem164	2.45413	0.000331515	0.00571591	up
ENSMUSG00000099413	Gm17767	8.97326	0.000334886	0.00576726	up
ENSMUSG00000071721	1700010D01Rik	4.0738	0.000335793	0.00577437	up
ENSMUSG00000040812	Agbl2	9.02679	0.000336085	0.00577437	up
ENSMUSG00000021363	Mak	8.97974	0.000339893	0.00582679	up
ENSMUSG00000039740	Alg2	9.05201	0.000343278	0.00587734	up
ENSMUSG00000023088	Abcc1	9.14373	0.000346842	0.00593145	up
ENSMUSG00000046402	Rbp1	8.95963	0.00034871	0.00595645	up
ENSMUSG00000038244	Mical2	8.96111	0.000349256	0.00595885	up
ENSMUSG00000067071	Hes6	2.72445	0.00035032	0.00596316	up
ENSMUSG00000045662	Henmt1	8.98495	0.000352281	0.00598959	up
ENSMUSG00000015316	Slamf1	3.88192	0.000354275	0.00600959	up
ENSMUSG00000019487	Trip10	9.13585	0.000356916	0.0060474	up
ENSMUSG00000031770	Herpud1	8.95637	0.00035734	0.00604761	up
ENSMUSG00000061126	Cyp4f39	3.23477	0.00035835	0.00605772	up
ENSMUSG00000020423	Btg2	2.65588	0.000360759	0.00609144	up
ENSMUSG00000024378	Stard4	7.86743	0.000361468	0.00609636	up
ENSMUSG00000051910	Sox6	8.95127	0.000363474	0.00611619	up
ENSMUSG00000031503	Col4a2	8.97674	0.00037515	0.00627672	up
ENSMUSG00000028559	Osbpl9	1.92639	0.000375057	0.00627672	up
ENSMUSG00000072640	Lyrm9	8.94287	0.000379649	0.00633055	up
ENSMUSG00000086757	Gm2309	1.67527	0.000388426	0.00644744	up
ENSMUSG00000090634	Gm8126	7.84466	0.000389524	0.00645837	up
ENSMUSG00000048280	Zfp738	2.77282	0.000390898	0.00647383	up
ENSMUSG00000031516	Dctn6	7.94022	0.00039478	0.00653076	up
ENSMUSG00000113348	Gm8607	2.36606	0.00039676	0.0065449	up
ENSMUSG00000048251	Bcl11b	9.00783	0.000400282	0.00657	up
ENSMUSG00000037159	Wee2	1.12511	0.000408008	0.00668932	up
ENSMUSG00000097434	Gm16630	8.94291	0.000408786	0.00669423	up
ENSMUSG00000048450	Msx1	4.39312	0.000412783	0.00674504	up
ENSMUSG00000021607	Mrpl36	8.925	0.000414019	0.00675771	up
ENSMUSG00000079034	Eif1ad8	2.0743	0.000415083	0.00676756	up
ENSMUSG00000030041	M1ap	8.95819	0.000420025	0.00683296	up
ENSMUSG00000030393	Zik1	9.27547	0.000422028	0.00685795	up
ENSMUSG00000019876	Pkib	9.03952	0.000427433	0.00693811	up
ENSMUSG00000034586	Hid1	9.29658	0.000428462	0.00694714	up
[truncated: 1,753 more rows]
