# Supplementary material for: Metabolic control of histone acetylation for precise and timely regulation of minor ZGA in early mammalian embryos
Source: Cell Discov. 2022 Sep 27;8:96. doi: 10.1038/s41421-022-00440-z (PMC9515074; doi:10.1038/s41421-022-00440-z)
Supplement: Supplementary file 7 — Supplementary Table S6 [file 41421_2022_440_MOESM7_ESM.xlsx]

## Sheet: late 2-cell con vs. Sirt1
Table 6: RNA-seq analysis of control and Sirt1 knockdown embryos
geneID	geneName	log2FoldChange	pvalue	FDR	isDE
ENSMUSG00000026246	Alppl2	-4.0195	0	1.087e-14	down
ENSMUSG00000002325	Irf9	-24.2876	0	1.087e-14	down
ENSMUSG00000094777	H2ac24	-3.13291	1.22395e-11	1.47376e-08	down
ENSMUSG00000094248	H2ac23	-3.09451	3.88007e-11	4.24727e-08	down
ENSMUSG00000020063	Sirt1	-2.86065	1.06775e-10	8.57119e-08	down
ENSMUSG00000047123	Ticam1	-10.8412	4.89661e-08	2.80762e-05	down
ENSMUSG00000061979	Rcc1l	-10.5837	1.53462e-07	7.69932e-05	down
ENSMUSG00000021420	Fars2	-4.67997	1.76075e-07	8.15429e-05	down
ENSMUSG00000028933	Xrcc2	-10.6292	2.3041e-07	0.000102754	down
ENSMUSG00000038600	Atp6v0a4	-10.5077	2.77272e-07	0.000115125	down
ENSMUSG00000023905	Tnfrsf12a	-1.87338	6.20682e-07	0.000241085	down
ENSMUSG00000023906	Cldn6	-10.4472	7.05888e-07	0.000265613	down
ENSMUSG00000001827	Folr1	-3.51627	9.99594e-07	0.000364731	down
ENSMUSG00000022422	Dscc1	-10.3648	1.28645e-06	0.000430283	down
ENSMUSG00000021318	Gli3	-3.59064	1.61472e-06	0.000525481	down
ENSMUSG00000027510	Rbm38	-1.26983	2.57909e-06	0.000795473	down
ENSMUSG00000059689	Zfp637	-8.04618	2.87365e-06	0.000823849	down
ENSMUSG00000074884	Serf2	-1.23907	3.0789e-06	0.000862164	down
ENSMUSG00000083844	Ube2d-ps	-10.102	4.5353e-06	0.00116191	down
ENSMUSG00000068566	Myadm	-7.84072	4.76277e-06	0.00119476	down
ENSMUSG00000044968	Napepld	-7.93564	6.72292e-06	0.00155674	down
ENSMUSG00000025759	Mfsd8	-10.0226	7.56435e-06	0.00171854	down
ENSMUSG00000112259	Gm17980	-10.04	1.08987e-05	0.00234341	down
ENSMUSG00000020015	Cdk17	-9.97607	1.32051e-05	0.00265005	down
ENSMUSG00000093674	Rpl41	-1.56285	1.37376e-05	0.00270154	down
ENSMUSG00000096745	Gm12622	-1.08203	1.64694e-05	0.00298529	down
ENSMUSG00000021732	Fgf10	-10.0898	1.78455e-05	0.00309422	down
ENSMUSG00000025369	Smarcc2	-9.92454	1.82451e-05	0.00309422	down
ENSMUSG00000045004	Spata21	-10.0184	2.11432e-05	0.00334981	down
ENSMUSG00000040813	Tex264	-9.92077	2.11184e-05	0.00334981	down
ENSMUSG00000002020	Ltbp2	-9.87888	2.31139e-05	0.00355635	down
ENSMUSG00000031666	Rbl2	-9.85596	2.33329e-05	0.00355635	down
ENSMUSG00000057506	Bloc1s2	-4.93453	2.5046e-05	0.0036778	down
ENSMUSG00000028423	Nfx1	-9.82423	2.56692e-05	0.00372389	down
ENSMUSG00000025151	Maged1	-9.78992	3.57705e-05	0.00495072	down
ENSMUSG00000019828	Grm1	-9.80313	4.48029e-05	0.00592826	down
ENSMUSG00000024120	Lrpprc	-9.92968	4.4718e-05	0.00592826	down
ENSMUSG00000003348	Mob3a	-9.72267	4.57564e-05	0.00598861	down
ENSMUSG00000083916	Gm15476	-9.79837	4.75583e-05	0.00607271	down
ENSMUSG00000031078	Cttn	-9.73555	5.28784e-05	0.00648086	down
ENSMUSG00000042846	Lrrtm3	-9.90189	5.22297e-05	0.00648086	down
ENSMUSG00000118114	Gm50332	-9.66578	6.2016e-05	0.00732093	down
ENSMUSG00000025645	Ccdc51	-9.66509	6.32487e-05	0.00733229	down
ENSMUSG00000080709	Gm14324	-9.97464	6.33302e-05	0.00733229	down
ENSMUSG00000019944	Rhobtb1	-9.66715	6.4194e-05	0.00736153	down
ENSMUSG00000050373	Snx21	-9.85142	6.70749e-05	0.00754813	down
ENSMUSG00000046031	Calhm6	-9.71984	6.97741e-05	0.00777917	down
ENSMUSG00000024644	Cndp2	-9.9415	7.22942e-05	0.00798618	down
ENSMUSG00000089886	Gm16184	-9.61027	8.59137e-05	0.00907444	down
ENSMUSG00000111444	Gm47923	-9.64531	8.51704e-05	0.00907444	down
ENSMUSG00000020067	Mypn	-9.61283	8.5184e-05	0.00907444	down
ENSMUSG00000034265	Zdhhc14	-9.59046	9.36186e-05	0.00955307	down
ENSMUSG00000057788	Ddx49	-4.81254	0.000103185	0.0102327	down
ENSMUSG00000020778	Ten1	-9.72565	0.000113313	0.0110927	down
ENSMUSG00000031697	Orc6	-1.1969	0.000116583	0.0113207	down
ENSMUSG00000068290	Ddrgk1	-9.54376	0.000118757	0.0114397	down
ENSMUSG00000028873	Cdca8	-1.15832	0.000139671	0.0129368	down
ENSMUSG00000040387	Klhl32	-7.59741	0.000143857	0.0132228	down
ENSMUSG00000039155	Cdh26	-9.54059	0.000154882	0.013514	down
ENSMUSG00000025647	Shisa5	-8.36568	0.000154393	0.013514	down
ENSMUSG00000050619	Zscan29	-9.57544	0.000153946	0.013514	down
ENSMUSG00000018920	Cxcl16	-5.0793	0.000156641	0.0135692	down
ENSMUSG00000020834	Dhrs13	-9.51327	0.000159487	0.0137171	down
ENSMUSG00000020644	Id2	-7.22129	0.000162712	0.0138952	down
ENSMUSG00000032815	Fanca	-9.67308	0.000180607	0.0147658	down
ENSMUSG00000118662	Tctn2	-9.46743	0.000178483	0.0147658	down
ENSMUSG00000060860	Ube2s	-1.54028	0.000179472	0.0147658	down
ENSMUSG00000041319	Thoc6	-9.43674	0.000204238	0.0161792	down
ENSMUSG00000063808	Gpatch1	-9.49791	0.000207317	0.0163157	down
ENSMUSG00000024516	Sec11c	-9.42447	0.000218162	0.0170577	down
ENSMUSG00000081249	Gm11517	-1.1498	0.000225889	0.0175479	down
ENSMUSG00000021123	Rdh12	-9.41225	0.000232368	0.0177085	down
ENSMUSG00000004540	Psg17	-9.51411	0.000235344	0.0177111	down
ENSMUSG00000048921	Zfp689	-9.40947	0.000233967	0.0177111	down
ENSMUSG00000021301	Hecw1	-9.52553	0.000237895	0.0177919	down
ENSMUSG00000020434	4921536K21Rik	-8.39325	0.000239471	0.0177992	down
ENSMUSG00000096363	Gm12621	-1.60829	0.00025805	0.0189058	down
ENSMUSG00000109199	Gm44996	-9.37767	0.000290878	0.0203631	down
ENSMUSG00000027430	Dtd1	-9.41857	0.000303989	0.0205086	down
ENSMUSG00000080848	Gm9385	-1.40494	0.000303626	0.0205086	down
ENSMUSG00000022575	Gsdmd	-9.38317	0.000295837	0.0205086	down
ENSMUSG00000027896	Slc16a4	-9.46513	0.00030755	0.0205086	down
ENSMUSG00000079168	Cd209g	-9.34771	0.000313592	0.020747	down
ENSMUSG00000032178	Ilf3	-2.89687	0.000315754	0.0207759	down
ENSMUSG00000022652	Morc1	-9.36419	0.000334725	0.0217824	down
ENSMUSG00000027879	Sec22b	-6.32432	0.000354631	0.0224743	down
ENSMUSG00000037686	Aspg	-9.32287	0.000358223	0.0224942	down
ENSMUSG00000020723	Cacng4	-9.3152	0.000366212	0.0228475	down
ENSMUSG00000067860	Zic3	-9.33725	0.00037569	0.02308	down
ENSMUSG00000031906	Smpd3	-9.32322	0.000386665	0.0234271	down
ENSMUSG00000028114	Mettl14	-9.31641	0.000413908	0.0246207	down
ENSMUSG00000001285	Myg1	-9.38008	0.000417127	0.0246207	down
ENSMUSG00000003346	Abhd17a	-5.4004	0.000475467	0.0275245	down
ENSMUSG00000053536	Cstf2t	-1.44129	0.000485538	0.0277079	down
ENSMUSG00000069301	H2ac11	-2.56133	0.000483265	0.0277079	down
ENSMUSG00000027811	4930579G24Rik	-9.25411	0.000512468	0.0285318	down
ENSMUSG00000097673	Gm26608	-9.30866	0.000514194	0.0285318	down
ENSMUSG00000054717	Hmgb2	-1.2262	0.000507405	0.0285318	down
ENSMUSG00000036196	Slc26a8	-7.27873	0.000511578	0.0285318	down
ENSMUSG00000022802	Lmln	-9.38653	0.00051985	0.0285823	down
ENSMUSG00000006850	Tmco6	-9.23852	0.000519399	0.0285823	down
ENSMUSG00000051483	Cbr1	-9.27928	0.000550514	0.0298391	down
ENSMUSG00000036636	Clcn7	-9.42845	0.000553103	0.0298391	down
ENSMUSG00000032394	Igdcc3	-9.30513	0.000550211	0.0298391	down
ENSMUSG00000046006	Gapt	-9.26626	0.000563505	0.0301522	down
ENSMUSG00000061802	Odad2	-9.23666	0.000574397	0.0303347	down
ENSMUSG00000039483	Asb6	-6.03963	0.000592974	0.0310435	down
ENSMUSG00000031832	Taf1c	-8.05983	0.000611744	0.0318875	down
ENSMUSG00000024505	Dtwd2	-9.24914	0.000628404	0.0325456	down
ENSMUSG00000000402	Egfl6	-9.25243	0.000629776	0.0325456	down
ENSMUSG00000001558	Klhl10	-9.18324	0.000663529	0.0332236	down
ENSMUSG00000037451	Slc22a20	-9.18764	0.000667293	0.0332236	down
ENSMUSG00000030846	Tial1	-2.43537	0.000667424	0.0332236	down
ENSMUSG00000056832	Ttc26	-4.59112	0.000702183	0.0346516	down
ENSMUSG00000032478	Nme6	-5.66436	0.000711825	0.0348418	down
ENSMUSG00000024891	Slc29a2	-3.4277	0.000719459	0.0350729	down
ENSMUSG00000042414	Prdm14	-9.16376	0.000740699	0.0359627	down
ENSMUSG00000032897	Nfyc	-2.09072	0.000747849	0.0361641	down
ENSMUSG00000044279	Crb3	-1.30586	0.000776882	0.0372687	down
ENSMUSG00000110151	Gm38416	-9.14656	0.000776614	0.0372687	down
ENSMUSG00000041328	Pcf11	-7.24796	0.000783348	0.0374298	down
ENSMUSG00000009630	Ppp2cb	-1.68617	0.000797094	0.0377867	down
ENSMUSG00000038368	Focad	-9.18665	0.000821992	0.0385121	down
ENSMUSG00000001065	Zfp276	-9.21051	0.000848245	0.039133	down
ENSMUSG00000017760	Ctsa	-2.01909	0.000868208	0.0399011	down
ENSMUSG00000079111	Kdelr2	-3.00773	0.000891305	0.0407723	down
ENSMUSG00000021278	Amn	-9.24729	0.000941826	0.041847	down
ENSMUSG00000026509	Capn2	-9.15085	0.000940245	0.041847	down
ENSMUSG00000020070	Rufy2	-9.25067	0.000949189	0.0419527	down
ENSMUSG00000053574	4930563E22Rik	-9.10467	0.000958479	0.0421206	down
ENSMUSG00000020577	Tspan13	-9.12758	0.000979601	0.0427369	down
ENSMUSG00000039069	Mtg2	-5.04577	0.00102255	0.0442896	down
ENSMUSG00000118653	AC159819.1	-1.6299	0.00104256	0.0449946	down
ENSMUSG00000035378	Shq1	-9.14296	0.00106359	0.0457381	down
ENSMUSG00000039218	Srrm2	-1.40328	0.00110297	0.0470952	down
ENSMUSG00000032633	Flcn	-1.72202	0.00113899	0.0474555	down
ENSMUSG00000027222	Pex16	-3.15002	0.00112519	0.0474555	down
ENSMUSG00000041733	Coq5	-9.2059	0.00115197	0.0478308	down
ENSMUSG00000082343	Gm14404	-9.44812	0.00117678	0.0483606	down
ENSMUSG00000030603	Psmc4	-3.39513	0.00120058	0.049004	down
ENSMUSG00000019731	Slc35e1	-9.10613	0.00121946	0.0493193	down
ENSMUSG00000021764	Ndufs4	-9.21937	0.00128304	0.0508291	down
ENSMUSG00000034274	Thoc5	-2.22861	0.00128141	0.0508291	down
ENSMUSG00000033565	Rbfox2	-2.31519	0.00130321	0.0512809	down
ENSMUSG00000020315	Sptbn1	-4.12952	0.00130865	0.0513271	down
ENSMUSG00000034445	Cyb561a3	-7.04863	0.00131834	0.0513576	down
ENSMUSG00000020525	Ppm1d	-2.55503	0.00132669	0.0513654	down
ENSMUSG00000025578	Cbx8	-9.1775	0.00135434	0.0521009	down
ENSMUSG00000046410	Kcnk6	-5.50641	0.00135334	0.0521009	down
ENSMUSG00000024960	Plcb3	-9.56667	0.00136465	0.0523303	down
ENSMUSG00000074123	7420426K07Rik	-1.5176	0.00142579	0.053818	down
ENSMUSG00000108866	Gm35082	-9.09152	0.00142196	0.053818	down
ENSMUSG00000034686	Prr7	-9.01535	0.00146604	0.0549376	down
ENSMUSG00000093381	Gm20615	-8.97074	0.00165065	0.0591592	down
ENSMUSG00000042133	Ppig	-1.45937	0.00165082	0.0591592	down
ENSMUSG00000028766	Alpl	-8.95691	0.00171094	0.0604146	down
ENSMUSG00000063457	Rps15	-1.56037	0.00180107	0.0623741	down
ENSMUSG00000034826	Nup54	-1.75122	0.0018167	0.0624995	down
ENSMUSG00000046109	AB041806	-8.93089	0.0018574	0.0635369	down
ENSMUSG00000042225	Ammecr1	-8.94903	0.00191032	0.064795	down
ENSMUSG00000033454	Zbtb1	-9.88876	0.00197056	0.0657272	down
ENSMUSG00000031823	Zdhhc7	-3.05605	0.0020522	0.0669661	down
ENSMUSG00000040627	Aicda	-9.089	0.00212118	0.06869	down
ENSMUSG00000026694	Eef1aknmt	-7.99195	0.00212214	0.06869	down
ENSMUSG00000041506	Rrp9	-1.56498	0.00214435	0.0690379	down
ENSMUSG00000091614	Gm17657	-8.93156	0.00216247	0.0692507	down
ENSMUSG00000022671	Mzt2	-8.91919	0.00218093	0.0694211	down
ENSMUSG00000021413	Prpf4b	-7.71714	0.00218508	0.0694211	down
ENSMUSG00000039270	Megf9	-8.96835	0.00220409	0.0698407	down
ENSMUSG00000035561	Aldh1b1	-9.88157	0.00228028	0.0716889	down
ENSMUSG00000067288	Rps28	-2.00171	0.00227623	0.0716889	down
ENSMUSG00000022510	Trp63	-8.93927	0.00229721	0.0720329	down
ENSMUSG00000029101	Rgs12	-8.86909	0.00235357	0.073258	down
ENSMUSG00000024366	Gfra3	-9.86827	0.00236134	0.0732644	down
ENSMUSG00000026473	Glul	-1.14878	0.00239337	0.0735167	down
ENSMUSG00000098096	Gm26969	-8.8648	0.00238515	0.0735167	down
ENSMUSG00000024169	Ift140	-8.8892	0.00239297	0.0735167	down
ENSMUSG00000019975	Ikbip	-5.84077	0.00243497	0.0740389	down
ENSMUSG00000035397	Klf16	-2.00335	0.00243137	0.0740389	down
ENSMUSG00000017969	Ptgis	-8.87171	0.00242453	0.0740389	down
ENSMUSG00000043461	Sptssb	-9.15854	0.00241921	0.0740389	down
ENSMUSG00000117592	Gm46603	-8.92638	0.00259165	0.0778205	down
ENSMUSG00000078768	Zfp566	-2.29104	0.00271379	0.0808831	down
ENSMUSG00000042616	Oscp1	-8.84045	0.00272162	0.0809162	down
ENSMUSG00000039463	Slc9a8	-8.83583	0.00275373	0.0814683	down
ENSMUSG00000040732	Erg	-8.87926	0.00279128	0.082377	down
ENSMUSG00000028532	Cachd1	-8.87364	0.00285235	0.0832787	down
ENSMUSG00000038618	Rassf7	-8.82678	0.00285095	0.0832787	down
ENSMUSG00000031809	1700018B08Rik	-8.83168	0.00288057	0.0837801	down
ENSMUSG00000106943	Dancr	-8.80627	0.00293489	0.0847089	down
ENSMUSG00000035245	Eogt	-8.80652	0.00293016	0.0847089	down
ENSMUSG00000098092	Gm2076	-8.84867	0.00295305	0.0848631	down
ENSMUSG00000075558	Gm17151	-8.86053	0.0030722	0.0870408	down
ENSMUSG00000069270	H2ac6	-2.77732	0.00308493	0.0871963	down
ENSMUSG00000075284	Wipf1	-8.84382	0.00312539	0.0879271	down
ENSMUSG00000038975	Rabggtb	-9.75722	0.00314561	0.0880844	down
ENSMUSG00000034902	Pip5k1c	-4.32458	0.00322659	0.0890211	down
ENSMUSG00000024298	Zfp871	-8.7847	0.00325071	0.0891614	down
ENSMUSG00000021539	Lect2	-8.808	0.00332542	0.0907048	down
ENSMUSG00000046280	She	-8.77686	0.00335972	0.0907048	down
ENSMUSG00000024791	Cdca5	-1.20513	0.00341259	0.091721	down
ENSMUSG00000033938	Ndufb7	-8.80774	0.00340871	0.091721	down
ENSMUSG00000110097	Zscan4a	-1.85128	0.00342388	0.0918193	down
ENSMUSG00000025498	Irf7	-8.78974	0.00345211	0.0923709	down
ENSMUSG00000049672	Zbtb14	-7.56236	0.00352265	0.0938412	down
ENSMUSG00000045128	Rpl18a	-1.27093	0.00356141	0.0944557	down
ENSMUSG00000006731	B4galnt1	-8.88648	0.00358495	0.0948711	down
ENSMUSG00000042569	Dhrs7b	-8.76153	0.00361146	0.095363	down
ENSMUSG00000114347	Gm47913	-8.7963	0.0036744	0.0961815	down
ENSMUSG00000028329	Xpa	-5.94434	0.00366533	0.0961815	down
ENSMUSG00000000530	Acvrl1	-8.75278	0.00370916	0.0968808	down
ENSMUSG00000066224	Arid3c	-8.73589	0.00375703	0.0972868	down
ENSMUSG00000022723	Crybg3	-6.77175	0.00377685	0.0975902	down
ENSMUSG00000043445	Pgp	-1.65059	0.00381102	0.0980646	down
ENSMUSG00000000197	Nalcn	-8.79323	0.00383333	0.0982068	down
ENSMUSG00000040102	Klhl42	-6.11134	0.0038417	0.0982121	down
ENSMUSG00000036390	Gadd45a	-1.59021	0.00394661	0.100256	down
ENSMUSG00000058392	Rrp1b	-2.6682	0.00397535	0.100657	down
ENSMUSG00000041000	Trim62	-8.72829	0.00409484	0.102721	down
ENSMUSG00000036550	Cnot1	-1.42053	0.00411319	0.102774	down
ENSMUSG00000098211	Gm27045	-8.70526	0.00418222	0.103762	down
ENSMUSG00000035382	Pcsk7	-4.2475	0.00418806	0.103762	down
ENSMUSG00000110110	Gm30978	-9.04342	0.0042145	0.103989	down
ENSMUSG00000022037	Clu	-8.77883	0.00422411	0.104013	down
ENSMUSG00000006589	Aprt	-2.19987	0.00425547	0.104359	down
ENSMUSG00000028468	Rgp1	-8.69184	0.00437901	0.105862	down
ENSMUSG00000057894	Zfp329	-8.69937	0.00438067	0.105862	down
ENSMUSG00000081586	Gm11544	-1.19974	0.00441031	0.106209	down
ENSMUSG00000099966	2810402E24Rik	-8.75531	0.00444572	0.106753	down
ENSMUSG00000027613	Eif6	-1.21734	0.00446834	0.106753	down
ENSMUSG00000069208	Zfp825	-9.57446	0.00446591	0.106753	down
ENSMUSG00000097927	Gm6999	-8.71297	0.00448038	0.106828	down
ENSMUSG00000034449	Dhrs11	-8.68076	0.0045147	0.107222	down
ENSMUSG00000037966	Ninj1	-1.30851	0.00461043	0.108638	down
ENSMUSG00000097595	1500002F19Rik	-8.67149	0.00467179	0.109752	down
ENSMUSG00000033256	Shf	-8.67858	0.00485414	0.112401	down
ENSMUSG00000026691	Fmo3	-8.68915	0.00492682	0.113259	down
ENSMUSG00000074627	Mroh8	-8.65638	0.00493819	0.113259	down
ENSMUSG00000039202	Abhd2	-3.4557	0.00497879	0.11382	down
ENSMUSG00000040703	Cyp2s1	-8.65058	0.00499742	0.11382	down
ENSMUSG00000045275	Lca5l	-8.68292	0.00500944	0.11382	down
ENSMUSG00000002108	Nr1h3	-8.74985	0.00501675	0.11382	down
ENSMUSG00000055200	Sertad3	-8.65887	0.00502888	0.113821	down
ENSMUSG00000037313	Tacc3	-2.4617	0.00505334	0.113992	down
ENSMUSG00000042747	Krtcap2	-8.66793	0.00518767	0.116338	down
ENSMUSG00000003418	St8sia6	-8.64084	0.0051884	0.116338	down
ENSMUSG00000040482	Dxo	-8.6951	0.00529105	0.118419	down
ENSMUSG00000025764	Jade1	-3.63251	0.00538188	0.120006	down
ENSMUSG00000020109	Dnajb12	-1.80703	0.00544271	0.120907	down
ENSMUSG00000030849	Fgfr2	-9.0339	0.00548227	0.121123	down
ENSMUSG00000024140	Epas1	-8.90259	0.00550641	0.121434	down
ENSMUSG00000002661	Alkbh7	-8.62088	0.00566872	0.122876	down
ENSMUSG00000037337	Map4k1	-8.63216	0.00566884	0.122876	down
ENSMUSG00000025036	Sfxn2	-8.65391	0.00568382	0.122876	down
ENSMUSG00000052062	Pard3b	-8.61209	0.00583559	0.125231	down
ENSMUSG00000096088	Gm12614	-1.10209	0.00590257	0.126047	down
ENSMUSG00000038663	Fsd2	-8.61664	0.00594337	0.12642	down
ENSMUSG00000030116	Mfap5	-2.8248	0.00594871	0.12642	down
ENSMUSG00000029310	Nudt9	-6.59037	0.00595301	0.12642	down
ENSMUSG00000067148	Polr1c	-1.87828	0.00604948	0.127929	down
ENSMUSG00000028756	Pink1	-9.48835	0.00606968	0.127995	down
ENSMUSG00000041515	Irf8	-6.64484	0.00610937	0.128329	down
ENSMUSG00000038042	Ptpdc1	-2.81637	0.00622752	0.129733	down
ENSMUSG00000035873	Pawr	-8.67115	0.00625168	0.130011	down
ENSMUSG00000029070	Mxra8	-3.92274	0.00626911	0.130149	down
ENSMUSG00000032525	Nktr	-1.33084	0.00630592	0.130688	down
ENSMUSG00000021171	Esyt2	-3.36692	0.00641036	0.131271	down
ENSMUSG00000094005	Gm12625	-1.1923	0.00636357	0.131271	down
ENSMUSG00000038611	Phrf1	-1.84163	0.00640107	0.131271	down
ENSMUSG00000057455	Rit2	-8.68093	0.00639765	0.131271	down
ENSMUSG00000004945	Tmem242	-2.81643	0.00640314	0.131271	down
ENSMUSG00000079610	Ankrd39	-8.57984	0.00649713	0.132554	down
ENSMUSG00000022768	Ccdc116	-6.20767	0.00656866	0.132888	down
ENSMUSG00000025726	Slc28a1	-8.61779	0.00659469	0.132888	down
ENSMUSG00000026380	Tfcp2l1	-8.5897	0.00659338	0.132888	down
ENSMUSG00000009907	Vps4b	-2.94015	0.00663133	0.133302	down
ENSMUSG00000095134	Mid1-ps1	-8.56433	0.00665614	0.133532	down
ENSMUSG00000004565	Pnpla6	-8.60493	0.00666496	0.133532	down
ENSMUSG00000109730	Gm7151	-8.56078	0.00667905	0.133592	down
ENSMUSG00000026791	Slc2a8	-9.44422	0.00672786	0.134345	down
ENSMUSG00000032216	Nedd4	-1.93026	0.00678866	0.134666	down
ENSMUSG00000004347	Pde1c	-8.56374	0.00677774	0.134666	down
ENSMUSG00000043522	A430060F13Rik	-1.92719	0.0068706	0.135844	down
ENSMUSG00000001655	Hoxc13	-9.39643	0.00686632	0.135844	down
ENSMUSG00000056962	Jmjd6	-1.30552	0.00691117	0.136422	down
ENSMUSG00000103680	Gm37072	-7.30726	0.00700152	0.137979	down
ENSMUSG00000114479	Gm49375	-8.58882	0.00706593	0.139021	down
ENSMUSG00000030284	Creld1	-8.54535	0.00719703	0.140681	down
ENSMUSG00000045328	Cenpe	-1.60635	0.0072923	0.141438	down
ENSMUSG00000039278	Pcsk1n	-5.88037	0.00729452	0.141438	down
ENSMUSG00000081534	Slc48a1	-9.37177	0.00727468	0.141438	down
ENSMUSG00000024219	Anks1	-4.93014	0.00735867	0.142201	down
ENSMUSG00000029571	Tmem106b	-9.36554	0.00738111	0.142201	down
ENSMUSG00000014554	Dguok	-8.6454	0.00750765	0.143245	down
ENSMUSG00000097000	Gm17435	-8.52977	0.00776151	0.146254	down
ENSMUSG00000017765	Slc12a4	-8.52947	0.00789603	0.147863	down
ENSMUSG00000044496	2510039O18Rik	-2.38963	0.00792063	0.147864	down
ENSMUSG00000025226	Fbxl15	-8.52403	0.00795003	0.148183	down
ENSMUSG00000037353	Letmd1	-6.6486	0.0079756	0.14843	down
ENSMUSG00000103556	Gm38215	-8.51187	0.00801301	0.148896	down
ENSMUSG00000034555	Tex16	-8.49808	0.00804421	0.149246	down
ENSMUSG00000069255	Dusp22	-8.49991	0.00815562	0.150386	down
ENSMUSG00000038160	Atg5	-1.82562	0.00833016	0.152669	down
ENSMUSG00000031342	Gpm6b	-9.30822	0.00841871	0.154057	down
ENSMUSG00000060862	Zbtb40	-8.55008	0.00849261	0.154939	down
ENSMUSG00000053205	Styx	-8.4801	0.00855038	0.155717	down
ENSMUSG00000084786	Ubl5	-1.03008	0.00865488	0.156712	down
ENSMUSG00000031928	Mre11a	-6.50024	0.00901262	0.16101	down
ENSMUSG00000051065	Mb21d2	-8.45682	0.00913869	0.162539	down
ENSMUSG00000030543	Mesp2	-1.66595	0.00917704	0.16298	down
ENSMUSG00000036104	Rab3gap1	-1.59901	0.00922465	0.163344	down
ENSMUSG00000035828	Pim3	-1.44357	0.00927885	0.164063	down
ENSMUSG00000020079	Supv3l1	-1.10232	0.00946258	0.166092	down
ENSMUSG00000079584	Tm9sf5	-9.29318	0.0094616	0.166092	down
ENSMUSG00000040174	Alkbh3	-8.53841	0.00954643	0.167076	down
ENSMUSG00000056459	Zbtb25	-8.61992	0.00962732	0.168004	down
ENSMUSG00000038260	Trpm4	-9.28319	0.00967213	0.168541	down
ENSMUSG00000054892	Txk	-8.52184	0.00971779	0.169092	down
ENSMUSG00000024201	Kdm4b	-9.24173	0.00978481	0.169295	down
ENSMUSG00000020277	Pfkl	-4.14498	0.00977656	0.169295	down
ENSMUSG00000005410	Mcm5	-2.41976	0.00994039	0.171234	down
ENSMUSG00000032666	1700025G04Rik	-8.42312	0.0101038	0.1738	down
ENSMUSG00000028945	Rheb	-1.70453	0.0101464	0.174283	down
ENSMUSG00000007783	Cpt1c	-7.17171	0.0101893	0.174615	down
ENSMUSG00000003099	Ppp5c	-2.19576	0.0102359	0.174923	down
ENSMUSG00000020739	Nup85	-1.89191	0.0102647	0.175067	down
ENSMUSG00000022864	D16Ertd472e	-1.47196	0.0102945	0.175079	down
ENSMUSG00000102404	5530400K19Rik	-8.45394	0.0104299	0.176882	down
ENSMUSG00000113233	Gm31063	-8.41792	0.0104735	0.177123	down
ENSMUSG00000034160	Ogt	-4.96931	0.0105352	0.177916	down
ENSMUSG00000097589	Dleu2	-8.41402	0.0105576	0.178045	down
ENSMUSG00000001416	Cct3	-1.11266	0.0106179	0.178715	down
ENSMUSG00000002771	Grin2d	-8.40483	0.010627	0.178715	down
ENSMUSG00000063801	Ap3s2	-3.32719	0.0107321	0.179728	down
ENSMUSG00000053774	Ubxn7	-2.40808	0.0107284	0.179728	down
ENSMUSG00000022814	Umps	-3.77177	0.0107094	0.179728	down
ENSMUSG00000027365	Trpm7	-1.58084	0.0108283	0.181088	down
ENSMUSG00000025364	Pa2g4	-1.33122	0.0110036	0.183511	down
ENSMUSG00000083833	Gm13841	-1.28791	0.0111492	0.185169	down
ENSMUSG00000046434	Hnrnpa1	-1.04716	0.0112195	0.18608	down
ENSMUSG00000022558	Mroh1	-6.16795	0.0112527	0.186248	down
ENSMUSG00000069844	Sco1	-8.46255	0.0113221	0.187008	down
ENSMUSG00000087390	Gm7598	-8.3873	0.0114089	0.187414	down
ENSMUSG00000014444	Piezo1	-8.38365	0.011404	0.187414	down
ENSMUSG00000030095	Tmem43	-8.3873	0.0114089	0.187414	down
ENSMUSG00000022109	Med4	-1.39122	0.0115233	0.188778	down
ENSMUSG00000030604	Zfp626	-9.15768	0.0117739	0.192099	down
ENSMUSG00000112833	Gm36595	-8.45687	0.0118441	0.19216	down
ENSMUSG00000113750	Gm5628	-4.49733	0.0118406	0.19216	down
ENSMUSG00000042279	H1f8	-1.00429	0.0117938	0.19216	down
ENSMUSG00000054509	Parp4	-8.58266	0.0118574	0.19216	down
ENSMUSG00000021418	Rpp40	-1.94473	0.0118262	0.19216	down
ENSMUSG00000036992	Nxt1	-1.23903	0.0118781	0.192237	down
ENSMUSG00000005299	Letm1	-2.02114	0.0119201	0.1926	down
ENSMUSG00000073434	Wdr90	-7.18472	0.0119965	0.1926	down
ENSMUSG00000081058	H3c15	-5.79173	0.0121894	0.195177	down
ENSMUSG00000053175	Bcl3	-8.38197	0.012265	0.195607	down
ENSMUSG00000089687	Rab42	-6.54325	0.0122589	0.195607	down
ENSMUSG00000073386	9830107B12Rik	-8.35841	0.012303	0.195953	down
ENSMUSG00000029534	St7	-8.36417	0.0123268	0.196073	down
ENSMUSG00000079330	Lemd1	-8.34818	0.0123494	0.196172	down
ENSMUSG00000050144	Slc25a44	-1.08384	0.0124376	0.197054	down
ENSMUSG00000061207	Stk19	-4.26837	0.0124706	0.197317	down
ENSMUSG00000078650	G6pc	-8.40546	0.012506	0.197617	down
ENSMUSG00000029710	Ephb4	-9.15763	0.0126668	0.198288	down
ENSMUSG00000094497	Gm8210	-1.29162	0.0126659	0.198288	down
ENSMUSG00000045967	Gpr158	-9.15763	0.0126668	0.198288	down
ENSMUSG00000036208	Nepro	-1.87002	0.01262	0.198288	down
ENSMUSG00000030243	Recql	-8.36956	0.0126572	0.198288	down
ENSMUSG00000052974	Cyp2f2	-9.12115	0.0127374	0.198925	down
ENSMUSG00000078365	Mos	-8.33582	0.0128234	0.200005	down
ENSMUSG00000107470	Gm3375	-2.12351	0.0128962	0.200365	down
ENSMUSG00000047257	Prss45	-8.3365	0.0129602	0.2011	down
ENSMUSG00000027204	Fbn1	-9.10628	0.0131466	0.202748	down
ENSMUSG00000113204	Gm46430	-6.59902	0.0131843	0.202748	down
ENSMUSG00000067567	Hdac8	-8.47525	0.0131762	0.202748	down
ENSMUSG00000000148	Brat1	-2.35015	0.0133267	0.204184	down
ENSMUSG00000025037	Maoa	-8.33859	0.0133455	0.204184	down
ENSMUSG00000038331	Satb2	-2.2164	0.013336	0.204184	down
ENSMUSG00000118275	Gm50289	-8.32058	0.0134671	0.205003	down
ENSMUSG00000107365	Gm43479	-8.31672	0.0135519	0.205586	down
ENSMUSG00000110440	Gm45894	-8.41505	0.0135566	0.205586	down
ENSMUSG00000031864	Ints10	-2.2851	0.0136633	0.206683	down
ENSMUSG00000033644	Piwil2	-4.73996	0.0136561	0.206683	down
ENSMUSG00000036376	Abt1	-1.30473	0.0137866	0.208025	down
ENSMUSG00000028048	Gba	-8.41652	0.0139786	0.209348	down
ENSMUSG00000036036	Zfp57	-2.34692	0.0139447	0.209348	down
ENSMUSG00000068114	Ccdc134	-8.356	0.0141089	0.209735	down
ENSMUSG00000039205	Ciz1	-8.33858	0.0140916	0.209735	down
ENSMUSG00000070319	Eif3g	-1.59062	0.0141041	0.209735	down
ENSMUSG00000055540	Epha6	-8.33858	0.0140916	0.209735	down
ENSMUSG00000097050	Gm9918	-6.43219	0.0140372	0.209735	down
ENSMUSG00000002010	Idh3g	-1.90375	0.0145089	0.214116	down
ENSMUSG00000028360	Slc44a5	-8.30514	0.0145637	0.214116	down
ENSMUSG00000073409	H2-Q6	-3.3936	0.0146203	0.214687	down
ENSMUSG00000026688	Mgst3	-1.21255	0.0147528	0.215456	down
ENSMUSG00000010045	Tmem115	-8.2835	0.0147216	0.215456	down
ENSMUSG00000038888	Ctu1	-8.44582	0.0148152	0.215968	down
ENSMUSG00000097640	Gm20033	-8.28421	0.0148623	0.216156	down
ENSMUSG00000039828	Wdr70	-1.87781	0.014864	0.216156	down
ENSMUSG00000030357	Fkbp4	-1.17967	0.0150815	0.218791	down
ENSMUSG00000028649	Macf1	-9.0374	0.0151913	0.219754	down
ENSMUSG00000027298	Tyro3	-9.06742	0.0152756	0.219754	down
ENSMUSG00000048047	Zbtb33	-9.06742	0.0152756	0.219754	down
ENSMUSG00000068134	Zfp120	-4.2516	0.0153534	0.220609	down
ENSMUSG00000039328	Rnf122	-1.04717	0.0155712	0.222676	down
ENSMUSG00000053897	Slc39a8	-8.27347	0.0157001	0.223988	down
ENSMUSG00000034765	Dusp5	-2.34807	0.01576	0.224309	down
ENSMUSG00000008976	Gabpa	-1.20493	0.0159825	0.226141	down
ENSMUSG00000109160	4930598N05Rik	-8.40992	0.0160405	0.226164	down
ENSMUSG00000039648	Kyat1	-8.24913	0.0160219	0.226164	down
ENSMUSG00000117446	Gm35551	-8.24804	0.0161628	0.227621	down
ENSMUSG00000028020	Glrb	-8.99765	0.0164857	0.230305	down
ENSMUSG00000041763	Tpp2	-2.78229	0.0164682	0.230305	down
ENSMUSG00000021754	Map3k1	-8.2407	0.0166046	0.231407	down
ENSMUSG00000092278	Gm8752	-8.27993	0.0166244	0.231415	down
ENSMUSG00000096644	Magea1	-8.23032	0.0171774	0.236836	down
ENSMUSG00000022216	Psme1	-6.21894	0.0174563	0.239126	down
ENSMUSG00000031950	Gabarapl2	-1.26445	0.0175596	0.239451	down
ENSMUSG00000018541	Cwc25	-4.10872	0.0176831	0.240591	down
ENSMUSG00000027524	Edn3	-8.95679	0.0179093	0.241072	down
ENSMUSG00000062014	Gmfb	-3.19252	0.0178857	0.241072	down
ENSMUSG00000017404	Rpl19	-1.50996	0.018016	0.242111	down
ENSMUSG00000035198	Tubg1	-1.24639	0.0181617	0.24367	down
ENSMUSG00000011960	Ccnt1	-1.41151	0.0182237	0.244084	down
ENSMUSG00000075225	Ccdc162	-8.23921	0.0182762	0.244515	down
ENSMUSG00000049382	Krt8	-8.19922	0.0183787	0.245069	down
ENSMUSG00000042369	Rbm45	-8.19351	0.0184381	0.24559	down
ENSMUSG00000005237	Dnah2	-8.20527	0.0185116	0.245841	down
ENSMUSG00000078963	Hsbp1l1	-8.94011	0.0185182	0.245841	down
ENSMUSG00000054855	Rnd1	-8.94011	0.0185182	0.245841	down
ENSMUSG00000024039	Cbs	-8.40952	0.0185673	0.246221	down
ENSMUSG00000011263	Exoc3l2	-1.34598	0.0187167	0.24793	down
ENSMUSG00000029027	Dffb	-8.9317	0.0188316	0.248919	down
ENSMUSG00000034258	Flvcr2	-8.95869	0.0189875	0.249867	down
ENSMUSG00000034614	Pik3ip1	-8.95869	0.0189875	0.249867	down
ENSMUSG00000063354	Slc39a4	-4.52256	0.0190179	0.249994	down
ENSMUSG00000043505	Gimap5	-8.19086	0.0193893	0.25313	down
ENSMUSG00000021466	Ptch1	-8.94609	0.0194592	0.25313	down
ENSMUSG00000052056	Zfp217	-1.38594	0.019454	0.25313	down
ENSMUSG00000020549	Elac2	-2.48229	0.0195091	0.253135	down
ENSMUSG00000033703	Fcsk	-4.98508	0.0195056	0.253135	down
ENSMUSG00000063160	Numbl	-6.17699	0.0196349	0.253945	down
ENSMUSG00000114590	5930438M14Rik	-8.90617	0.0197989	0.255519	down
ENSMUSG00000034127	Tspan8	-6.90439	0.0201103	0.25843	down
ENSMUSG00000053519	Kcnip1	-8.89755	0.0201379	0.258508	down
ENSMUSG00000073910	Mob3b	-5.27374	0.0201908	0.258558	down
ENSMUSG00000020534	Shmt1	-1.10956	0.0202572	0.258935	down
ENSMUSG00000037486	Asxl2	-1.64141	0.0203715	0.259844	down
ENSMUSG00000038843	Gcnt1	-8.2236	0.0205317	0.260401	down
ENSMUSG00000029669	Tspan12	-8.88889	0.0204835	0.260401	down
ENSMUSG00000074830	Zfp640	-5.18717	0.0205337	0.260401	down
ENSMUSG00000022193	Psmb5	-2.16958	0.0205835	0.260616	down
ENSMUSG00000029501	Ankle2	-2.45141	0.0207481	0.2616	down
ENSMUSG00000039130	Zc3hc1	-1.34375	0.0207061	0.2616	down
ENSMUSG00000029925	Tbxas1	-8.88017	0.020836	0.261886	down
ENSMUSG00000056155	Nanos3	-8.9076	0.020963	0.262114	down
ENSMUSG00000029832	Nfe2l3	-8.14869	0.0209441	0.262114	down
ENSMUSG00000021236	Entpd5	-8.28337	0.021032	0.262164	down
ENSMUSG00000031788	Kifc3	-8.17589	0.0211014	0.262481	down
ENSMUSG00000116348	Gm18722	-8.8714	0.0211956	0.263381	down
ENSMUSG00000029625	Cpsf4	-1.4617	0.0213984	0.26508	down
ENSMUSG00000043629	1700019D03Rik	-8.86258	0.0215623	0.265103	down
ENSMUSG00000100000	1700023F02Rik	-8.89455	0.0214942	0.265103	down
ENSMUSG00000055874	Foxi3	-8.15456	0.0215491	0.265103	down
ENSMUSG00000052949	Rnf157	-6.91388	0.0215604	0.265103	down
ENSMUSG00000040767	Snrnp25	-2.08826	0.0215763	0.265103	down
ENSMUSG00000058301	Upf1	-2.14824	0.0215674	0.265103	down
ENSMUSG00000070604	Vsig10l	-8.89455	0.0214942	0.265103	down
ENSMUSG00000030678	Maz	-8.17512	0.0217248	0.266155	down
ENSMUSG00000046111	Cep295	-3.67226	0.0220626	0.268711	down
ENSMUSG00000029003	Mad2l2	-1.18019	0.0221715	0.268937	down
ENSMUSG00000018012	Rac3	-1.78299	0.0221788	0.268937	down
ENSMUSG00000048217	Nags	-8.86807	0.0226044	0.271704	down
ENSMUSG00000036315	Polr1h	-1.31916	0.02261	0.271704	down
ENSMUSG00000038299	Wdr36	-1.21965	0.022586	0.271704	down
ENSMUSG00000027165	Iftap	-8.10684	0.0228137	0.27171	down
ENSMUSG00000017615	Tnfaip1	-1.10324	0.0227914	0.27171	down
ENSMUSG00000046822	Slc39a3	-8.10524	0.0229068	0.27255	down
ENSMUSG00000075703	Selenoi	-4.36837	0.0230062	0.273099	down
ENSMUSG00000024527	Afg3l2	-2.00841	0.0232636	0.273656	down
ENSMUSG00000079487	Med12	-8.85464	0.0231844	0.273656	down
ENSMUSG00000031425	Plp1	-8.24815	0.0232265	0.273656	down
ENSMUSG00000023988	Bysl	-1.77785	0.0234404	0.274825	down
ENSMUSG00000108709	4933431G14Rik	-8.81764	0.0235094	0.275099	down
ENSMUSG00000027296	Itpka	-8.81764	0.0235094	0.275099	down
ENSMUSG00000097121	D130020L05Rik	-8.09141	0.0236039	0.275936	down
ENSMUSG00000028070	Naxe	-2.6234	0.0238046	0.277488	down
ENSMUSG00000024437	Gm8615	-8.09303	0.0240351	0.27962	down
ENSMUSG00000082376	Gm14442	-8.2361	0.0244232	0.281416	down
ENSMUSG00000024529	Lox	-8.82742	0.0243971	0.281416	down
ENSMUSG00000064147	Rab44	-8.82742	0.0243971	0.281416	down
ENSMUSG00000035699	Slc51a	-8.82742	0.0243971	0.281416	down
ENSMUSG00000056091	St3gal5	-8.18479	0.0243437	0.281416	down
ENSMUSG00000040532	Abhd11	-4.24488	0.0246275	0.28307	down
ENSMUSG00000078816	Prkcg	-5.77798	0.0247604	0.283943	down
ENSMUSG00000041358	Nutm1	-8.06835	0.0248895	0.28488	down
ENSMUSG00000035277	Arx	-6.8468	0.0253662	0.28718	down
ENSMUSG00000023971	Rrp36	-2.59792	0.0253668	0.28718	down
ENSMUSG00000035293	G2e3	-1.70756	0.0255312	0.287579	down
ENSMUSG00000023147	Get1	-8.07867	0.0255065	0.287579	down
ENSMUSG00000022996	Wnt10b	-8.06168	0.0255169	0.287579	down
ENSMUSG00000022526	Zfp251	-8.07251	0.02603	0.29156	down
ENSMUSG00000038496	Slc19a3	-1.38393	0.026144	0.292399	down
ENSMUSG00000008090	Fgfrl1	-8.78559	0.0263452	0.293452	down
ENSMUSG00000020447	Npc1l1	-3.47342	0.0263202	0.293452	down
ENSMUSG00000094436	Gm16327	-3.75211	0.0266586	0.295453	down
ENSMUSG00000109390	Gm45718	-8.22081	0.0267141	0.295453	down
ENSMUSG00000038481	Cdk19	-3.99353	0.0270074	0.297526	down
ENSMUSG00000024732	Ccdc86	-1.71555	0.027095	0.297569	down
ENSMUSG00000001767	Crnkl1	-1.04677	0.0271102	0.297569	down
ENSMUSG00000074274	D930028M14Rik	-8.74268	0.0270634	0.297569	down
ENSMUSG00000058755	Osm	-8.13756	0.0272141	0.298259	down
ENSMUSG00000020694	Tlk2	-1.83378	0.0275423	0.299852	down
ENSMUSG00000105093	Gm17815	-8.75701	0.0277547	0.300534	down
ENSMUSG00000007594	Hapln4	-8.75701	0.0277547	0.300534	down
ENSMUSG00000034023	Fancd2	-8.06378	0.0279232	0.301816	down
ENSMUSG00000003161	Sri	-8.07868	0.0279019	0.301816	down
ENSMUSG00000000078	Klf6	-8.29587	0.0281461	0.303137	down
ENSMUSG00000023259	Slc26a6	-4.22811	0.028215	0.303607	down
ENSMUSG00000032643	Fhl3	-3.80685	0.0283469	0.304224	down
ENSMUSG00000034311	Kif4	-1.51335	0.0283085	0.304224	down
ENSMUSG00000061048	Cdh3	-2.51506	0.0285304	0.304258	down
ENSMUSG00000054931	Zkscan4	-8.71354	0.0285534	0.304258	down
ENSMUSG00000066892	Fbxl12	-1.58098	0.0286562	0.304545	down
ENSMUSG00000021244	Ylpm1	-3.04788	0.0288453	0.305476	down
ENSMUSG00000035770	Dync1li2	-5.68834	0.0289866	0.30621	down
ENSMUSG00000059070	Rpl18	-1.00754	0.0290558	0.306458	down
ENSMUSG00000020087	Tysnd1	-8.70369	0.029071	0.306458	down
ENSMUSG00000032294	Pkm	-1.65547	0.0292698	0.307532	down
ENSMUSG00000037991	Rmi2	-6.76038	0.0293938	0.308034	down
ENSMUSG00000023106	Denr	-1.14326	0.0295386	0.308745	down
ENSMUSG00000033102	Cdc14b	-1.08295	0.029762	0.310003	down
ENSMUSG00000020673	Tpo	-2.61534	0.0299502	0.311157	down
ENSMUSG00000021611	Tert	-8.71306	0.0300367	0.311786	down
ENSMUSG00000072770	Acrbp	-8.6838	0.030139	0.312041	down
ENSMUSG00000060429	Sntb1	-8.6838	0.030139	0.312041	down
ENSMUSG00000069184	Zfp72	-8.6838	0.030139	0.312041	down
ENSMUSG00000039737	Prkrip1	-1.81358	0.0301936	0.312338	down
ENSMUSG00000040520	Manea	-8.22188	0.0304832	0.313985	down
ENSMUSG00000034361	Cpne2	-8.67374	0.03069	0.314233	down
ENSMUSG00000032198	Dock6	-8.18567	0.030561	0.314233	down
ENSMUSG00000028479	Gne	-8.683	0.0316795	0.322445	down
ENSMUSG00000073406	H2-Bl	-8.683	0.0316795	0.322445	down
ENSMUSG00000041923	Nol4	-8.683	0.0316795	0.322445	down
ENSMUSG00000090256	Alms1-ps1	-4.25112	0.0317336	0.322509	down
ENSMUSG00000007850	Hnrnph1	-1.80866	0.0317393	0.322509	down
ENSMUSG00000085507	Gm2709	-5.9854	0.0317836	0.322686	down
ENSMUSG00000025058	Tasl	-8.65343	0.0318272	0.322857	down
ENSMUSG00000024827	Gldc	-1.77713	0.0320031	0.323823	down
ENSMUSG00000055421	Pcdh9	-1.66886	0.0322365	0.325637	down
ENSMUSG00000031778	Cx3cl1	-8.64316	0.0323972	0.326439	down
ENSMUSG00000052372	Il1rapl1	-8.64316	0.0323972	0.326439	down
ENSMUSG00000081402	Gm15455	-1.04998	0.0324438	0.326635	down
ENSMUSG00000020863	Luc7l3	-1.70662	0.0325837	0.327496	down
ENSMUSG00000006299	Aamp	-2.13992	0.0326561	0.327763	down
ENSMUSG00000109324	Prmt1	-5.71815	0.0326695	0.327763	down
ENSMUSG00000055835	Zfp1	-1.36434	0.0329428	0.329182	down
ENSMUSG00000020437	Myo1g	-8.14215	0.033074	0.329673	down
ENSMUSG00000043831	Lysmd4	-7.42378	0.0332274	0.330654	down
ENSMUSG00000032193	Ldlr	-8.16559	0.0336994	0.333696	down
ENSMUSG00000022711	Pmm2	-4.54849	0.0346767	0.341067	down
ENSMUSG00000073802	Cdkn2b	-8.60134	0.0348752	0.341131	down
ENSMUSG00000028246	Faxc	-8.60134	0.0348752	0.341131	down
ENSMUSG00000025156	Gps1	-1.26317	0.0347335	0.341131	down
ENSMUSG00000027854	Sike1	-3.88756	0.0352022	0.342937	down
ENSMUSG00000020232	Hmg20b	-1.76876	0.0355794	0.346331	down
ENSMUSG00000026754	Golga1	-4.91217	0.0359796	0.348318	down
ENSMUSG00000069272	H2ac8	-2.47543	0.035986	0.348318	down
ENSMUSG00000031813	Mvb12a	-8.09728	0.0359313	0.348318	down
ENSMUSG00000032925	Itgbl1	-8.57997	0.0361957	0.349785	down
ENSMUSG00000091994	E130317F20Rik	-8.60498	0.0362648	0.349891	down
ENSMUSG00000083705	Gm8624	-1.54647	0.0363246	0.350188	down
ENSMUSG00000074577	Ripor3	-8.12188	0.0363885	0.350374	down
ENSMUSG00000003344	Btbd2	-1.43114	0.0366871	0.351533	down
ENSMUSG00000034269	Setd5	-2.20822	0.0366977	0.351533	down
ENSMUSG00000031723	Txnl4b	-5.3124	0.0366613	0.351533	down
ENSMUSG00000039841	Zfp800	-6.65717	0.0365832	0.351533	down
ENSMUSG00000086127	Gm11934	-7.35675	0.0369665	0.352985	down
ENSMUSG00000032602	Slc25a20	-1.85531	0.0370773	0.353482	down
ENSMUSG00000017550	Atad5	-1.70665	0.0373583	0.354757	down
ENSMUSG00000029603	Dtx1	-8.54731	0.0382861	0.360122	down
ENSMUSG00000042284	Itga1	-8.57255	0.0383121	0.360122	down
ENSMUSG00000071451	Psmg4	-8.54731	0.0382861	0.360122	down
ENSMUSG00000069910	Spdl1	-1.05994	0.0386086	0.361185	down
ENSMUSG00000034931	Dhx8	-1.00358	0.0388285	0.362148	down
ENSMUSG00000074052	BC048644	-8.53625	0.0390136	0.362191	down
ENSMUSG00000032226	Gcnt3	-8.53625	0.0390136	0.362191	down
ENSMUSG00000079505	Gm11131	-8.53625	0.0390136	0.362191	down
ENSMUSG00000033871	Ppargc1b	-8.53625	0.0390136	0.362191	down
ENSMUSG00000066151	Fkbp15	-2.20771	0.0390964	0.362208	down
ENSMUSG00000082308	Gm15770	-6.58723	0.0391056	0.362208	down
ENSMUSG00000022476	Polr3h	-1.26505	0.0391759	0.362383	down
ENSMUSG00000029521	Chek2	-1.22585	0.0392546	0.362472	down
ENSMUSG00000005378	Bud23	-3.68626	0.0393439	0.362741	down
ENSMUSG00000047242	Taf9b	-1.67755	0.0394544	0.363342	down
ENSMUSG00000066149	Cdc26	-2.06086	0.039864	0.364884	down
ENSMUSG00000011837	Snapc2	-1.13363	0.0402771	0.366347	down
ENSMUSG00000033653	Vps8	-5.19831	0.0402827	0.366347	down
ENSMUSG00000050217	Lgsn	-8.53937	0.0404952	0.367054	down
ENSMUSG00000032313	Tmem266	-8.53937	0.0404952	0.367054	down
ENSMUSG00000021072	Tmx1	-6.59885	0.0404752	0.367054	down
ENSMUSG00000034342	Cbl	-1.03433	0.0410076	0.370573	down
ENSMUSG00000021130	Galnt16	-8.50257	0.0412936	0.37245	down
ENSMUSG00000041958	Pigs	-1.79938	0.0413446	0.372627	down
ENSMUSG00000007989	Fzd3	-3.75902	0.0416153	0.373584	down
ENSMUSG00000015846	Rxra	-2.55677	0.0415516	0.373584	down
ENSMUSG00000037364	Srrt	-2.66935	0.0415756	0.373584	down
ENSMUSG00000015165	Hnrnpl	-2.34572	0.0418666	0.37425	down
ENSMUSG00000073051	Gm14812	-8.49117	0.0420659	0.374602	down
ENSMUSG00000002578	Ikzf4	-1.9533	0.0419967	0.374602	down
ENSMUSG00000086798	Gm16222	-6.60635	0.042272	0.375139	down
ENSMUSG00000020801	Med31	-1.22017	0.0423909	0.375591	down
ENSMUSG00000004562	Arhgef40	-8.47967	0.0428788	0.377273	down
ENSMUSG00000055730	Ces2a	-8.47967	0.0428788	0.377273	down
ENSMUSG00000030303	Far2	-8.47967	0.0428788	0.377273	down
ENSMUSG00000025328	Padi3	-5.61992	0.0429567	0.377273	down
ENSMUSG00000039826	Trub2	-1.31024	0.0429545	0.377273	down
ENSMUSG00000039512	Uhrf1bp1	-3.02007	0.0430414	0.377741	down
ENSMUSG00000061032	Rrp1	-2.52464	0.0434992	0.381204	down
ENSMUSG00000024069	Slc30a6	-4.42063	0.0436187	0.381418	down
ENSMUSG00000034795	Ccdc122	-8.48814	0.0440299	0.384177	down
ENSMUSG00000045268	Zfp691	-8.48814	0.0440299	0.384177	down
ENSMUSG00000023938	Aars2	-8.45641	0.0445592	0.385167	down
ENSMUSG00000025533	Asl	-8.45641	0.0445592	0.385167	down
ENSMUSG00000007030	Vwa7	-8.45641	0.0445592	0.385167	down
ENSMUSG00000030707	Coro1a	-6.58285	0.0446963	0.385798	down
ENSMUSG00000056612	Ppp1r14b	-1.18685	0.0449314	0.38684	down
ENSMUSG00000042821	Snai1	-1.02637	0.0451841	0.388615	down
ENSMUSG00000021033	Gstz1	-8.47065	0.0452948	0.388735	down
ENSMUSG00000062300	Nectin2	-8.47065	0.0452948	0.388735	down
ENSMUSG00000005699	Pard6a	-8.47065	0.0452948	0.388735	down
ENSMUSG00000052917	Senp7	-2.54193	0.0454052	0.389044	down
ENSMUSG00000044162	Tnip3	-8.44463	0.0454277	0.389044	down
ENSMUSG00000052760	A630001G21Rik	-4.70051	0.0456371	0.389602	down
ENSMUSG00000037573	Tob1	-1.2599	0.0455593	0.389602	down
ENSMUSG00000020537	Drg2	-1.83642	0.0464052	0.391464	down
ENSMUSG00000030286	Emc3	-1.7955	0.046204	0.391464	down
ENSMUSG00000109116	Sycp1-ps1	-8.43276	0.0463158	0.391464	down
ENSMUSG00000025432	Avil	-8.45294	0.0466021	0.392402	down
ENSMUSG00000025422	Agap2	-4.53642	0.0469147	0.393582	down
ENSMUSG00000003779	Kif20a	-1.80693	0.0470412	0.39417	down
ENSMUSG00000022912	Pros1	-8.42078	0.0472238	0.394975	down
ENSMUSG00000047793	Sned1	-8.42078	0.0472238	0.394975	down
ENSMUSG00000028869	Gnl2	-1.65347	0.0472715	0.395001	down
ENSMUSG00000003527	Ess2	-1.63657	0.0473591	0.395459	down
ENSMUSG00000003037	Rab8a	-1.2749	0.0474908	0.396283	down
ENSMUSG00000031967	Afg3l1	-2.10709	0.0475773	0.396455	down
ENSMUSG00000001785	Pwp1	-1.19958	0.0478648	0.3983	down
ENSMUSG00000006651	Aplp1	-8.40871	0.0481524	0.398483	down
ENSMUSG00000036882	Arhgap33	-8.40871	0.0481524	0.398483	down
ENSMUSG00000071454	Dtnb	-3.34197	0.0480669	0.398483	down
ENSMUSG00000110529	Gm45694	-8.40871	0.0481524	0.398483	down
ENSMUSG00000024544	Ldlrad4	-8.40871	0.0481524	0.398483	down
ENSMUSG00000040618	Pck2	-8.43502	0.0479534	0.398483	down
ENSMUSG00000032563	Mrpl3	-3.42731	0.049224	0.405408	down
ENSMUSG00000025880	Smad7	-1.33189	0.0492635	0.405455	down
ENSMUSG00000001415	Smg5	-1.57561	0.0494741	0.406534	down
ENSMUSG00000024991	Eif3a	-1.25043	0.049899	0.409009	down
ENSMUSG00000101249	Gm29216	1.56914	0	2.858e-14	up
ENSMUSG00000039304	Tnfsf10	23.104	9e-16	2.72708e-12	up
ENSMUSG00000022206	Npr3	22.9037	4.78e-15	1.15293e-11	up
ENSMUSG00000038205	Prkab2	22.6401	1.4098e-13	2.82925e-10	up
ENSMUSG00000078496	Zfp982	11.7424	2.66285e-12	4.5805e-09	up
ENSMUSG00000040522	Tlr8	22.3398	3.212e-12	4.83447e-09	up
ENSMUSG00000027506	Tpd52	1.7499	4.76417e-12	6.37394e-09	up
ENSMUSG00000066000	Zfp979	3.21602	4.34321e-11	4.35805e-08	up
ENSMUSG00000096576	Oog1	1.41043	4.97715e-11	4.60999e-08	up
ENSMUSG00000023868	Pde10a	20.8414	6.54521e-11	5.62935e-08	up
ENSMUSG00000096276	Gm2042	1.3316	2.5491e-09	1.81423e-06	up
ENSMUSG00000025017	Pik3ap1	9.85669	2.56141e-09	1.81423e-06	up
ENSMUSG00000029451	Pramel27	10.9565	4.19032e-09	2.80309e-06	up
ENSMUSG00000101111	Gm28437	1.28947	2.17765e-08	1.38006e-05	up
ENSMUSG00000102070	Gm28661	1.46373	2.33905e-08	1.40823e-05	up
ENSMUSG00000015943	Bola1	10.4818	1.17909e-07	6.45338e-05	up
ENSMUSG00000029130	Rnf32	10.3532	1.44068e-07	7.54229e-05	up
ENSMUSG00000114724	Gm47751	10.4917	1.68755e-07	8.12791e-05	up
ENSMUSG00000033953	Ppp3r1	2.98213	2.76928e-07	0.000115125	up
ENSMUSG00000037572	Wdhd1	10.2307	3.54807e-07	0.000142408	up
ENSMUSG00000038608	Dock10	9.1632	1.06959e-06	0.000378791	up
ENSMUSG00000020903	Stx8	10.174	1.19795e-06	0.000412129	up
ENSMUSG00000026219	Trip12	1.19039	1.7684e-06	0.000560351	up
ENSMUSG00000049305	Ccdc71	9.93951	2.70861e-06	0.000795473	up
ENSMUSG00000035078	Mtmr9	9.99123	2.65764e-06	0.000795473	up
ENSMUSG00000053916	Nanp	9.97412	3.86431e-06	0.0010575	up
ENSMUSG00000033420	Antxr1	2.15808	4.50859e-06	0.00116191	up
ENSMUSG00000041440	Gk5	9.85987	4.40068e-06	0.00116191	up
ENSMUSG00000062151	Unc13c	1.08195	5.48118e-06	0.00134692	up
ENSMUSG00000022681	Ntan1	3.18159	5.81658e-06	0.00140075	up
ENSMUSG00000104826	Gm42947	10.0378	6.11087e-06	0.00144277	up
ENSMUSG00000100862	Gm10925	1.17854	8.55912e-06	0.00190852	up
ENSMUSG00000053153	Spag16	9.73913	1.0688e-05	0.0023399	up
ENSMUSG00000030507	Dbx1	9.75926	1.14259e-05	0.00241367	up
ENSMUSG00000026150	Mff	1.71133	1.23063e-05	0.00255484	up
ENSMUSG00000040875	Osbpl10	9.7899	1.27329e-05	0.00259858	up
ENSMUSG00000049336	Tenm2	9.76116	1.39105e-05	0.00270154	up
ENSMUSG00000029229	Chic2	3.55254	1.45668e-05	0.0027841	up
ENSMUSG00000082884	Gm13339	3.95646	1.49322e-05	0.00280936	up
ENSMUSG00000091455	Otogl	9.7622	1.53207e-05	0.00283809	up
ENSMUSG00000036503	Rnf13	9.78976	1.66111e-05	0.00298529	up
ENSMUSG00000070056	Mfhas1	8.49166	1.74539e-05	0.00309062	up
ENSMUSG00000028972	Car6	9.77339	1.80348e-05	0.00309422	up
ENSMUSG00000036885	Arhgef26	3.63277	2.0107e-05	0.00328951	up
ENSMUSG00000045662	Henmt1	9.70502	1.99379e-05	0.00328951	up
ENSMUSG00000087303	Lipo2	9.67186	2.02163e-05	0.00328951	up
ENSMUSG00000026255	Efhd1	7.48246	2.19094e-05	0.00342611	up
ENSMUSG00000085953	Gm15496	9.68428	2.46259e-05	0.0036778	up
ENSMUSG00000048330	Ric3	9.59738	2.50052e-05	0.0036778	up
ENSMUSG00000023078	Cxcl13	9.57516	3.09588e-05	0.00438559	up
ENSMUSG00000038982	Bloc1s5	9.54922	3.33104e-05	0.00466385	up
ENSMUSG00000034663	Bmp2k	2.18984	4.09496e-05	0.00554016	up
ENSMUSG00000040329	Il7	1.99702	4.05534e-05	0.00554016	up
ENSMUSG00000054087	Fbxw28	1.62784	4.84163e-05	0.00607271	up
ENSMUSG00000085248	Gm11587	9.72203	4.72294e-05	0.00607271	up
ENSMUSG00000113120	E330035G20Rik	9.44695	5.36663e-05	0.00648086	up
ENSMUSG00000046324	Ermp1	1.23933	5.38233e-05	0.00648086	up
ENSMUSG00000032393	Dpp8	9.75032	5.4511e-05	0.00649869	up
ENSMUSG00000047352	Olfr976	4.73412	6.59693e-05	0.00749373	up
ENSMUSG00000035105	Egln3	9.39808	7.94123e-05	0.00869276	up
ENSMUSG00000021607	Mrpl36	9.57457	8.43161e-05	0.00907444	up
ENSMUSG00000046546	Fam43a	9.46836	8.69599e-05	0.00910508	up
ENSMUSG00000000355	Mcts1	9.34522	9.02589e-05	0.00936903	up
ENSMUSG00000054003	Tdrd9	9.36123	9.28469e-05	0.00955307	up
ENSMUSG00000015971	Actr8	9.39293	9.7405e-05	0.00985592	up
ENSMUSG00000031750	Il34	9.33937	9.91584e-05	0.00994971	up
ENSMUSG00000055994	Nod2	9.3203	0.000103678	0.0102327	up
ENSMUSG00000114358	Gm5200	9.41085	0.000125207	0.0119652	up
ENSMUSG00000086757	Gm2309	1.58267	0.000126991	0.0120258	up
ENSMUSG00000029273	Sult1d1	9.39137	0.000127838	0.0120258	up
ENSMUSG00000034295	Fhod3	1.09495	0.000138039	0.0128847	up
ENSMUSG00000048264	Dip2c	8.21695	0.000145758	0.013296	up
ENSMUSG00000043346	Gm6741	9.27148	0.000148257	0.0134223	up
ENSMUSG00000022200	Golph3	1.09805	0.000152857	0.013514	up
ENSMUSG00000024805	Pcgf5	1.46849	0.000153048	0.013514	up
ENSMUSG00000029088	Kcnip4	9.34039	0.000164696	0.0139655	up
ENSMUSG00000025089	Gfra1	9.52753	0.000169741	0.0141934	up
ENSMUSG00000066031	Pramel25	1.2581	0.000169086	0.0141934	up
ENSMUSG00000014850	Msh3	1.91942	0.000181491	0.0147658	up
ENSMUSG00000026544	Dusp23	9.21217	0.000189539	0.015317	up
ENSMUSG00000030189	Ybx3	1.33188	0.000200279	0.016077	up
ENSMUSG00000024331	Dsc2	9.87239	0.000202939	0.0161792	up
ENSMUSG00000021747	Cfap20dc	9.25131	0.00023133	0.0177085	up
ENSMUSG00000048439	Nupl2	7.96009	0.00023205	0.0177085	up
ENSMUSG00000021176	Efcab11	9.15283	0.000258128	0.0189058	up
ENSMUSG00000042515	Pwwp3b	9.16962	0.00025907	0.0189058	up
ENSMUSG00000036022	Fam122b	9.13266	0.000264118	0.0191581	up
ENSMUSG00000024738	Pga5	9.12732	0.000268453	0.0192408	up
ENSMUSG00000061371	Zfp873	4.47664	0.000268422	0.0192408	up
ENSMUSG00000113669	Gm36723	9.17166	0.000274374	0.0195488	up
ENSMUSG00000030921	Trim30a	9.12417	0.000279471	0.0197947	up
ENSMUSG00000105589	Fbxw14	1.3597	0.000284125	0.0200067	up
ENSMUSG00000085079	Khdc1b	1.13194	0.000306584	0.0205086	up
ENSMUSG00000074165	Zfp788	9.19763	0.000308284	0.0205086	up
ENSMUSG00000003929	Zfp81	5.3226	0.000303605	0.0205086	up
ENSMUSG00000046185	Zfp84	9.22232	0.000302639	0.0205086	up
ENSMUSG00000023892	Zfp51	1.96968	0.000324287	0.0212214	up
ENSMUSG00000034201	Gas2l1	9.07828	0.000338286	0.0217824	up
ENSMUSG00000073119	Speer4a	8.57562	0.000337537	0.0217824	up
ENSMUSG00000039676	Capsl	9.08243	0.000346293	0.0221793	up
ENSMUSG00000024921	Smarca2	2.60353	0.000350768	0.0223471	up
ENSMUSG00000014402	Tsg101	2.19782	0.000358681	0.0224942	up
ENSMUSG00000020467	Efemp1	9.16734	0.000369561	0.0229376	up
ENSMUSG00000041836	Ptpre	9.21173	0.000375163	0.02308	up
ENSMUSG00000085060	E330016L19Rik	1.54256	0.000387176	0.0234271	up
ENSMUSG00000066030	Oog2	1.98423	0.000385974	0.0234271	up
ENSMUSG00000052419	2610001J05Rik	9.12004	0.000415478	0.0246207	up
ENSMUSG00000037685	Atp8a1	9.05973	0.000410728	0.0246207	up
ENSMUSG00000045333	Zfp423	7.90396	0.000414471	0.0246207	up
ENSMUSG00000018363	Smurf2	1.21191	0.000457234	0.0265969	up
ENSMUSG00000041722	Khdc1c	1.45962	0.000480742	0.0276967	up
ENSMUSG00000019785	Clvs2	1.72004	0.000494467	0.0280843	up
ENSMUSG00000075166	Olfr1104	9.00881	0.000502449	0.0284037	up
ENSMUSG00000017119	Nbr1	1.80909	0.000534321	0.0292444	up
ENSMUSG00000055547	Apobec4	8.96914	0.0005551	0.0298391	up
ENSMUSG00000113489	Ubl5b	1.42627	0.000572152	0.0303347	up
ENSMUSG00000109190	Gm44621	8.96048	0.000586422	0.0308345	up
ENSMUSG00000020793	Galr2	9.01634	0.000640094	0.0329375	up
ENSMUSG00000028926	Cdk14	7.86926	0.000644044	0.032999	up
ENSMUSG00000031327	Chic1	8.93359	0.000648589	0.032999	up
ENSMUSG00000015790	Surf1	8.93529	0.000649512	0.032999	up
ENSMUSG00000038179	Slamf7	9.07952	0.000659539	0.0332236	up
ENSMUSG00000030757	Zkscan2	8.95474	0.000667727	0.0332236	up
ENSMUSG00000112424	Gm6494	8.9393	0.000693672	0.0343724	up
ENSMUSG00000023088	Abcc1	9.02207	0.000705105	0.0346537	up
ENSMUSG00000032845	Alpk2	2.64268	0.000791787	0.0376834	up
ENSMUSG00000080797	Gm15760	8.94922	0.000804271	0.0378364	up
ENSMUSG00000039345	Mettl22	7.74611	0.000804428	0.0378364	up
ENSMUSG00000027173	Depdc7	1.5371	0.000829027	0.0386911	up
ENSMUSG00000034098	Fstl5	9.18874	0.00084646	0.039133	up
ENSMUSG00000087491	Gm14552	1.668	0.000847466	0.039133	up
ENSMUSG00000026339	Ccdc93	9.0627	0.000895014	0.0407723	up
ENSMUSG00000029364	Wsb2	8.87075	0.000897323	0.0407723	up
ENSMUSG00000027420	Bfsp1	1.75525	0.000915625	0.0414475	up
ENSMUSG00000062127	Cttnbp2nl	1.04343	0.000919469	0.0414656	up
ENSMUSG00000030861	Acadsb	7.00556	0.000930034	0.0416303	up
ENSMUSG00000028514	Usp24	3.94038	0.000929265	0.0416303	up
ENSMUSG00000040270	Bach2	2.703	0.000951174	0.0419527	up
ENSMUSG00000104572	Fbxw23	2.77144	0.000966564	0.0423215	up
ENSMUSG00000028497	Hacd4	7.67016	0.000995422	0.0432703	up
ENSMUSG00000027316	Gfra4	9.09758	0.00107698	0.046149	up
ENSMUSG00000095193	Gm20939	4.8436	0.00113368	0.0474555	up
ENSMUSG00000035202	Lars2	1.22173	0.00113564	0.0474555	up
ENSMUSG00000032387	Rbpms2	1.16582	0.00113749	0.0474555	up
ENSMUSG00000027861	Casq2	8.84655	0.00117025	0.0482567	up
ENSMUSG00000078495	Zfp984	3.10835	0.0011679	0.0482567	up
ENSMUSG00000010796	Asz1	6.91761	0.00118333	0.0484643	up
ENSMUSG00000074580	4931440P22Rik	8.84467	0.00121232	0.0493159	up
ENSMUSG00000033382	Trappc8	1.93401	0.00122059	0.0493193	up
ENSMUSG00000030556	Lrrc28	1.40118	0.00123162	0.0495984	up
ENSMUSG00000059218	Pramel26	1.77408	0.00124576	0.0499208	up
ENSMUSG00000022829	Stxbp5l	3.08173	0.00128328	0.0508291	up
ENSMUSG00000055789	Ftdc2	8.77907	0.00129713	0.0512088	up
ENSMUSG00000043964	Orai3	8.76499	0.00132222	0.0513576	up
ENSMUSG00000059475	Zfp426	8.84311	0.00131753	0.0513576	up
ENSMUSG00000037058	Paip2	1.3956	0.00137394	0.0525192	up
ENSMUSG00000022090	Pdlim2	4.08639	0.00139299	0.0530363	up
ENSMUSG00000034435	Tmem30b	8.75168	0.00139627	0.0530363	up
ENSMUSG00000006720	Zfp184	9.19299	0.00143431	0.0539705	up
ENSMUSG00000031095	Cul4b	1.0156	0.0014697	0.0549376	up
ENSMUSG00000058838	Rps27a-ps2	2.57935	0.0014737	0.0549376	up
ENSMUSG00000038206	Fbxo8	1.01193	0.00148491	0.0551847	up
ENSMUSG00000041992	Rapgef5	1.17291	0.00149196	0.0552758	up
ENSMUSG00000036745	Ttll7	8.98217	0.00149838	0.0553435	up
ENSMUSG00000097047	1110020A21Rik	8.73026	0.00150305	0.0553464	up
ENSMUSG00000002847	Pla1a	8.73072	0.00152444	0.0559627	up
ENSMUSG00000038365	Fbxo25	7.741	0.00154908	0.0566943	up
ENSMUSG00000047407	Tgif1	8.73779	0.00156969	0.0572747	up
ENSMUSG00000021519	Mterf3	7.50952	0.00159821	0.058139	up
ENSMUSG00000069170	Adgrv1	2.00843	0.00163663	0.0591592	up
ENSMUSG00000116965	Gm36742	8.70828	0.00163697	0.0591592	up
ENSMUSG00000027684	Mecom	3.81433	0.00164245	0.0591592	up
ENSMUSG00000110444	Gm10033	8.7112	0.00167548	0.0596878	up
ENSMUSG00000078498	Zfp988	3.91651	0.00167513	0.0596878	up
ENSMUSG00000074354	Arhgap20os	1.02756	0.00168292	0.059776	up
ENSMUSG00000021470	Ercc6l2	2.23018	0.00170547	0.0603988	up
ENSMUSG00000050447	Lypd6	8.7834	0.00172508	0.0607359	up
ENSMUSG00000024347	Psd2	8.79531	0.00173498	0.0609066	up
ENSMUSG00000021069	Pygl	5.44904	0.00176053	0.0616235	up
ENSMUSG00000031283	Chrdl1	8.78881	0.0017724	0.0616965	up
ENSMUSG00000026203	Dnajb2	8.69664	0.00177286	0.0616965	up
ENSMUSG00000030225	Dera	8.77126	0.00180269	0.0623741	up
ENSMUSG00000037960	Card19	6.48083	0.00181356	0.0624995	up
ENSMUSG00000038528	Mfsd4b5	8.68046	0.0018232	0.0625447	up
ENSMUSG00000109055	Gm2676	6.82152	0.00189863	0.0646015	up
ENSMUSG00000063296	Tmem117	2.00638	0.00189926	0.0646015	up
ENSMUSG00000030643	Rab30	8.67891	0.00192416	0.0650808	up
ENSMUSG00000023031	Cela1	8.67338	0.00194798	0.0656638	up
ENSMUSG00000054387	Mdm4	1.00668	0.00195775	0.0656638	up
ENSMUSG00000035109	Shc4	8.66381	0.00195773	0.0656638	up
ENSMUSG00000091002	Tcerg1l	8.8487	0.00196438	0.0657029	up
ENSMUSG00000033752	Mnd1	8.73863	0.00198251	0.0657614	up
ENSMUSG00000003810	Mast2	2.34762	0.00201581	0.0666823	up
ENSMUSG00000107334	Gm7538	8.68316	0.00203252	0.0668676	up
ENSMUSG00000055320	Tead1	5.98562	0.00203089	0.0668676	up
ENSMUSG00000022377	Asap1	1.36004	0.0020482	0.0669661	up
ENSMUSG00000087230	Mroh3	7.6302	0.00204157	0.0669661	up
ENSMUSG00000035983	Gm7008	8.64771	0.00207232	0.0674402	up
ENSMUSG00000116813	4930579D07Rik	8.65697	0.00213764	0.0690062	up
ENSMUSG00000064010	Dppa1	8.64153	0.00215108	0.0690696	up
ENSMUSG00000020181	Nav3	1.8041	0.00217618	0.0694211	up
ENSMUSG00000113951	Ubl5c	1.23144	0.00225762	0.0713492	up
ENSMUSG00000083863	Gm13341	1.22819	0.00233627	0.0730675	up
ENSMUSG00000049093	Il23r	8.66702	0.00235452	0.073258	up
ENSMUSG00000039342	Ankar	6.75061	0.00245285	0.0743948	up
ENSMUSG00000024556	Me2	1.95283	0.00249283	0.0754177	up
ENSMUSG00000036620	Mgat4b	8.72696	0.00251446	0.0758811	up
ENSMUSG00000107879	9330102E08Rik	3.01158	0.00257527	0.0775222	up
ENSMUSG00000072774	Zfp951	1.45635	0.00261896	0.078445	up
ENSMUSG00000006800	Sulf2	2.02987	0.00263192	0.0786376	up
ENSMUSG00000055030	Sprr2e	8.58159	0.00273919	0.0812379	up
ENSMUSG00000030654	Arl6ip1	4.26594	0.00284819	0.0832787	up
ENSMUSG00000039753	Fbxl5	1.11334	0.00283052	0.0832787	up
ENSMUSG00000063001	Gm9701	6.1675	0.00294048	0.0847089	up
ENSMUSG00000007817	Zmiz1	7.36538	0.00294065	0.0847089	up
ENSMUSG00000021218	Gdi2	1.12895	0.00296191	0.0849153	up
ENSMUSG00000074981	Dcdc5	8.56048	0.00299357	0.085619	up
ENSMUSG00000041084	Ostc	3.23283	0.00300532	0.0857512	up
ENSMUSG00000025081	Tdrd1	2.23604	0.00302277	0.0858902	up
ENSMUSG00000058291	Zfp68	1.15983	0.00302445	0.0858902	up
ENSMUSG00000070686	Pramel34	1.38867	0.00311541	0.0878517	up
ENSMUSG00000004591	Pkn2	1.08554	0.00314179	0.0880844	up
ENSMUSG00000073755	5730409E04Rik	8.69405	0.00317516	0.0885001	up
ENSMUSG00000056629	Fkbp2	8.53183	0.00317421	0.0885001	up
ENSMUSG00000032373	Car12	8.70271	0.00320028	0.0885883	up
ENSMUSG00000027002	Nckap1	1.07011	0.00318675	0.0885883	up
ENSMUSG00000040774	Cept1	2.57691	0.00323081	0.0890211	up
ENSMUSG00000020432	Tcn2	8.80377	0.00324158	0.0891138	up
ENSMUSG00000113623	Gm48691	4.11351	0.00328636	0.0899342	up
ENSMUSG00000106779	Gm8579	8.52146	0.00333697	0.0907048	up
ENSMUSG00000026698	Pigc	8.51698	0.00335442	0.0907048	up
ENSMUSG00000061536	Sec22c	3.02103	0.00334622	0.0907048	up
ENSMUSG00000031310	Zmym3	8.55996	0.00335865	0.0907048	up
ENSMUSG00000028018	Gstcd	3.21981	0.00346778	0.0925843	up
ENSMUSG00000001166	Oas1c	1.29834	0.00353493	0.0939604	up
ENSMUSG00000028556	Dock7	1.05973	0.00362783	0.0955858	up
ENSMUSG00000029781	Fkbp9	9.46957	0.00367255	0.0961815	up
ENSMUSG00000031207	Msn	5.84952	0.00372321	0.0970372	up
ENSMUSG00000020311	Erlec1	7.23483	0.00373705	0.0971876	up
ENSMUSG00000032199	Polr2m	2.80006	0.00375065	0.0972868	up
ENSMUSG00000029467	Atp2a2	1.08435	0.0038115	0.0980646	up
ENSMUSG00000031842	Pde4c	8.48084	0.00382707	0.0982068	up
ENSMUSG00000041794	Myrip	2.67734	0.00391002	0.099536	up
ENSMUSG00000062210	Tnfaip8	1.59683	0.00397914	0.100657	up
ENSMUSG00000110625	5033426E14Rik	8.46347	0.00399183	0.100766	up
ENSMUSG00000041957	Pkp2	8.76974	0.00401638	0.101068	up
ENSMUSG00000046262	Pramel29	1.05278	0.00402056	0.101068	up
ENSMUSG00000055116	Arntl	1.58053	0.00411404	0.102774	up
ENSMUSG00000011114	Tbrg1	6.20657	0.00415186	0.10329	up
ENSMUSG00000018377	Vezf1	2.26247	0.00419982	0.10384	up
ENSMUSG00000031970	Dbndd1	1.57063	0.00423297	0.104019	up
ENSMUSG00000118665	AC109196.1	1.18782	0.00438656	0.105862	up
ENSMUSG00000032570	Atp2c1	1.77564	0.00438713	0.105862	up
ENSMUSG00000070695	Cntnap5a	8.49841	0.00436757	0.105862	up
ENSMUSG00000037709	Fam13a	9.39877	0.00436417	0.105862	up
ENSMUSG00000028261	Ndufaf4	1.56565	0.00435064	0.105862	up
ENSMUSG00000026005	Rpe	3.37064	0.00445205	0.106753	up
ENSMUSG00000024242	Map4k3	8.47993	0.00451002	0.107222	up
ENSMUSG00000034135	Sik3	7.21415	0.00452559	0.107269	up
ENSMUSG00000022329	Stk3	4.31545	0.00456475	0.107985	up
ENSMUSG00000022969	Il10rb	8.4328	0.004576	0.108038	up
ENSMUSG00000085489	Gm3669	1.20978	0.00468504	0.109752	up
ENSMUSG00000009741	Ubp1	1.70507	0.00470663	0.110044	up
ENSMUSG00000076438	Oxct2b	9.36421	0.00474171	0.110435	up
ENSMUSG00000047789	Slc38a9	7.2824	0.00473688	0.110435	up
ENSMUSG00000058005	Tdpoz3	5.42774	0.00477436	0.110981	up
ENSMUSG00000033111	3830406C13Rik	4.64741	0.00479173	0.11117	up
ENSMUSG00000036323	Srp72	1.13926	0.00489026	0.11302	up
ENSMUSG00000053347	Zfp943	3.19234	0.00493797	0.113259	up
ENSMUSG00000036231	Agr3	2.45399	0.00501937	0.11382	up
ENSMUSG00000032128	Robo3	8.47298	0.00500519	0.11382	up
ENSMUSG00000043733	Ptpn11	1.63141	0.00505539	0.113992	up
ENSMUSG00000022347	A1bg	6.18154	0.00514634	0.115826	up
ENSMUSG00000062168	Ppef1	7.48447	0.00531694	0.118778	up
ENSMUSG00000047866	Lonp2	1.31911	0.00541924	0.120616	up
ENSMUSG00000025555	Farp1	1.75495	0.00556784	0.12234	up
ENSMUSG00000083695	Rnf138rt1	9.2971	0.00555768	0.12234	up
ENSMUSG00000078497	Zfp978	8.41763	0.00558071	0.1224	up
ENSMUSG00000031214	Ophn1	5.08385	0.00559104	0.122403	up
ENSMUSG00000103039	Gm37123	8.3592	0.00560922	0.12247	up
ENSMUSG00000026889	Rbm18	1.66229	0.00561442	0.12247	up
ENSMUSG00000024222	Fkbp5	1.406	0.00563775	0.122756	up
ENSMUSG00000112959	Gm32834	8.42438	0.00568407	0.122876	up
ENSMUSG00000056821	1700028I16Rik	8.35009	0.00576934	0.124273	up
ENSMUSG00000031358	Msl3	1.56842	0.00579447	0.124591	up
ENSMUSG00000072845	Tmprss11a	1.16541	0.00584499	0.125231	up
ENSMUSG00000026095	Asnsd1	2.87724	0.00590403	0.126047	up
ENSMUSG00000062275	Fbxw24	1.05185	0.00597061	0.126571	up
ENSMUSG00000118133	Gm6978	1.40341	0.00605593	0.127929	up
ENSMUSG00000035314	Gdpd5	8.49075	0.00612814	0.128329	up
ENSMUSG00000023289	Sva	2.82682	0.00611786	0.128329	up
ENSMUSG00000036019	Tmtc2	8.4504	0.00616597	0.128897	up
ENSMUSG00000055723	Rras2	1.3716	0.0062078	0.129546	up
ENSMUSG00000000701	Tcl1b5	1.12953	0.00634676	0.131271	up
ENSMUSG00000074283	Zfp109	8.36819	0.00640694	0.131271	up
ENSMUSG00000071721	1700010D01Rik	3.47247	0.00642408	0.131328	up
ENSMUSG00000027088	Phospho2	1.0426	0.00652451	0.132705	up
ENSMUSG00000049565	Aknad1	4.10402	0.00659971	0.132888	up
ENSMUSG00000042292	Mrtfa	8.34604	0.00659775	0.132888	up
ENSMUSG00000057836	Xlr3a	2.00304	0.00674894	0.134543	up
ENSMUSG00000035121	Neil2	8.31079	0.00677552	0.134666	up
ENSMUSG00000042082	Arsb	9.18772	0.00714841	0.140186	up
ENSMUSG00000050711	Scg2	9.18772	0.00714841	0.140186	up
ENSMUSG00000002799	Jag2	2.27999	0.00718067	0.140589	up
ENSMUSG00000050534	Htr5b	9.18277	0.00722903	0.141077	up
ENSMUSG00000029086	Prom1	4.55376	0.00728428	0.141438	up
ENSMUSG00000087626	Gm15050	8.27266	0.0073504	0.142201	up
ENSMUSG00000031497	Tnfsf13b	1.48492	0.0073808	0.142201	up
ENSMUSG00000032422	Snx14	9.17282	0.00739347	0.142212	up
ENSMUSG00000022821	Hgd	8.27134	0.00744692	0.142784	up
ENSMUSG00000020250	Txnrd1	3.81743	0.00743542	0.142784	up
ENSMUSG00000007589	Tinf2	1.21994	0.00751853	0.143245	up
ENSMUSG00000074364	Ehd2	9.17318	0.00755131	0.143398	up
ENSMUSG00000073007	Tent5d	9.1628	0.00756229	0.143398	up
ENSMUSG00000117994	Gm5820	2.19792	0.00758069	0.143521	up
ENSMUSG00000096956	Snhg18	8.26802	0.00763151	0.144256	up
ENSMUSG00000003282	Plag1	1.60456	0.00767705	0.144889	up
ENSMUSG00000110654	Gm45746	8.29046	0.00777726	0.146322	up
ENSMUSG00000038074	Fkbp14	9.14764	0.00782406	0.146744	up
ENSMUSG00000020280	Pus10	9.14764	0.00782406	0.146744	up
ENSMUSG00000028121	Bcar3	1.64979	0.00791338	0.147864	up
ENSMUSG00000024774	Ankrd22	2.08086	0.00811746	0.149912	up
ENSMUSG00000029338	Antxr2	1.94705	0.00810939	0.149912	up
ENSMUSG00000000708	Kat2b	4.76944	0.00810189	0.149912	up
ENSMUSG00000032101	Ddx25	5.16759	0.00819043	0.150797	up
ENSMUSG00000049232	Tigd2	2.97379	0.00820943	0.150916	up
ENSMUSG00000004936	Map2k1	1.05524	0.00825617	0.151544	up
ENSMUSG00000097561	4632411P08Rik	8.24337	0.00843572	0.154134	up
ENSMUSG00000022419	Deptor	1.17204	0.00856114	0.155717	up
ENSMUSG00000115754	Gm48972	8.22601	0.00860875	0.156347	up
ENSMUSG00000024026	Glo1	5.78858	0.00863501	0.156588	up
ENSMUSG00000045932	Ifit2	9.10118	0.00867531	0.156846	up
ENSMUSG00000047139	Cd24a	1.23534	0.00869506	0.156967	up
ENSMUSG00000030967	Zranb1	1.25968	0.00874655	0.15766	up
ENSMUSG00000039361	Picalm	1.82464	0.00879399	0.158042	up
ENSMUSG00000026430	Rassf5	4.74487	0.00878385	0.158042	up
ENSMUSG00000036282	Naa30	1.35181	0.00885151	0.15874	up
ENSMUSG00000028082	Sh3d19	1.3049	0.00885916	0.15874	up
ENSMUSG00000019817	Plagl1	8.20867	0.00896108	0.160327	up
ENSMUSG00000107070	Gm35191	2.96088	0.0090432	0.161317	up
ENSMUSG00000097851	Platr30	1.25059	0.0090687	0.161533	up
ENSMUSG00000047213	Ythdf3	1.30455	0.00921895	0.163344	up
ENSMUSG00000110917	Gm33056	8.33154	0.00932594	0.164653	up
ENSMUSG00000033419	Snap91	2.25661	0.00940147	0.165744	up
ENSMUSG00000054986	Sec14l3	8.20377	0.00945136	0.166092	up
ENSMUSG00000035131	Brinp3	9.05859	0.00952405	0.166927	up
ENSMUSG00000049532	Sall2	8.19046	0.00960091	0.167786	up
ENSMUSG00000032050	Rdx	1.00689	0.00978565	0.169295	up
ENSMUSG00000040188	Scamp2	8.21984	0.00976808	0.169295	up
ENSMUSG00000037643	Prkci	2.33958	0.00980134	0.169323	up
ENSMUSG00000021709	Erbin	2.6563	0.00991852	0.171101	up
ENSMUSG00000023921	Mmut	7.80433	0.0101947	0.174615	up
ENSMUSG00000021375	Kif13a	8.18655	0.0102417	0.174923	up
ENSMUSG00000037640	Zfp60	4.26984	0.0102808	0.175079	up
ENSMUSG00000022262	Dnah5	8.99789	0.0108549	0.181281	up
ENSMUSG00000042410	Agps	1.21646	0.0110661	0.184298	up
ENSMUSG00000028784	Spocd1	1.5241	0.0111407	0.185169	up
ENSMUSG00000015619	Gata3	8.12676	0.01134	0.187048	up
ENSMUSG00000019998	Stx7	1.87704	0.0115113	0.188778	up
ENSMUSG00000022244	Amacr	8.11864	0.0116531	0.190513	up
ENSMUSG00000034620	Rxylt1	2.21111	0.0116608	0.190513	up
ENSMUSG00000020461	Clhc1	8.13293	0.0119846	0.1926	up
ENSMUSG00000024837	Dmrt1	8.28113	0.0119577	0.1926	up
ENSMUSG00000090268	Spopfm3	1.18452	0.011988	0.1926	up
ENSMUSG00000030881	Arfip2	6.85288	0.0121007	0.194014	up
ENSMUSG00000034990	Otoa	8.09585	0.0122448	0.195607	up
ENSMUSG00000034111	Tmed8	8.10854	0.0123824	0.196438	up
ENSMUSG00000086109	Gm13391	3.23213	0.0125502	0.198057	up
ENSMUSG00000111389	Gm39465	8.08941	0.0125913	0.198288	up
ENSMUSG00000015112	Slc25a13	1.66762	0.0126802	0.198288	up
ENSMUSG00000049521	Cdc42ep1	8.92662	0.0128398	0.200005	up
ENSMUSG00000019899	Lama2	8.27084	0.012862	0.200093	up
ENSMUSG00000001418	Glmp	3.31325	0.0131535	0.202748	up
ENSMUSG00000117622	Gm20026	8.07155	0.013137	0.202748	up
ENSMUSG00000039616	Mocos	6.50657	0.0131249	0.202748	up
ENSMUSG00000048978	Nrsn1	8.06925	0.0132554	0.203582	up
ENSMUSG00000117013	Gm30531	8.90681	0.0133758	0.204388	up
ENSMUSG00000025370	Cdh9	8.06159	0.0134328	0.205	up
ENSMUSG00000029428	Stx2	2.58691	0.0134598	0.205003	up
ENSMUSG00000008658	Rbfox1	4.52304	0.0134902	0.205095	up
ENSMUSG00000021763	Cspg4b	8.88664	0.0136978	0.206945	up
ENSMUSG00000022033	Pbk	2.1686	0.0138691	0.208748	up
ENSMUSG00000039842	Mcph1	1.47038	0.0139744	0.209348	up
ENSMUSG00000030978	Rrm1	1.86831	0.0139666	0.209348	up
ENSMUSG00000118664	AC168314.1	1.55595	0.0140423	0.209735	up
ENSMUSG00000073177	Gm773	8.05537	0.0141837	0.210427	up
ENSMUSG00000020794	Ube2g1	1.21628	0.0141904	0.210427	up
ENSMUSG00000028180	Zranb2	1.35397	0.0142608	0.211211	up
ENSMUSG00000041112	Elmo1	8.86636	0.0145282	0.214116	up
ENSMUSG00000033960	Jcad	8.86636	0.0145282	0.214116	up
ENSMUSG00000035629	Rubcn	1.80999	0.0145612	0.214116	up
ENSMUSG00000043061	Tmem18	8.86636	0.0145282	0.214116	up
ENSMUSG00000026715	Serpinc1	1.64759	0.0147094	0.215456	up
ENSMUSG00000074127	Cmtm2a	8.04603	0.0150704	0.218791	up
ENSMUSG00000043262	Uevld	8.8457	0.0151478	0.219487	up
ENSMUSG00000109564	Muc16	8.07317	0.0152496	0.219754	up
ENSMUSG00000042477	Tfap2e	1.06875	0.0152638	0.219754	up
ENSMUSG00000046314	Stxbp6	8.01099	0.0154833	0.221682	up
ENSMUSG00000089689	Gm4982	6.72149	0.0156793	0.223956	up
ENSMUSG00000059897	Zfp930	1.32886	0.0157422	0.224309	up
ENSMUSG00000028631	Kcnq4	8.13724	0.0158064	0.224644	up
ENSMUSG00000043467	Zbtb37	1.59836	0.0158208	0.224644	up
ENSMUSG00000038949	Cnst	1.1958	0.0159826	0.226141	up
ENSMUSG00000019876	Pkib	8.81167	0.0159491	0.226141	up
ENSMUSG00000056383	AI987944	1.75532	0.0160272	0.226164	up
ENSMUSG00000039748	Exo1	1.04908	0.0161974	0.227842	up
ENSMUSG00000014496	Ankrd28	2.26794	0.0163684	0.229711	up
ENSMUSG00000111488	Gm31378	7.99774	0.0164873	0.230305	up
ENSMUSG00000061086	Myl4	8.00416	0.0165123	0.230388	up
ENSMUSG00000052025	Ppp1r2-ps7	8.79631	0.0167175	0.232443	up
ENSMUSG00000035448	Ccr3	8.78579	0.0167847	0.233108	up
ENSMUSG00000095071	AF067061	1.12178	0.0168146	0.233254	up
ENSMUSG00000039936	Pik3cd	1.08634	0.0168638	0.233667	up
ENSMUSG00000041406	BC055324	6.1861	0.0172105	0.236836	up
ENSMUSG00000032932	Hspa13	8.78188	0.0172005	0.236836	up
ENSMUSG00000028256	Odf2l	8.78188	0.0172005	0.236836	up
ENSMUSG00000060212	Pcnx2	7.96768	0.01716	0.236836	up
ENSMUSG00000054814	Usp46	1.09072	0.0171532	0.236836	up
ENSMUSG00000040614	Nlrp9c	1.0655	0.0173915	0.238781	up
ENSMUSG00000029275	Gfi1	8.77461	0.0174374	0.239126	up
ENSMUSG00000040410	Fbxl4	2.53863	0.017535	0.239387	up
ENSMUSG00000083530	Gm13867	3.81331	0.0175191	0.239387	up
ENSMUSG00000021012	Zc3h14	1.01605	0.0175267	0.239387	up
ENSMUSG00000105843	Gm19439	8.00333	0.0176167	0.239958	up
ENSMUSG00000033417	Cacul1	2.40987	0.017713	0.240725	up
ENSMUSG00000073563	Csnk1g3	1.06849	0.0178974	0.241072	up
ENSMUSG00000056758	Hmga2	3.92178	0.0177885	0.241072	up
ENSMUSG00000021785	Ngly1	1.88851	0.0178375	0.241072	up
ENSMUSG00000023940	Sgo1	1.02009	0.0178356	0.241072	up
ENSMUSG00000044641	Pard6b	2.10195	0.0181726	0.24367	up
ENSMUSG00000074895	Eif4e1b	1.6851	0.0183053	0.244632	up
ENSMUSG00000058298	Mcm9	2.39951	0.0188328	0.248919	up
ENSMUSG00000024270	Slc39a6	1.10249	0.01898	0.249867	up
ENSMUSG00000027882	Stxbp3	3.63446	0.0192971	0.252837	up
ENSMUSG00000020122	Egfr	1.11756	0.019327	0.252953	up
ENSMUSG00000104710	Gm31243	7.91705	0.0194667	0.25313	up
ENSMUSG00000047989	Ino80c	1.35746	0.0194139	0.25313	up
ENSMUSG00000031453	Rasa3	6.60462	0.019402	0.25313	up
ENSMUSG00000029624	Ptcd1	8.7151	0.0195786	0.253764	up
ENSMUSG00000046441	Cmtr2	1.81771	0.0196011	0.253782	up
ENSMUSG00000028559	Osbpl9	1.24711	0.0197815	0.255519	up
ENSMUSG00000029050	Ski	1.15561	0.0198717	0.256184	up
ENSMUSG00000027794	Sohlh2	8.69833	0.0199177	0.256501	up
ENSMUSG00000062373	Tmem65	1.21494	0.0200948	0.25843	up
ENSMUSG00000042750	Bex2	8.25271	0.0202063	0.258558	up
ENSMUSG00000046186	Cd109	8.69214	0.0204596	0.260401	up
ENSMUSG00000039252	Lgi2	2.93129	0.0205449	0.260401	up
ENSMUSG00000053702	Nebl	8.69214	0.0204596	0.260401	up
ENSMUSG00000087207	Gm13147	5.70288	0.0206913	0.2616	up
ENSMUSG00000022676	Snai2	8.67737	0.0207345	0.2616	up
ENSMUSG00000053870	Fpgt	2.14157	0.0207752	0.261668	up
ENSMUSG00000024472	Dcp2	1.65086	0.0208834	0.262114	up
ENSMUSG00000107714	Gm34933	3.9885	0.020947	0.262114	up
ENSMUSG00000027692	Tnik	2.13411	0.0209313	0.262114	up
ENSMUSG00000083022	Rps15a-ps6	1.71171	0.0210665	0.262318	up
ENSMUSG00000028068	Iqgap3	5.3933	0.0212404	0.263666	up
ENSMUSG00000044676	Zfp612	8.66881	0.0213871	0.26508	up
ENSMUSG00000049539	H1f1	8.13975	0.0214708	0.265103	up
ENSMUSG00000025911	Adhfe1	8.66094	0.0217072	0.266155	up
ENSMUSG00000018841	Rad51d	7.90642	0.021856	0.266904	up
ENSMUSG00000048721	Fndc9	7.86855	0.021909	0.267282	up
ENSMUSG00000021832	Psmc6	2.78584	0.0220708	0.268711	up
ENSMUSG00000021807	Rtraf	1.26311	0.0221484	0.268937	up
ENSMUSG00000027712	Anxa5	6.5959	0.022245	0.269469	up
ENSMUSG00000029366	Dck	2.57091	0.0224069	0.271157	up
ENSMUSG00000068173	Btg1b	8.63451	0.0224881	0.271594	up
ENSMUSG00000030265	Kras	1.95476	0.0224762	0.271594	up
ENSMUSG00000104394	Gm37254	4.96273	0.0225221	0.271624	up
ENSMUSG00000107948	AA545190	1.27544	0.0227341	0.27171	up
ENSMUSG00000073427	Gm4924	6.93687	0.02277	0.27171	up
ENSMUSG00000005413	Hmox1	4.99948	0.0227886	0.27171	up
ENSMUSG00000045776	Lrtm1	8.62725	0.0227969	0.27171	up
ENSMUSG00000027601	Mtfr1	1.46745	0.0227972	0.27171	up
ENSMUSG00000018554	Ybx2	1.25384	0.0229705	0.273038	up
ENSMUSG00000028737	Aldh4a1	7.84991	0.0230854	0.273099	up
ENSMUSG00000027599	Armc1	1.1248	0.0231117	0.273099	up
ENSMUSG00000115178	Gm49220	8.61994	0.0231107	0.273099	up
ENSMUSG00000090102	Tesl2	8.61994	0.0231107	0.273099	up
ENSMUSG00000024276	Zfp397	7.8468	0.0230697	0.273099	up
ENSMUSG00000073791	Efcab7	7.93219	0.0232557	0.273656	up
ENSMUSG00000024038	Ndufv3	5.1115	0.0233171	0.273913	up
ENSMUSG00000025158	Rfng	2.40945	0.0233818	0.274405	up
ENSMUSG00000020952	Scfd1	2.98699	0.0236601	0.276325	up
ENSMUSG00000039952	Dag1	2.03445	0.023979	0.279237	up
ENSMUSG00000061244	Exoc5	2.30144	0.0241177	0.28031	up
ENSMUSG00000052572	Dlg2	4.6302	0.0243719	0.281416	up
ENSMUSG00000039539	Sgcz	8.59035	0.0244173	0.281416	up
ENSMUSG00000025086	Trub1	7.832	0.0242966	0.281416	up
ENSMUSG00000021520	Uqcrb	7.82607	0.0243408	0.281416	up
ENSMUSG00000037605	Adgrl3	7.83644	0.0244474	0.281426	up
ENSMUSG00000074890	Lcmt2	7.89395	0.0246372	0.28307	up
ENSMUSG00000116715	Gm40881	8.0664	0.0247158	0.283702	up
ENSMUSG00000037747	Phyhipl	2.68993	0.0248236	0.284396	up
ENSMUSG00000061758	Akr1b10	8.57532	0.0251005	0.285937	up
ENSMUSG00000074240	Cib3	8.57532	0.0251005	0.285937	up
ENSMUSG00000049134	Nrap	8.57532	0.0251005	0.285937	up
ENSMUSG00000031381	Piga	1.52422	0.0250425	0.285937	up
ENSMUSG00000084840	Gm11468	7.81381	0.0251563	0.286301	up
ENSMUSG00000038648	Creb3l2	7.80875	0.0251941	0.286436	up
ENSMUSG00000027765	P2ry1	7.81106	0.0252325	0.286436	up
ENSMUSG00000071256	Zfp213	7.99157	0.0252395	0.286436	up
ENSMUSG00000035158	Mitf	6.65495	0.0254005	0.28718	up
ENSMUSG00000044037	Als2cl	8.56013	0.0258095	0.29017	up
ENSMUSG00000074771	Ankef1	8.56309	0.0260189	0.29156	up
ENSMUSG00000037369	Kdm6a	1.04114	0.0260001	0.29156	up
ENSMUSG00000004383	Large1	8.56309	0.0260189	0.29156	up
ENSMUSG00000053830	Gm9923	5.15315	0.0261777	0.292399	up
ENSMUSG00000019761	Krt10	8.55248	0.0261698	0.292399	up
ENSMUSG00000020781	Tsen54	2.58456	0.0263361	0.293452	up
ENSMUSG00000032482	Cspg5	8.54478	0.0265383	0.294785	up
ENSMUSG00000029146	Snx17	7.90323	0.0265165	0.294785	up
ENSMUSG00000068115	Ninl	7.79912	0.0266477	0.295453	up
ENSMUSG00000028076	Cd1d1	8.54612	0.0268283	0.296367	up
ENSMUSG00000031861	Lpar2	8.53705	0.0269128	0.296756	up
ENSMUSG00000024902	Mrpl11	8.53705	0.0269128	0.296756	up
ENSMUSG00000026767	Mindy3	1.46427	0.0270642	0.297569	up
ENSMUSG00000043300	B3galnt1	8.52927	0.0272936	0.298259	up
ENSMUSG00000034438	Gbp8	8.52927	0.0272936	0.298259	up
ENSMUSG00000060548	Tnfrsf19	8.53755	0.0272461	0.298259	up
ENSMUSG00000100205	Gm4850	1.00173	0.0274226	0.29909	up
ENSMUSG00000085989	Gm7437	2.50209	0.027506	0.299728	up
ENSMUSG00000033628	Pik3c3	6.79042	0.0275764	0.299953	up
ENSMUSG00000043065	Spice1	7.7823	0.0277167	0.300534	up
ENSMUSG00000030852	Tacc2	1.53343	0.0276696	0.300534	up
ENSMUSG00000029248	Thegl	8.52145	0.0276807	0.300534	up
ENSMUSG00000031684	Slc10a7	3.62012	0.0280132	0.302517	up
ENSMUSG00000051832	E230016K23Rik	8.51359	0.0280743	0.302634	up
ENSMUSG00000000125	Wnt3	8.51359	0.0280743	0.302634	up
ENSMUSG00000072763	5430403G16Rik	8.50568	0.0284744	0.304224	up
ENSMUSG00000021983	Atp8a2	8.50568	0.0284744	0.304224	up
ENSMUSG00000117051	Gm10512	3.06505	0.028461	0.304224	up
ENSMUSG00000111167	Gm39321	8.50568	0.0284744	0.304224	up
ENSMUSG00000017679	Ttpal	8.50568	0.0284744	0.304224	up
ENSMUSG00000030016	Zfp638	1.31269	0.0284386	0.304224	up
ENSMUSG00000062098	Btbd3	8.51156	0.0285425	0.304258	up
ENSMUSG00000028182	Lrriq3	1.26195	0.0286056	0.30447	up
ENSMUSG00000055013	Agap1	1.62655	0.0286821	0.304552	up
ENSMUSG00000024334	H2-Oa	7.78415	0.0287232	0.304719	up
ENSMUSG00000037529	Prss40	8.49773	0.0288812	0.305588	up
ENSMUSG00000006567	Atp7b	8.50279	0.0289909	0.30621	up
ENSMUSG00000032369	Plscr1	8.48974	0.0292949	0.307532	up
ENSMUSG00000054099	Slc25a40	8.49396	0.0294476	0.308329	up
ENSMUSG00000038844	Kif16b	2.05066	0.0295215	0.308745	up
ENSMUSG00000033487	Fndc3a	1.39075	0.0296413	0.30955	up
ENSMUSG00000070616	Gm13040	1.76973	0.0297479	0.310003	up
ENSMUSG00000028007	Snx7	8.4817	0.0297155	0.310003	up
ENSMUSG00000041912	Tdrkh	4.07612	0.0298374	0.31052	up
ENSMUSG00000040812	Agbl2	8.48508	0.0299127	0.311035	up
ENSMUSG00000056214	Pard6g	2.06763	0.0303298	0.313208	up
ENSMUSG00000032307	Ube2q2	1.40786	0.0303943	0.313453	up
ENSMUSG00000073497	AA792892	1.30446	0.0306835	0.314233	up
ENSMUSG00000034480	Diaph2	8.46549	0.0305781	0.314233	up
ENSMUSG00000107611	Gm44131	7.8404	0.0306658	0.314233	up
ENSMUSG00000027985	Lef1	1.66447	0.0306275	0.314233	up
ENSMUSG00000003660	Snrnp200	1.7351	0.0305941	0.314233	up
ENSMUSG00000097093	C330013E15Rik	7.71291	0.031209	0.319005	up
ENSMUSG00000032038	St3gal4	8.4491	0.0314702	0.321401	up
ENSMUSG00000048007	Timm8a1	1.9313	0.031535	0.321791	up
ENSMUSG00000026815	Gfi1b	8.44083	0.0319276	0.323331	up
ENSMUSG00000097174	Gm4890	8.44083	0.0319276	0.323331	up
ENSMUSG00000062421	Arf2	2.20092	0.0321195	0.324728	up
ENSMUSG00000049723	Mmp12	8.43252	0.0323929	0.326439	up
ENSMUSG00000024477	Pggt1b	4.65087	0.0327078	0.327763	up
ENSMUSG00000066896	Olfr18	8.42415	0.0328661	0.328688	up
ENSMUSG00000020303	Stc2	8.42415	0.0328661	0.328688	up
ENSMUSG00000029330	Cds1	1.30389	0.0330075	0.329282	up
ENSMUSG00000044378	Slc15a5	2.72474	0.0330003	0.329282	up
ENSMUSG00000063358	Mapk1	1.39525	0.0332572	0.330677	up
ENSMUSG00000000753	Serpinf1	8.41574	0.033333	0.330884	up
ENSMUSG00000092073	Gm6205	1.23165	0.0334838	0.331835	up
ENSMUSG00000068205	Macrod2	2.03672	0.033732	0.333745	up
ENSMUSG00000036853	Mcoln3	8.39877	0.0343211	0.338738	up
ENSMUSG00000114797	Gm49336	1.30242	0.0344436	0.339669	up
ENSMUSG00000097887	Gm26542	3.373	0.0346256	0.340905	up
ENSMUSG00000032431	Crtap	4.85577	0.03487	0.341131	up
ENSMUSG00000110541	Gm10280	8.3902	0.034828	0.341131	up
ENSMUSG00000101067	Gm29007	8.3902	0.034828	0.341131	up
ENSMUSG00000035842	Ddx11	8.39315	0.0350564	0.342347	up
ENSMUSG00000056073	Grik2	8.39315	0.0350564	0.342347	up
ENSMUSG00000096044	Pramel33	1.10631	0.0350941	0.342438	up
ENSMUSG00000032311	Nrg4	1.12826	0.0358104	0.348243	up
ENSMUSG00000033526	Ppip5k1	3.42576	0.0358337	0.348243	up
ENSMUSG00000043635	Adamts3	8.37293	0.0358684	0.348299	up
ENSMUSG00000033373	Fntb	2.98942	0.0360279	0.348444	up
ENSMUSG00000055679	Ctsr	8.36421	0.0364021	0.350374	up
ENSMUSG00000039701	Usp53	1.10491	0.036546	0.351478	up
ENSMUSG00000032688	Malt1	7.85674	0.0366881	0.351533	up
ENSMUSG00000058355	Abce1	1.35159	0.0367801	0.352042	up
ENSMUSG00000042015	Wdr41	7.71398	0.0369168	0.352985	up
ENSMUSG00000047749	Zc3hav1l	8.35544	0.0369453	0.352985	up
ENSMUSG00000036792	Mbd5	1.24679	0.0370403	0.353409	up
ENSMUSG00000022673	Mcm4	1.23249	0.0371557	0.353949	up
ENSMUSG00000028696	Ipp	1.67281	0.0372674	0.354453	up
ENSMUSG00000088879	Gm25867	7.70099	0.0373241	0.354711	up
ENSMUSG00000117011	E130008D07Rik	6.30514	0.0374993	0.355255	up
ENSMUSG00000037386	Rims2	8.34661	0.0374979	0.355255	up
ENSMUSG00000004631	Sgce	8.34661	0.0374979	0.355255	up
ENSMUSG00000000823	Zfp512b	3.99422	0.0375335	0.3553	up
ENSMUSG00000037419	Endod1	2.38992	0.0378405	0.357643	up
ENSMUSG00000100786	Gm28940	2.05131	0.0381051	0.35958	up
ENSMUSG00000055652	Klhl25	2.2546	0.0382741	0.360122	up
ENSMUSG00000028657	Ppt1	7.73469	0.0382308	0.360122	up
ENSMUSG00000030304	Ergic2	1.99812	0.0384021	0.360686	up
ENSMUSG00000021707	Dhfr	1.13512	0.0386204	0.361185	up
ENSMUSG00000052957	Gas1	8.3288	0.0386324	0.361185	up
ENSMUSG00000080829	Gm8545	6.58077	0.0384936	0.361185	up
ENSMUSG00000108339	Klk1b28-ps	8.3288	0.0386324	0.361185	up
ENSMUSG00000020623	Map2k6	8.33505	0.0386543	0.361185	up
ENSMUSG00000038375	Trp53inp2	1.64526	0.0386652	0.361185	up
ENSMUSG00000050471	Fam118b	1.76792	0.0387945	0.362112	up
ENSMUSG00000003166	Dgcr2	4.15659	0.0389409	0.362191	up
ENSMUSG00000061578	Ksr2	2.60206	0.0389941	0.362191	up
ENSMUSG00000004748	Mtfp1	8.31981	0.0392147	0.362383	up
ENSMUSG00000043029	Trpv3	8.32513	0.0392952	0.362569	up
ENSMUSG00000095996	Gm16513	1.80227	0.0394961	0.363342	up
ENSMUSG00000079424	Pramel47	1.2222	0.0397347	0.364669	up
ENSMUSG00000017631	Abr	1.50432	0.0399755	0.364884	up
ENSMUSG00000031758	Cdyl2	8.31514	0.0399486	0.364884	up
ENSMUSG00000038776	Ephx1	8.31077	0.0398073	0.364884	up
ENSMUSG00000104109	Gm30292	8.31514	0.0399486	0.364884	up
ENSMUSG00000071659	Hnrnpul2	1.51202	0.0399681	0.364884	up
ENSMUSG00000045658	Pid1	3.79472	0.0400006	0.364884	up
ENSMUSG00000057098	Ebf1	2.26765	0.0402688	0.366347	up
ENSMUSG00000095954	Gm3183	1.47424	0.0401949	0.366347	up
ENSMUSG00000022514	Il1rap	8.30167	0.0404105	0.367054	up
ENSMUSG00000033728	Lrrc14	3.58651	0.0405433	0.367054	up
ENSMUSG00000005493	Msh4	3.41619	0.0405352	0.367054	up
ENSMUSG00000081984	Dnajb3	8.29251	0.0410243	0.370573	up
ENSMUSG00000053208	Kat2b-ps	8.29496	0.041294	0.37245	up
ENSMUSG00000031333	Abcb7	2.7536	0.0416144	0.373584	up
ENSMUSG00000115580	Gm41230	8.28329	0.0416492	0.373584	up
ENSMUSG00000048481	Mypop	4.36488	0.041632	0.373584	up
ENSMUSG00000032400	Zwilch	1.86507	0.0417525	0.374064	up
ENSMUSG00000022350	Washc5	1.28286	0.04182	0.374112	up
ENSMUSG00000025777	Gdap1	1.24511	0.0420354	0.374602	up
ENSMUSG00000040594	Ranbp17	2.01944	0.0420765	0.374602	up
ENSMUSG00000026499	Acbd3	1.30282	0.0423087	0.375139	up
ENSMUSG00000095409	Gm13043	1.41379	0.0422477	0.375139	up
ENSMUSG00000039908	Slc26a11	8.27401	0.0422851	0.375139	up
ENSMUSG00000020075	Ddx21	1.19223	0.0425578	0.376793	up
ENSMUSG00000031931	Ankrd49	1.59698	0.0426188	0.377056	up
ENSMUSG00000047384	A730013G03Rik	8.26467	0.0429325	0.377273	up
ENSMUSG00000085600	E330012B07Rik	8.26467	0.0429325	0.377273	up
ENSMUSG00000099899	Gm28784	1.38874	0.0428098	0.377273	up
ENSMUSG00000032841	Prr5l	2.50065	0.0427927	0.377273	up
ENSMUSG00000036502	Tmem255a	8.26467	0.0429325	0.377273	up
ENSMUSG00000031461	Myom2	1.78497	0.0432497	0.379293	up
ENSMUSG00000031751	Amfr	2.02134	0.0435861	0.38141	up
ENSMUSG00000073723	Gm13102	1.19916	0.0438448	0.383117	up
ENSMUSG00000114414	A930014D07Rik	8.24581	0.0442625	0.384534	up
ENSMUSG00000038119	Cdon	8.24581	0.0442625	0.384534	up
ENSMUSG00000041773	Enc1	8.24581	0.0442625	0.384534	up
ENSMUSG00000037669	Ldah	8.25374	0.0441477	0.384534	up
ENSMUSG00000037730	Mynn	1.53169	0.0442403	0.384534	up
ENSMUSG00000060534	Dcc	1.50875	0.0444062	0.385167	up
ENSMUSG00000030287	Itpr2	1.33017	0.044493	0.385167	up
ENSMUSG00000078511	Pramel16	1.24423	0.0445266	0.385167	up
ENSMUSG00000072574	Gm17184	6.56177	0.044632	0.385519	up
ENSMUSG00000075070	4932412D23Rik	8.24325	0.0448969	0.38684	up
ENSMUSG00000040093	Bmf	8.23629	0.0449455	0.38684	up
ENSMUSG00000044067	Gpr22	8.23629	0.0449455	0.38684	up
ENSMUSG00000020305	Asb3	8.23268	0.045661	0.389602	up
ENSMUSG00000028137	Celf3	8.2267	0.0456409	0.389602	up
ENSMUSG00000007908	Hmgcll1	1.53293	0.0456871	0.389602	up
ENSMUSG00000075327	Zbtb2	2.25538	0.0456586	0.389602	up
ENSMUSG00000032238	Rora	1.90229	0.0458237	0.390491	up
ENSMUSG00000049323	Smcr8	2.45704	0.0459052	0.390655	up
ENSMUSG00000030911	Zp2	1.22253	0.0459079	0.390655	up
ENSMUSG00000096323	Gm20767	1.0262	0.045998	0.391145	up
ENSMUSG00000026807	Ak8	8.21705	0.0463489	0.391464	up
ENSMUSG00000067336	Bmpr2	1.22536	0.0463608	0.391464	up
ENSMUSG00000117986	Gm50344	8.21705	0.0463489	0.391464	up
ENSMUSG00000022052	Ppp2r2a	1.00574	0.0464582	0.391464	up
ENSMUSG00000038145	Snrk	8.22203	0.0464405	0.391464	up
ENSMUSG00000063632	Sox11	8.22203	0.0464405	0.391464	up
ENSMUSG00000028456	Unc13b	1.30005	0.0464204	0.391464	up
ENSMUSG00000104503	Gm37738	2.01008	0.0467215	0.392859	up
ENSMUSG00000070605	Zfp992	4.06206	0.0467913	0.393171	up
ENSMUSG00000022749	Tbc1d23	6.29531	0.0468484	0.393376	up
ENSMUSG00000022629	Kif21a	8.2113	0.0472356	0.394975	up
ENSMUSG00000008892	Vdac3	1.75684	0.047547	0.396455	up
ENSMUSG00000058748	Zfp958	1.40041	0.0476866	0.397091	up
ENSMUSG00000079271	1700049E17Rik1	4.44221	0.048026	0.398483	up
ENSMUSG00000047187	Rab2a	1.51824	0.0486289	0.401605	up
ENSMUSG00000031166	Wdr13	8.1896	0.0488743	0.403355	up
ENSMUSG00000051329	Nup160	2.48985	0.04898	0.403674	up
ENSMUSG00000042514	Klhl14	8.17779	0.0493129	0.405585	up
ENSMUSG00000035505	Cox18	1.17368	0.0495221	0.406534	up
ENSMUSG00000009545	Kcnq1	3.85961	0.0495296	0.406534	up
ENSMUSG00000028163	Nfkb1	8.17863	0.0497186	0.407808	up
